# Supplementary material for: Emergence and spread of SARS-CoV-2 lineage B.1.620 with variant of concern-like mutations and deletions
Source: Nat Commun. 2021 Oct 1;12:5769. doi: 10.1038/s41467-021-26055-8 (PMC8486757; doi:10.1038/s41467-021-26055-8)
Supplement: Supplementary file 6 — Supplementary Data 2 [file 41467_2021_26055_MOESM6_ESM.zip]

Archive with 5 entries (4 files):
- continent_redacted.xml
- __MACOSX/
- __MACOSX/._continent_redacted.xml
- country_redacted.xml
- __MACOSX/._country_redacted.xml
