# Supplementary material for: Emergence and spread of SARS-CoV-2 lineage B.1.620 with variant of concern-like mutations and deletions
Source: Nat Commun. 2021 Oct 1;12:5769. doi: 10.1038/s41467-021-26055-8 (PMC8486757; doi:10.1038/s41467-021-26055-8)
Supplement: Supplementary file 6 — Supplementary Data 2 [file 41467_2021_26055_MOESM6_ESM.zip › continent_redacted.xml]

<!-- Generated by BEAUTi v1.10.5 Prerelease #23570d1                         -->


<!--       by Alexei J. Drummond, Andrew Rambaut and Marc A. Suchard         -->


<!--       Department of Computer Science, University of Auckland and        -->


<!--       Institute of Evolutionary Biology, University of Edinburgh        -->


<!--       David Geffen School of Medicine, University of California, Los Angeles-->


<!--       http://beast.community/                                           -->

<beast version="1.10.5">
  
<!-- The list of taxa to be analysed (can also include dates/ages).          -->

  
<!-- ntax=906                                                                -->

  <taxa id="taxa">
    <taxon id="hCoV-19/Austria/CeMM2075/2020|EPI_ISL_1008370|2020-12-30">
      <date value="2020.9945355191257" direction="forwards" units="years"/>
      <attr name="continent">
				Europe
			</attr>
    </taxon>
    <taxon id="hCoV-19/Sweden/21-20397/2020|EPI_ISL_1008420|2020-10-25">
      <date value="2020.8142076502731" direction="forwards" units="years"/>
      <attr name="continent">
				Europe
			</attr>
    </taxon>
    <taxon id="hCoV-19/Curacao/CW-RIVM-21712/2020|EPI_ISL_1014570|2020-12-15">
      <date value="2020.9535519125684" direction="forwards" units="years"/>
      <attr name="continent">
				SouthAmerica
			</attr>
    </taxon>
    <taxon id="hCoV-19/Aruba/AW-RIVM-11604/2021|EPI_ISL_1014617|2021-01-28">
      <date value="2021.0739726027398" direction="forwards" units="years"/>
      <attr name="continent">
				SouthAmerica
			</attr>
    </taxon>
    <taxon id="hCoV-19/New_Zealand/21MV0081/2021|EPI_ISL_1016855|2021-02-14">
      <date value="2021.1205479452055" direction="forwards" units="years"/>
      <attr name="continent">
				Oceania
			</attr>
    </taxon>
    <taxon id="hCoV-19/USA/NC-CDC-LC0006590/2021|EPI_ISL_1020817|2021-01-19">
      <date value="2021.0493150684931" direction="forwards" units="years"/>
      <attr name="continent">
				NorthAmerica
			</attr>
    </taxon>
    <taxon id="hCoV-19/Kosovo/ChVir23114/2020|EPI_ISL_1027639|2020-12-31">
      <date value="2020.9972677595629" direction="forwards" units="years"/>
      <attr name="continent">
				Europe
			</attr>
    </taxon>
    <taxon id="hCoV-19/USA/NE-CDC-LC0012012/2021|EPI_ISL_1038482|2021-01-29">
      <date value="2021.0767123287671" direction="forwards" units="years"/>
      <attr name="continent">
				NorthAmerica
			</attr>
    </taxon>
    <taxon id="hCoV-19/Slovenia/21-001988-LJ/2021|EPI_ISL_1055886|2021-01-20">
      <date value="2021.0520547945205" direction="forwards" units="years"/>
      <attr name="continent">
				Europe
			</attr>
    </taxon>
    <taxon id="hCoV-19/Australia/NSW-R0070/2021|EPI_ISL_1061033|2021-02-16">
      <date value="2021.1260273972603" direction="forwards" units="years"/>
      <attr name="continent">
				Oceania
			</attr>
    </taxon>
    <taxon id="hCoV-19/Slovenia/08-039704-MB/2021|EPI_ISL_1112166|2021-02-10">
      <date value="2021.109589041096" direction="forwards" units="years"/>
      <attr name="continent">
				Europe
			</attr>
    </taxon>
    <taxon id="hCoV-19/Portugal/PT3377/2021|EPI_ISL_1117135|2021-02-10">
      <date value="2021.109589041096" direction="forwards" units="years"/>
      <attr name="continent">
				Europe
			</attr>
    </taxon>
    <taxon id="hCoV-19/Brazil/PE-UFPE071/2020|EPI_ISL_1117426|2020-06-03">
      <date value="2020.4207650273224" direction="forwards" units="years"/>
      <attr name="continent">
				SouthAmerica
			</attr>
    </taxon>
    <taxon id="hCoV-19/Mexico/SIN_CIAD_HJ0923/2021|EPI_ISL_1120614|2021-02-03">
      <date value="2021.0904109589042" direction="forwards" units="years"/>
      <attr name="continent">
				NorthAmerica
			</attr>
    </taxon>
    <taxon id="hCoV-19/Morocco/FMP80/2021|EPI_ISL_1137621|2021-01-08">
      <date value="2021.0191780821917" direction="forwards" units="years"/>
      <attr name="continent">
				Africa
			</attr>
    </taxon>
    <taxon id="hCoV-19/USA/AL-CDC-LC0013889/2021|EPI_ISL_1161766|2021-02-05">
      <date value="2021.0958904109589" direction="forwards" units="years"/>
      <attr name="continent">
				NorthAmerica
			</attr>
    </taxon>
    <taxon id="hCoV-19/Senegal/SN-MBO-201667/2020|EPI_ISL_1167145|2020-12-30">
      <date value="2020.9945355191257" direction="forwards" units="years"/>
      <attr name="continent">
				Africa
			</attr>
    </taxon>
    <taxon id="hCoV-19/Chile/RM-4414/2021|EPI_ISL_1167764|2021-01-06">
      <date value="2021.013698630137" direction="forwards" units="years"/>
      <attr name="continent">
				SouthAmerica
			</attr>
    </taxon>
    <taxon id="hCoV-19/Chile/RM-8386/2021|EPI_ISL_1167777|2021-01-09">
      <date value="2021.021917808219" direction="forwards" units="years"/>
      <attr name="continent">
				SouthAmerica
			</attr>
    </taxon>
    <taxon id="hCoV-19/Mexico/VER-InDRE_415/2021|EPI_ISL_1168493|2021-01-18">
      <date value="2021.0465753424658" direction="forwards" units="years"/>
      <attr name="continent">
				NorthAmerica
			</attr>
    </taxon>
    <taxon id="hCoV-19/Mexico/COL-InDRE_546/2021|EPI_ISL_1168616|2021-01-18">
      <date value="2021.0465753424658" direction="forwards" units="years"/>
      <attr name="continent">
				NorthAmerica
			</attr>
    </taxon>
    <taxon id="hCoV-19/Brazil/RJ-FIOCRUZ-1845/2020|EPI_ISL_1181607|2020-04-04">
      <date value="2020.2568306010928" direction="forwards" units="years"/>
      <attr name="continent">
				SouthAmerica
			</attr>
    </taxon>
    <taxon id="hCoV-19/Hungary/6520_14/2020|EPI_ISL_1195207|2020-12-08">
      <date value="2020.9344262295083" direction="forwards" units="years"/>
      <attr name="continent">
				Europe
			</attr>
    </taxon>
    <taxon id="hCoV-19/Australia/ACT0099/2021|EPI_ISL_1208402|2021-03-09">
      <date value="2021.1835616438357" direction="forwards" units="years"/>
      <attr name="continent">
				Oceania
			</attr>
    </taxon>
    <taxon id="hCoV-19/Germany/NW-RKI-I-030883/2021|EPI_ISL_1214521|2021-02-26">
      <date value="2021.1534246575343" direction="forwards" units="years"/>
      <attr name="continent">
				Europe
			</attr>
    </taxon>
    <taxon id="hCoV-19/Gambia/NPHL_10530/2021|EPI_ISL_1216076|2021-02-06">
      <date value="2021.0986301369862" direction="forwards" units="years"/>
      <attr name="continent">
				Africa
			</attr>
    </taxon>
    <taxon id="hCoV-19/Sri_Lanka/NR124/2021|EPI_ISL_1233103|2021-03-02">
      <date value="2021.164383561644" direction="forwards" units="years"/>
      <attr name="continent">
				Asia
			</attr>
    </taxon>
    <taxon id="hCoV-19/USA/GA-GPHL-0046/2021|EPI_ISL_1239005|2021-01-13">
      <date value="2021.0328767123287" direction="forwards" units="years"/>
      <attr name="continent">
				NorthAmerica
			</attr>
    </taxon>
    <taxon id="hCoV-19/USA/NH-CDC-QDX22316123/2021|EPI_ISL_1253511|2021-02-23">
      <date value="2021.145205479452" direction="forwards" units="years"/>
      <attr name="continent">
				NorthAmerica
			</attr>
    </taxon>
    <taxon id="hCoV-19/Ghana/WACCBIP-GS222/2020|EPI_ISL_1255144|2020-07-25">
      <date value="2020.5628415300546" direction="forwards" units="years"/>
      <attr name="continent">
				Africa
			</attr>
    </taxon>
    <taxon id="hCoV-19/Ghana/WACCBIP-GS409/2021|EPI_ISL_1255271|2021-02-10">
      <date value="2021.109589041096" direction="forwards" units="years"/>
      <attr name="continent">
				Africa
			</attr>
    </taxon>
    <taxon id="hCoV-19/Czech_Republic/NRL_2929_21/2021|EPI_ISL_1261374|2021-02-12">
      <date value="2021.1150684931506" direction="forwards" units="years"/>
      <attr name="continent">
				Europe
			</attr>
    </taxon>
    <taxon id="hCoV-19/Indonesia/SR-EIJK-NIHRD-0307/2021|EPI_ISL_1265458|2021-02-25">
      <date value="2021.150684931507" direction="forwards" units="years"/>
      <attr name="continent">
				Asia
			</attr>
    </taxon>
    <taxon id="hCoV-19/Lesotho/N3408/2020|EPI_ISL_1273393|2020-12-03">
      <date value="2020.9207650273224" direction="forwards" units="years"/>
      <attr name="continent">
				Africa
			</attr>
    </taxon>
    <taxon id="hCoV-19/Israel/210731563/2021|EPI_ISL_1278684|2021-02-09">
      <date value="2021.1068493150685" direction="forwards" units="years"/>
      <attr name="continent">
				Asia
			</attr>
    </taxon>
    <taxon id="hCoV-19/Mexico/MOR-IBT-IMSS-388/2021|EPI_ISL_1288215|2021-02-08">
      <date value="2021.1041095890412" direction="forwards" units="years"/>
      <attr name="continent">
				NorthAmerica
			</attr>
    </taxon>
    <taxon id="hCoV-19/Mexico/MEX-IBT-IMSS-185/2021|EPI_ISL_1288383|2021-02-11">
      <date value="2021.1123287671232" direction="forwards" units="years"/>
      <attr name="continent">
				NorthAmerica
			</attr>
    </taxon>
    <taxon id="hCoV-19/USA/HI-H211247/2021|EPI_ISL_1292663|2021-02-23">
      <date value="2021.145205479452" direction="forwards" units="years"/>
      <attr name="continent">
				NorthAmerica
			</attr>
    </taxon>
    <taxon id="hCoV-19/Australia/QLD1511/2021|EPI_ISL_1300526|2021-01-11">
      <date value="2021.027397260274" direction="forwards" units="years"/>
      <attr name="continent">
				Oceania
			</attr>
    </taxon>
    <taxon id="hCoV-19/Mexico/VER-IBT-IMSS-556/2021|EPI_ISL_1302341|2021-01-30">
      <date value="2021.0794520547945" direction="forwards" units="years"/>
      <attr name="continent">
				NorthAmerica
			</attr>
    </taxon>
    <taxon id="hCoV-19/Rwanda/NRLNAT3059/2021|EPI_ISL_1302680|2021-02-13">
      <date value="2021.1178082191782" direction="forwards" units="years"/>
      <attr name="continent">
				Africa
			</attr>
    </taxon>
    <taxon id="hCoV-19/Colombia/AMA-INS-VG-1249/2021|EPI_ISL_1303367|2021-02-20">
      <date value="2021.13698630137" direction="forwards" units="years"/>
      <attr name="continent">
				SouthAmerica
			</attr>
    </taxon>
    <taxon id="hCoV-19/USA/MN-CDC-QDX22721773/2021|EPI_ISL_1314567|2021-03-02">
      <date value="2021.164383561644" direction="forwards" units="years"/>
      <attr name="continent">
				NorthAmerica
			</attr>
    </taxon>
    <taxon id="hCoV-19/New_Zealand/21MV0181/2021|EPI_ISL_1315311|2021-03-09">
      <date value="2021.1835616438357" direction="forwards" units="years"/>
      <attr name="continent">
				Oceania
			</attr>
    </taxon>
    <taxon id="hCoV-19/USA/MT-CDC-2-3998399/2021|EPI_ISL_1318472|2021-03-03">
      <date value="2021.1671232876713" direction="forwards" units="years"/>
      <attr name="continent">
				NorthAmerica
			</attr>
    </taxon>
    <taxon id="hCoV-19/USA/AZ-TG772660/2021|EPI_ISL_1363477|2021-03-05">
      <date value="2021.172602739726" direction="forwards" units="years"/>
      <attr name="continent">
				NorthAmerica
			</attr>
    </taxon>
    <taxon id="hCoV-19/Cote_d_Ivoire/BKE-1837-bc75/2021|EPI_ISL_1365031|2021-02-02">
      <date value="2021.0876712328768" direction="forwards" units="years"/>
      <attr name="continent">
				Africa
			</attr>
    </taxon>
    <taxon id="hCoV-19/Vietnam/HCMC-05049-02/2021|EPI_ISL_1366745|2021-02-10">
      <date value="2021.109589041096" direction="forwards" units="years"/>
      <attr name="continent">
				Asia
			</attr>
    </taxon>
    <taxon id="hCoV-19/Cote_d_Ivoire/BKE1639-bc12/2021|EPI_ISL_1367678|2021-01-15">
      <date value="2021.0383561643835" direction="forwards" units="years"/>
      <attr name="continent">
				Africa
			</attr>
    </taxon>
    <taxon id="hCoV-19/Cote_d_Ivoire/BKE1654-bc35/2021|EPI_ISL_1367685|2021-01-18">
      <date value="2021.0465753424658" direction="forwards" units="years"/>
      <attr name="continent">
				Africa
			</attr>
    </taxon>
    <taxon id="hCoV-19/Tahiti/HCL021013314001/2021|EPI_ISL_1371900|2021-01-06">
      <date value="2021.013698630137" direction="forwards" units="years"/>
      <attr name="continent">
				Oceania
			</attr>
    </taxon>
    <taxon id="hCoV-19/Brazil/SP-2011/2021|EPI_ISL_1381065|2021-02-10">
      <date value="2021.109589041096" direction="forwards" units="years"/>
      <attr name="continent">
				SouthAmerica
			</attr>
    </taxon>
    <taxon id="hCoV-19/Mexico/ZAC_LANGEBIO_IMSS_0259/2021|EPI_ISL_1381254|2021-03-04">
      <date value="2021.1698630136987" direction="forwards" units="years"/>
      <attr name="continent">
				NorthAmerica
			</attr>
    </taxon>
    <taxon id="hCoV-19/Moldova/S3331Nr2/2021|EPI_ISL_1385807|2021-03-03">
      <date value="2021.1671232876713" direction="forwards" units="years"/>
      <attr name="continent">
				Europe
			</attr>
    </taxon>
    <taxon id="hCoV-19/Argentina/PAIS-D0076/2020|EPI_ISL_1396345|2020-09-16">
      <date value="2020.707650273224" direction="forwards" units="years"/>
      <attr name="continent">
				SouthAmerica
			</attr>
    </taxon>
    <taxon id="hCoV-19/Russia/KAM-RII-MH12173S/2020|EPI_ISL_1400539|2020-12-14">
      <date value="2020.950819672131" direction="forwards" units="years"/>
      <attr name="continent">
				Europe
			</attr>
    </taxon>
    <taxon id="hCoV-19/Pakistan/NIH-58/2021|EPI_ISL_1406391|2021-01-01">
      <date value="2021.0" direction="forwards" units="years"/>
      <attr name="continent">
				Asia
			</attr>
    </taxon>
    <taxon id="hCoV-19/Malawi/KRISP-K010254/2021|EPI_ISL_1407196|2021-01-21">
      <date value="2021.054794520548" direction="forwards" units="years"/>
      <attr name="continent">
				Africa
			</attr>
    </taxon>
    <taxon id="hCoV-19/India/KL-NCCS-VOC-418/2021|EPI_ISL_1415344|2021-01-23">
      <date value="2021.0602739726028" direction="forwards" units="years"/>
      <attr name="continent">
				Asia
			</attr>
    </taxon>
    <taxon id="hCoV-19/Mexico/MEX-IBT-IMSS-884/2021|EPI_ISL_1416681|2021-03-13">
      <date value="2021.194520547945" direction="forwards" units="years"/>
      <attr name="continent">
				NorthAmerica
			</attr>
    </taxon>
    <taxon id="hCoV-19/Sweden/75683370R9/2021|EPI_ISL_1417511|2021-02-23">
      <date value="2021.145205479452" direction="forwards" units="years"/>
      <attr name="continent">
				Europe
			</attr>
    </taxon>
    <taxon id="hCoV-19/India/WB-1930300470263/2021|EPI_ISL_1419722|2021-01-23">
      <date value="2021.0602739726028" direction="forwards" units="years"/>
      <attr name="continent">
				Asia
			</attr>
    </taxon>
    <taxon id="hCoV-19/Papua_New_Guinea/PNG103/2021|EPI_ISL_1424529|2021-02-05">
      <date value="2021.0958904109589" direction="forwards" units="years"/>
      <attr name="continent">
				Oceania
			</attr>
    </taxon>
    <taxon id="hCoV-19/Papua_New_Guinea/PNG200/2021|EPI_ISL_1424599|2021-02-26">
      <date value="2021.1534246575343" direction="forwards" units="years"/>
      <attr name="continent">
				Oceania
			</attr>
    </taxon>
    <taxon id="hCoV-19/Kenya/C87466/2021|EPI_ISL_1440264|2021-03-16">
      <date value="2021.2027397260274" direction="forwards" units="years"/>
      <attr name="continent">
				Africa
			</attr>
    </taxon>
    <taxon id="hCoV-19/Ecuador/UEES-ECU642/2020|EPI_ISL_1443661|2020-12-10">
      <date value="2020.9398907103825" direction="forwards" units="years"/>
      <attr name="continent">
				SouthAmerica
			</attr>
    </taxon>
    <taxon id="hCoV-19/USA/NC-CDC-2-4068837/2021|EPI_ISL_1446920|2021-01-08">
      <date value="2021.0191780821917" direction="forwards" units="years"/>
      <attr name="continent">
				NorthAmerica
			</attr>
    </taxon>
    <taxon id="hCoV-19/Aruba/AW-RIVM-20174/2021|EPI_ISL_1456512|2021-03-08">
      <date value="2021.1808219178083" direction="forwards" units="years"/>
      <attr name="continent">
				SouthAmerica
			</attr>
    </taxon>
    <taxon id="hCoV-19/France/ARA-HCL021050138201/2021|EPI_ISL_1461009|2021-03-17">
      <date value="2021.2054794520548" direction="forwards" units="years"/>
      <attr name="continent">
				Europe
			</attr>
    </taxon>
    <taxon id="hCoV-19/Mexico/BCN-SEARCH-8231/2021|EPI_ISL_1468846|2021-03-02">
      <date value="2021.164383561644" direction="forwards" units="years"/>
      <attr name="continent">
				NorthAmerica
			</attr>
    </taxon>
    <taxon id="hCoV-19/Uganda/UG267/2020|EPI_ISL_1469358|2020-11-11">
      <date value="2020.860655737705" direction="forwards" units="years"/>
      <attr name="continent">
				Africa
			</attr>
    </taxon>
    <taxon id="hCoV-19/Uganda/UG289/2020|EPI_ISL_1469380|2020-12-09">
      <date value="2020.9371584699454" direction="forwards" units="years"/>
      <attr name="continent">
				Africa
			</attr>
    </taxon>
    <taxon id="hCoV-19/USA/SC-MUSC-0394/2020|EPI_ISL_1482701|2020-10-05">
      <date value="2020.75956284153" direction="forwards" units="years"/>
      <attr name="continent">
				NorthAmerica
			</attr>
    </taxon>
    <taxon id="hCoV-19/Mexico/NLE-InDRE_F11678_S926/2021|EPI_ISL_1483032|2021-03-08">
      <date value="2021.1808219178083" direction="forwards" units="years"/>
      <attr name="continent">
				NorthAmerica
			</attr>
    </taxon>
    <taxon id="hCoV-19/Canada/ON-UHTC_0410/2020|EPI_ISL_1490697|2020-12-11">
      <date value="2020.9426229508197" direction="forwards" units="years"/>
      <attr name="continent">
				NorthAmerica
			</attr>
    </taxon>
    <taxon id="hCoV-19/Luxembourg/LNS0465957/2021|EPI_ISL_1498716|2021-03-02">
      <date value="2021.164383561644" direction="forwards" units="years"/>
      <attr name="continent">
				Europe
			</attr>
    </taxon>
    <taxon id="hCoV-19/South_Africa/Tygerberg_726/2021|EPI_ISL_1502178|2021-03-10">
      <date value="2021.186301369863" direction="forwards" units="years"/>
      <attr name="continent">
				Africa
			</attr>
    </taxon>
    <taxon id="hCoV-19/Panama/GMI-PA655300/2021|EPI_ISL_1502988|2021-01-10">
      <date value="2021.0246575342467" direction="forwards" units="years"/>
      <attr name="continent">
				NorthAmerica
			</attr>
    </taxon>
    <taxon id="hCoV-19/Togo/TGS10/2021|EPI_ISL_1509002|2021-02-05">
      <date value="2021.0958904109589" direction="forwards" units="years"/>
      <attr name="continent">
				Africa
			</attr>
    </taxon>
    <taxon id="hCoV-19/USA/OK-CDC-2-4084727/2021|EPI_ISL_1516300|2021-03-14">
      <date value="2021.1972602739727" direction="forwards" units="years"/>
      <attr name="continent">
				NorthAmerica
			</attr>
    </taxon>
    <taxon id="hCoV-19/Costa_Rica/HNN-0379/2020|EPI_ISL_1517423|2020-12-30">
      <date value="2020.9945355191257" direction="forwards" units="years"/>
      <attr name="continent">
				NorthAmerica
			</attr>
    </taxon>
    <taxon id="hCoV-19/Suriname/SR-RIVM-22564/2021|EPI_ISL_1522216|2021-02-08">
      <date value="2021.1041095890412" direction="forwards" units="years"/>
      <attr name="continent">
				SouthAmerica
			</attr>
    </taxon>
    <taxon id="hCoV-19/Iran/Hormozgan/2021|EPI_ISL_1533610|2020-02-29">
      <date value="2020.1612021857923" direction="forwards" units="years"/>
      <attr name="continent">
				Asia
			</attr>
    </taxon>
    <taxon id="hCoV-19/Guatemala/13282/2021|EPI_ISL_1533989|2021-01-14">
      <date value="2021.035616438356" direction="forwards" units="years"/>
      <attr name="continent">
				NorthAmerica
			</attr>
    </taxon>
    <taxon id="hCoV-19/Angola/KRISP-K011697/2021|EPI_ISL_1545316|2021-03-03">
      <date value="2021.1671232876713" direction="forwards" units="years"/>
      <attr name="continent">
				Africa
			</attr>
    </taxon>
    <taxon id="hCoV-19/Angola/KRISP-K011701/2021|EPI_ISL_1545320|2021-03-02">
      <date value="2021.164383561644" direction="forwards" units="years"/>
      <attr name="continent">
				Africa
			</attr>
    </taxon>
    <taxon id="hCoV-19/USA/TX-CDC-ASC210005567/2021|EPI_ISL_1560167|2021-03-13">
      <date value="2021.194520547945" direction="forwards" units="years"/>
      <attr name="continent">
				NorthAmerica
			</attr>
    </taxon>
    <taxon id="hCoV-19/USA/AK-PHL7815/2021|EPI_ISL_1575038|2021-03-30">
      <date value="2021.2410958904109" direction="forwards" units="years"/>
      <attr name="continent">
				NorthAmerica
			</attr>
    </taxon>
    <taxon id="hCoV-19/Venezuela/11MZ/2020|EPI_ISL_1577798|2020-05-23">
      <date value="2020.3907103825136" direction="forwards" units="years"/>
      <attr name="continent">
				SouthAmerica
			</attr>
    </taxon>
    <taxon id="hCoV-19/Bangladesh/BCSIR-AFIP-02/2021|EPI_ISL_1583188|2021-04-06">
      <date value="2021.2602739726028" direction="forwards" units="years"/>
      <attr name="continent">
				Asia
			</attr>
    </taxon>
    <taxon id="hCoV-19/Spain/CT-HUGTiPM010MZ7D10/2021|EPI_ISL_1583577|2021-04-01">
      <date value="2021.2465753424658" direction="forwards" units="years"/>
      <attr name="continent">
				Europe
			</attr>
    </taxon>
    <taxon id="hCoV-19/Mexico/DUR_INER_IMSS_00385/2021|EPI_ISL_1585395|2021-03-10">
      <date value="2021.186301369863" direction="forwards" units="years"/>
      <attr name="continent">
				NorthAmerica
			</attr>
    </taxon>
    <taxon id="hCoV-19/USA/MN-CDC-IBX399193637897/2021|EPI_ISL_1587703|2021-04-01">
      <date value="2021.2465753424658" direction="forwards" units="years"/>
      <attr name="continent">
				NorthAmerica
			</attr>
    </taxon>
    <taxon id="hCoV-19/Latvia/2103044617/2021|EPI_ISL_1590223|2021-03-09">
      <date value="2021.1835616438357" direction="forwards" units="years"/>
      <attr name="continent">
				Europe
			</attr>
    </taxon>
    <taxon id="hCoV-19/Croatia/1258/2021|EPI_ISL_1591299|2021-03-02">
      <date value="2021.164383561644" direction="forwards" units="years"/>
      <attr name="continent">
				Europe
			</attr>
    </taxon>
    <taxon id="hCoV-19/Egypt/ARMY-206/2021|EPI_ISL_1936109|2021-05-02">
      <date value="2021.331506849315" direction="forwards" units="years"/>
      <attr name="continent">
				Africa
			</attr>
    </taxon>
    <taxon id="hCoV-19/Egypt/ARMY-250/2021|EPI_ISL_1936112|2021-05-02">
      <date value="2021.331506849315" direction="forwards" units="years"/>
      <attr name="continent">
				Africa
			</attr>
    </taxon>
    <taxon id="hCoV-19/Egypt/ARMY-252/2021|EPI_ISL_1936116|2021-05-02">
      <date value="2021.331506849315" direction="forwards" units="years"/>
      <attr name="continent">
				Africa
			</attr>
    </taxon>
    <taxon id="hCoV-19/Egypt/ARMY-231/2021|EPI_ISL_1936134|2021-05-02">
      <date value="2021.331506849315" direction="forwards" units="years"/>
      <attr name="continent">
				Africa
			</attr>
    </taxon>
    <taxon id="hCoV-19/Switzerland/SG-CLM-05029014/2021|EPI_ISL_1939289|2021-05-02">
      <date value="2021.331506849315" direction="forwards" units="years"/>
      <attr name="continent">
				Europe
			</attr>
    </taxon>
    <taxon id="hCoV-19/Scotland/QEUH-154C6B3/2021|EPI_ISL_1939681|2021-05-01">
      <date value="2021.3287671232877" direction="forwards" units="years"/>
      <attr name="continent">
				Europe
			</attr>
    </taxon>
    <taxon id="hCoV-19/Germany/ST-MD3308/2021|EPI_ISL_1941490|2021-05-03">
      <date value="2021.3342465753424" direction="forwards" units="years"/>
      <attr name="continent">
				Europe
			</attr>
    </taxon>
    <taxon id="hCoV-19/Germany/ST-MD3327/2021|EPI_ISL_1941508|2021-05-03">
      <date value="2021.3342465753424" direction="forwards" units="years"/>
      <attr name="continent">
				Europe
			</attr>
    </taxon>
    <taxon id="hCoV-19/Germany/ST-MD3330/2021|EPI_ISL_1941512|2021-05-03">
      <date value="2021.3342465753424" direction="forwards" units="years"/>
      <attr name="continent">
				Europe
			</attr>
    </taxon>
    <taxon id="hCoV-19/Germany/ST-MD3335/2021|EPI_ISL_1941520|2021-05-03">
      <date value="2021.3342465753424" direction="forwards" units="years"/>
      <attr name="continent">
				Europe
			</attr>
    </taxon>
    <taxon id="hCoV-19/Germany/ST-MD3337/2021|EPI_ISL_1941522|2021-05-03">
      <date value="2021.3342465753424" direction="forwards" units="years"/>
      <attr name="continent">
				Europe
			</attr>
    </taxon>
    <taxon id="hCoV-19/Germany/ST-MD3341/2021|EPI_ISL_1941528|2021-05-03">
      <date value="2021.3342465753424" direction="forwards" units="years"/>
      <attr name="continent">
				Europe
			</attr>
    </taxon>
    <taxon id="hCoV-19/Germany/ST-MD3345/2021|EPI_ISL_1941537|2021-05-03">
      <date value="2021.3342465753424" direction="forwards" units="years"/>
      <attr name="continent">
				Europe
			</attr>
    </taxon>
    <taxon id="hCoV-19/Switzerland/VD-CHUV-GEN4597/2021|EPI_ISL_1941698|2021-05-02">
      <date value="2021.331506849315" direction="forwards" units="years"/>
      <attr name="continent">
				Europe
			</attr>
    </taxon>
    <taxon id="hCoV-19/Spain/CT-HUB00432/2021|EPI_ISL_1963950|2021-05-04">
      <date value="2021.33698630137" direction="forwards" units="years"/>
      <attr name="continent">
				Europe
			</attr>
    </taxon>
    <taxon id="hCoV-19/Spain/CT-HUB00447/2021|EPI_ISL_1963963|2021-05-04">
      <date value="2021.33698630137" direction="forwards" units="years"/>
      <attr name="continent">
				Europe
			</attr>
    </taxon>
    <taxon id="hCoV-19/Spain/CT-HUB00448/2021|EPI_ISL_1963964|2021-05-04">
      <date value="2021.33698630137" direction="forwards" units="years"/>
      <attr name="continent">
				Europe
			</attr>
    </taxon>
    <taxon id="hCoV-19/Spain/CT-HUB00464/2021|EPI_ISL_1963980|2021-05-04">
      <date value="2021.33698630137" direction="forwards" units="years"/>
      <attr name="continent">
				Europe
			</attr>
    </taxon>
    <taxon id="hCoV-19/Spain/CT-HUB00466/2021|EPI_ISL_1963982|2021-05-04">
      <date value="2021.33698630137" direction="forwards" units="years"/>
      <attr name="continent">
				Europe
			</attr>
    </taxon>
    <taxon id="hCoV-19/Spain/CT-HUB00479/2021|EPI_ISL_1963994|2021-05-03">
      <date value="2021.3342465753424" direction="forwards" units="years"/>
      <attr name="continent">
				Europe
			</attr>
    </taxon>
    <taxon id="hCoV-19/Spain/CT-HUB00494/2021|EPI_ISL_1964008|2021-05-03">
      <date value="2021.3342465753424" direction="forwards" units="years"/>
      <attr name="continent">
				Europe
			</attr>
    </taxon>
    <taxon id="hCoV-19/Spain/CT-HUB00502/2021|EPI_ISL_1964016|2021-05-03">
      <date value="2021.3342465753424" direction="forwards" units="years"/>
      <attr name="continent">
				Europe
			</attr>
    </taxon>
    <taxon id="hCoV-19/Spain/CT-HUB00541/2021|EPI_ISL_1964053|2021-05-03">
      <date value="2021.3342465753424" direction="forwards" units="years"/>
      <attr name="continent">
				Europe
			</attr>
    </taxon>
    <taxon id="hCoV-19/Spain/CT-HUB00545/2021|EPI_ISL_1964056|2021-05-03">
      <date value="2021.3342465753424" direction="forwards" units="years"/>
      <attr name="continent">
				Europe
			</attr>
    </taxon>
    <taxon id="hCoV-19/Spain/CT-HUB00554/2021|EPI_ISL_1964065|2021-05-03">
      <date value="2021.3342465753424" direction="forwards" units="years"/>
      <attr name="continent">
				Europe
			</attr>
    </taxon>
    <taxon id="hCoV-19/Spain/CT-HUB00566/2021|EPI_ISL_1964077|2021-05-03">
      <date value="2021.3342465753424" direction="forwards" units="years"/>
      <attr name="continent">
				Europe
			</attr>
    </taxon>
    <taxon id="hCoV-19/USA/WY-WPHL-21031991/2021|EPI_ISL_1967489|2021-05-04">
      <date value="2021.33698630137" direction="forwards" units="years"/>
      <attr name="continent">
				NorthAmerica
			</attr>
    </taxon>
    <taxon id="hCoV-19/New_Zealand/21MV0400/2021|EPI_ISL_1967901|2021-05-02">
      <date value="2021.331506849315" direction="forwards" units="years"/>
      <attr name="continent">
				Oceania
			</attr>
    </taxon>
    <taxon id="hCoV-19/Sweden/SUS0001534/2021|EPI_ISL_1968946|2021-05-01">
      <date value="2021.3287671232877" direction="forwards" units="years"/>
      <attr name="continent">
				Europe
			</attr>
    </taxon>
    <taxon id="hCoV-19/Sweden/SUS0001547/2021|EPI_ISL_1968959|2021-05-02">
      <date value="2021.331506849315" direction="forwards" units="years"/>
      <attr name="continent">
				Europe
			</attr>
    </taxon>
    <taxon id="hCoV-19/USA/MA-CDCBI-CRSP_4PUOZORFNFP6EKER/2021|EPI_ISL_1971577|2021-05-01">
      <date value="2021.3287671232877" direction="forwards" units="years"/>
      <attr name="continent">
				NorthAmerica
			</attr>
    </taxon>
    <taxon id="hCoV-19/USA/MA-CDCBI-CRSP_5Y6GWIGRQ5X4U3BH/2021|EPI_ISL_1971594|2021-05-01">
      <date value="2021.3287671232877" direction="forwards" units="years"/>
      <attr name="continent">
				NorthAmerica
			</attr>
    </taxon>
    <taxon id="hCoV-19/USA/MA-CDCBI-CRSP_FDNVM4LQD4UV74SC/2021|EPI_ISL_1971703|2021-05-01">
      <date value="2021.3287671232877" direction="forwards" units="years"/>
      <attr name="continent">
				NorthAmerica
			</attr>
    </taxon>
    <taxon id="hCoV-19/USA/MA-CDCBI-CRSP_JCSWFQJITV4HP576/2021|EPI_ISL_1971763|2021-05-01">
      <date value="2021.3287671232877" direction="forwards" units="years"/>
      <attr name="continent">
				NorthAmerica
			</attr>
    </taxon>
    <taxon id="hCoV-19/USA/MA-CDCBI-CRSP_SUAOOKYP7KQ4V4KZ/2021|EPI_ISL_1971881|2021-05-01">
      <date value="2021.3287671232877" direction="forwards" units="years"/>
      <attr name="continent">
				NorthAmerica
			</attr>
    </taxon>
    <taxon id="hCoV-19/USA/NY-CDCBI-CRSP_S6BZQGNPT7BQYIET/2021|EPI_ISL_1972027|2021-05-01">
      <date value="2021.3287671232877" direction="forwards" units="years"/>
      <attr name="continent">
				NorthAmerica
			</attr>
    </taxon>
    <taxon id="hCoV-19/England/LOND-12F966D/2021|EPI_ISL_1975115|2021-05-02">
      <date value="2021.331506849315" direction="forwards" units="years"/>
      <attr name="continent">
				Europe
			</attr>
    </taxon>
    <taxon id="hCoV-19/Wales/PHWC-PYRI9K/2021|EPI_ISL_1979313|2021-05-03">
      <date value="2021.3342465753424" direction="forwards" units="years"/>
      <attr name="continent">
				Europe
			</attr>
    </taxon>
    <taxon id="hCoV-19/Wales/PHWC-PYRU7O/2021|EPI_ISL_1979568|2021-05-01">
      <date value="2021.3287671232877" direction="forwards" units="years"/>
      <attr name="continent">
				Europe
			</attr>
    </taxon>
    <taxon id="hCoV-19/Wales/PHWC-PYRWDR/2021|EPI_ISL_1979626|2021-05-04">
      <date value="2021.33698630137" direction="forwards" units="years"/>
      <attr name="continent">
				Europe
			</attr>
    </taxon>
    <taxon id="hCoV-19/Wales/PHWC-PYRWUD/2021|EPI_ISL_1979648|2021-05-04">
      <date value="2021.33698630137" direction="forwards" units="years"/>
      <attr name="continent">
				Europe
			</attr>
    </taxon>
    <taxon id="hCoV-19/England/MILK-1551F83/2021|EPI_ISL_1985756|2021-05-01">
      <date value="2021.3287671232877" direction="forwards" units="years"/>
      <attr name="continent">
				Europe
			</attr>
    </taxon>
    <taxon id="hCoV-19/England/ALDP-15510AE/2021|EPI_ISL_1985921|2021-05-01">
      <date value="2021.3287671232877" direction="forwards" units="years"/>
      <attr name="continent">
				Europe
			</attr>
    </taxon>
    <taxon id="hCoV-19/England/ALDP-1551044/2021|EPI_ISL_1986041|2021-05-01">
      <date value="2021.3287671232877" direction="forwards" units="years"/>
      <attr name="continent">
				Europe
			</attr>
    </taxon>
    <taxon id="hCoV-19/England/ALDP-1551299/2021|EPI_ISL_1986064|2021-05-01">
      <date value="2021.3287671232877" direction="forwards" units="years"/>
      <attr name="continent">
				Europe
			</attr>
    </taxon>
    <taxon id="hCoV-19/England/ALDP-1553DE1/2021|EPI_ISL_1986113|2021-05-01">
      <date value="2021.3287671232877" direction="forwards" units="years"/>
      <attr name="continent">
				Europe
			</attr>
    </taxon>
    <taxon id="hCoV-19/England/ALDP-1553BF6/2021|EPI_ISL_1986114|2021-05-01">
      <date value="2021.3287671232877" direction="forwards" units="years"/>
      <attr name="continent">
				Europe
			</attr>
    </taxon>
    <taxon id="hCoV-19/England/ALDP-1553A9F/2021|EPI_ISL_1986168|2021-05-01">
      <date value="2021.3287671232877" direction="forwards" units="years"/>
      <attr name="continent">
				Europe
			</attr>
    </taxon>
    <taxon id="hCoV-19/England/ALDP-1553A62/2021|EPI_ISL_1986203|2021-05-01">
      <date value="2021.3287671232877" direction="forwards" units="years"/>
      <attr name="continent">
				Europe
			</attr>
    </taxon>
    <taxon id="hCoV-19/Scotland/QEUH-154F717/2021|EPI_ISL_1986251|2021-05-01">
      <date value="2021.3287671232877" direction="forwards" units="years"/>
      <attr name="continent">
				Europe
			</attr>
    </taxon>
    <taxon id="hCoV-19/Scotland/QEUH-154F629/2021|EPI_ISL_1986254|2021-05-01">
      <date value="2021.3287671232877" direction="forwards" units="years"/>
      <attr name="continent">
				Europe
			</attr>
    </taxon>
    <taxon id="hCoV-19/Scotland/QEUH-154F39B/2021|EPI_ISL_1986282|2021-05-01">
      <date value="2021.3287671232877" direction="forwards" units="years"/>
      <attr name="continent">
				Europe
			</attr>
    </taxon>
    <taxon id="hCoV-19/Scotland/QEUH-154F489/2021|EPI_ISL_1986325|2021-05-01">
      <date value="2021.3287671232877" direction="forwards" units="years"/>
      <attr name="continent">
				Europe
			</attr>
    </taxon>
    <taxon id="hCoV-19/Scotland/QEUH-154F753/2021|EPI_ISL_1986509|2021-05-01">
      <date value="2021.3287671232877" direction="forwards" units="years"/>
      <attr name="continent">
				Europe
			</attr>
    </taxon>
    <taxon id="hCoV-19/Northern_Ireland/RAND-1550C32/2021|EPI_ISL_1986751|2021-05-01">
      <date value="2021.3287671232877" direction="forwards" units="years"/>
      <attr name="continent">
				Europe
			</attr>
    </taxon>
    <taxon id="hCoV-19/France/HDF-100002719665/2021|EPI_ISL_1988255|2021-04">
      <date value="2021.2465753424658" direction="forwards" units="years" uncertainty="0.08333333333333333"/>
      <attr name="continent">
				Europe
			</attr>
    </taxon>
    <taxon id="hCoV-19/France/HDF-100002725121/2021|EPI_ISL_1988263|2021-04">
      <date value="2021.2465753424658" direction="forwards" units="years" uncertainty="0.08333333333333333"/>
      <attr name="continent">
				Europe
			</attr>
    </taxon>
    <taxon id="hCoV-19/France/HDF-1118017272/2021|EPI_ISL_1988286|2021-04">
      <date value="2021.2465753424658" direction="forwards" units="years" uncertainty="0.08333333333333333"/>
      <attr name="continent">
				Europe
			</attr>
    </taxon>
    <taxon id="hCoV-19/France/HDF-100002707642/2021|EPI_ISL_1988288|2021-04">
      <date value="2021.2465753424658" direction="forwards" units="years" uncertainty="0.08333333333333333"/>
      <attr name="continent">
				Europe
			</attr>
    </taxon>
    <taxon id="hCoV-19/France/HDF-100002726099/2021|EPI_ISL_1988300|2021-04">
      <date value="2021.2465753424658" direction="forwards" units="years" uncertainty="0.08333333333333333"/>
      <attr name="continent">
				Europe
			</attr>
    </taxon>
    <taxon id="hCoV-19/France/HDF-100002726157/2021|EPI_ISL_1988301|2021-04">
      <date value="2021.2465753424658" direction="forwards" units="years" uncertainty="0.08333333333333333"/>
      <attr name="continent">
				Europe
			</attr>
    </taxon>
    <taxon id="hCoV-19/France/HDF-100002719685/2021|EPI_ISL_1988308|2021-04">
      <date value="2021.2465753424658" direction="forwards" units="years" uncertainty="0.08333333333333333"/>
      <attr name="continent">
				Europe
			</attr>
    </taxon>
    <taxon id="hCoV-19/France/HDF-1118016756/2021|EPI_ISL_1988328|2021-04">
      <date value="2021.2465753424658" direction="forwards" units="years" uncertainty="0.08333333333333333"/>
      <attr name="continent">
				Europe
			</attr>
    </taxon>
    <taxon id="hCoV-19/France/HDF-100002707711/2021|EPI_ISL_1988341|2021-04">
      <date value="2021.2465753424658" direction="forwards" units="years" uncertainty="0.08333333333333333"/>
      <attr name="continent">
				Europe
			</attr>
    </taxon>
    <taxon id="hCoV-19/France/HDF-1118016932/2021|EPI_ISL_1988395|2021-04">
      <date value="2021.2465753424658" direction="forwards" units="years" uncertainty="0.08333333333333333"/>
      <attr name="continent">
				Europe
			</attr>
    </taxon>
    <taxon id="hCoV-19/France/HDF-100002707563/2021|EPI_ISL_1988437|2021-04">
      <date value="2021.2465753424658" direction="forwards" units="years" uncertainty="0.08333333333333333"/>
      <attr name="continent">
				Europe
			</attr>
    </taxon>
    <taxon id="hCoV-19/France/HDF-100002718052/2021|EPI_ISL_1988462|2021-04">
      <date value="2021.2465753424658" direction="forwards" units="years" uncertainty="0.08333333333333333"/>
      <attr name="continent">
				Europe
			</attr>
    </taxon>
    <taxon id="hCoV-19/France/HDF-1118017284/2021|EPI_ISL_1988503|2021-04">
      <date value="2021.2465753424658" direction="forwards" units="years" uncertainty="0.08333333333333333"/>
      <attr name="continent">
				Europe
			</attr>
    </taxon>
    <taxon id="hCoV-19/France/HDF-1118043409/2021|EPI_ISL_1988508|2021-04">
      <date value="2021.2465753424658" direction="forwards" units="years" uncertainty="0.08333333333333333"/>
      <attr name="continent">
				Europe
			</attr>
    </taxon>
    <taxon id="hCoV-19/France/HDF-100002726098/2021|EPI_ISL_1988519|2021-04">
      <date value="2021.2465753424658" direction="forwards" units="years" uncertainty="0.08333333333333333"/>
      <attr name="continent">
				Europe
			</attr>
    </taxon>
    <taxon id="hCoV-19/France/HDF-100002710904/2021|EPI_ISL_1988562|2021-04">
      <date value="2021.2465753424658" direction="forwards" units="years" uncertainty="0.08333333333333333"/>
      <attr name="continent">
				Europe
			</attr>
    </taxon>
    <taxon id="hCoV-19/France/HDF-1118034117/2021|EPI_ISL_1988611|2021-04">
      <date value="2021.2465753424658" direction="forwards" units="years" uncertainty="0.08333333333333333"/>
      <attr name="continent">
				Europe
			</attr>
    </taxon>
    <taxon id="hCoV-19/France/HDF-1118107366/2021|EPI_ISL_1988621|2021-04">
      <date value="2021.2465753424658" direction="forwards" units="years" uncertainty="0.08333333333333333"/>
      <attr name="continent">
				Europe
			</attr>
    </taxon>
    <taxon id="hCoV-19/France/HDF-100002724203/2021|EPI_ISL_1988631|2021-04">
      <date value="2021.2465753424658" direction="forwards" units="years" uncertainty="0.08333333333333333"/>
      <attr name="continent">
				Europe
			</attr>
    </taxon>
    <taxon id="hCoV-19/France/HDF-100002719643/2021|EPI_ISL_1988640|2021-04">
      <date value="2021.2465753424658" direction="forwards" units="years" uncertainty="0.08333333333333333"/>
      <attr name="continent">
				Europe
			</attr>
    </taxon>
    <taxon id="hCoV-19/Wuhan/Hu-1/2019|EPI_ISL_402125|2019-12-31">
      <date value="2019.9972602739726" direction="forwards" units="years"/>
      <attr name="continent">
				Asia
			</attr>
    </taxon>
    <taxon id="hCoV-19/Wuhan/WH01/2019|EPI_ISL_406798|2019-12-26">
      <date value="2019.9835616438356" direction="forwards" units="years"/>
      <attr name="continent">
				Asia
			</attr>
    </taxon>
    <taxon id="hCoV-19/New_Zealand/20VR0275/2020|EPI_ISL_416538|2020-03-15">
      <date value="2020.2021857923498" direction="forwards" units="years"/>
      <attr name="continent">
				Oceania
			</attr>
    </taxon>
    <taxon id="hCoV-19/USA/AZ-TG271860/2020|EPI_ISL_426539|2020-03-23">
      <date value="2020.224043715847" direction="forwards" units="years"/>
      <attr name="continent">
				NorthAmerica
			</attr>
    </taxon>
    <taxon id="hCoV-19/India/GJ-GBRC22/2020|EPI_ISL_437451|2020-04-26">
      <date value="2020.3169398907103" direction="forwards" units="years"/>
      <attr name="continent">
				Asia
			</attr>
    </taxon>
    <taxon id="hCoV-19/Guam/GU_NHG_02/2020|EPI_ISL_444999|2020-03-24">
      <date value="2020.2267759562842" direction="forwards" units="years"/>
      <attr name="continent">
				Oceania
			</attr>
    </taxon>
    <taxon id="hCoV-19/Australia/NSW538/2020|EPI_ISL_455077|2020-03-28">
      <date value="2020.2377049180327" direction="forwards" units="years"/>
      <attr name="continent">
				Oceania
			</attr>
    </taxon>
    <taxon id="hCoV-19/New_Zealand/20VR2522/2020|EPI_ISL_456382|2020-04-15">
      <date value="2020.2868852459017" direction="forwards" units="years"/>
      <attr name="continent">
				Oceania
			</attr>
    </taxon>
    <taxon id="hCoV-19/Beijing/IVDC-01-06/2020|EPI_ISL_469254|2020-06-11">
      <date value="2020.4426229508197" direction="forwards" units="years"/>
      <attr name="continent">
				Asia
			</attr>
    </taxon>
    <taxon id="hCoV-19/Singapore/503/2020|EPI_ISL_479581|2020-04-06">
      <date value="2020.2622950819673" direction="forwards" units="years"/>
      <attr name="continent">
				Asia
			</attr>
    </taxon>
    <taxon id="hCoV-19/USA/MN-MDH-1238/2020|EPI_ISL_482959|2020-05-19">
      <date value="2020.379781420765" direction="forwards" units="years"/>
      <attr name="continent">
				NorthAmerica
			</attr>
    </taxon>
    <taxon id="hCoV-19/Ecuador/52438/2020|EPI_ISL_491951|2020-06-01">
      <date value="2020.4153005464482" direction="forwards" units="years"/>
      <attr name="continent">
				SouthAmerica
			</attr>
    </taxon>
    <taxon id="hCoV-19/Oman/205042822/2020|EPI_ISL_492020|2020-06-09">
      <date value="2020.4371584699454" direction="forwards" units="years"/>
      <attr name="continent">
				Asia
			</attr>
    </taxon>
    <taxon id="hCoV-19/Panama/334655/2020|EPI_ISL_496790|2020-03-31">
      <date value="2020.2459016393443" direction="forwards" units="years"/>
      <attr name="continent">
				NorthAmerica
			</attr>
    </taxon>
    <taxon id="hCoV-19/Liaoning/IVDC-02/2020|EPI_ISL_498694|2020-07-22">
      <date value="2020.5546448087432" direction="forwards" units="years"/>
      <attr name="continent">
				Asia
			</attr>
    </taxon>
    <taxon id="hCoV-19/Nigeria/ED06-CV159/2020|EPI_ISL_527877|2020-03-25">
      <date value="2020.2295081967213" direction="forwards" units="years"/>
      <attr name="continent">
				Africa
			</attr>
    </taxon>
    <taxon id="hCoV-19/Wuhan/IME-WH01/2019|EPI_ISL_529213|2019-12-30">
      <date value="2019.9945205479453" direction="forwards" units="years"/>
      <attr name="continent">
				Asia
			</attr>
    </taxon>
    <taxon id="hCoV-19/South_Africa/KRISP-K002746/2020|EPI_ISL_529742|2020-08-13">
      <date value="2020.6147540983607" direction="forwards" units="years"/>
      <attr name="continent">
				Africa
			</attr>
    </taxon>
    <taxon id="hCoV-19/Australia/QLD990/2020|EPI_ISL_530250|2020-07-10">
      <date value="2020.5218579234972" direction="forwards" units="years"/>
      <attr name="continent">
				Oceania
			</attr>
    </taxon>
    <taxon id="hCoV-19/Peru/CAL-INS-105/2020|EPI_ISL_536504|2020-05-02">
      <date value="2020.3333333333333" direction="forwards" units="years"/>
      <attr name="continent">
				SouthAmerica
			</attr>
    </taxon>
    <taxon id="hCoV-19/New_Zealand/20VR3879/2020|EPI_ISL_548145|2020-07-23">
      <date value="2020.5573770491803" direction="forwards" units="years"/>
      <attr name="continent">
				Oceania
			</attr>
    </taxon>
    <taxon id="hCoV-19/USA/MN-QDX-1374/2020|EPI_ISL_572163|2020-03-15">
      <date value="2020.2021857923498" direction="forwards" units="years"/>
      <attr name="continent">
				NorthAmerica
			</attr>
    </taxon>
    <taxon id="hCoV-19/Slovakia/UKBA-210/2020|EPI_ISL_577741|2020-06-30">
      <date value="2020.4945355191257" direction="forwards" units="years"/>
      <attr name="continent">
				Europe
			</attr>
    </taxon>
    <taxon id="hCoV-19/New_Zealand/20VR3066/2020|EPI_ISL_579406|2020-05-09">
      <date value="2020.3524590163934" direction="forwards" units="years"/>
      <attr name="continent">
				Oceania
			</attr>
    </taxon>
    <taxon id="hCoV-19/Singapore/1061/2020|EPI_ISL_583896|2020-08-17">
      <date value="2020.6256830601094" direction="forwards" units="years"/>
      <attr name="continent">
				Asia
			</attr>
    </taxon>
    <taxon id="hCoV-19/USA/MI-UM-10036150256/2020|EPI_ISL_590728|2020-09-26">
      <date value="2020.7349726775956" direction="forwards" units="years"/>
      <attr name="continent">
				NorthAmerica
			</attr>
    </taxon>
    <taxon id="hCoV-19/env/Qingdao/IVDC-08-10/2020|EPI_ISL_591277|2020-09-24">
      <date value="2020.7295081967213" direction="forwards" units="years"/>
      <attr name="continent">
				Asia
			</attr>
    </taxon>
    <taxon id="hCoV-19/Bahrain/023287015_S14_L001/2020|EPI_ISL_632284|2020-07-25">
      <date value="2020.5628415300546" direction="forwards" units="years"/>
      <attr name="continent">
				Asia
			</attr>
    </taxon>
    <taxon id="hCoV-19/Mozambique/KRISP-MZ158905/2020|EPI_ISL_636980|2020-07-14">
      <date value="2020.532786885246" direction="forwards" units="years"/>
      <attr name="continent">
				Africa
			</attr>
    </taxon>
    <taxon id="hCoV-19/Singapore/1254/2020|EPI_ISL_648672|2020-05-02">
      <date value="2020.3333333333333" direction="forwards" units="years"/>
      <attr name="continent">
				Asia
			</attr>
    </taxon>
    <taxon id="hCoV-19/Burkina_Faso/2944/2020|EPI_ISL_660464|2020-09-21">
      <date value="2020.72131147541" direction="forwards" units="years"/>
      <attr name="continent">
				Africa
			</attr>
    </taxon>
    <taxon id="hCoV-19/Hungary/UD-57949/2020|EPI_ISL_671437|2020-08-31">
      <date value="2020.6639344262296" direction="forwards" units="years"/>
      <attr name="continent">
				Europe
			</attr>
    </taxon>
    <taxon id="hCoV-19/Switzerland/SO-ETHZ-350181/2020|EPI_ISL_693831|2020-11-04">
      <date value="2020.8415300546449" direction="forwards" units="years"/>
      <attr name="continent">
				Europe
			</attr>
    </taxon>
    <taxon id="hCoV-19/Ecuador/USFQ-381/2020|EPI_ISL_697791|2020-09-18">
      <date value="2020.7131147540983" direction="forwards" units="years"/>
      <attr name="continent">
				SouthAmerica
			</attr>
    </taxon>
    <taxon id="hCoV-19/Thailand/Bangkok-14712/2020|EPI_ISL_708815|2020-09-24">
      <date value="2020.7295081967213" direction="forwards" units="years"/>
      <attr name="continent">
				Asia
			</attr>
    </taxon>
    <taxon id="hCoV-19/Croatia/Zagreb-22/2020|EPI_ISL_710570|2020-10-01">
      <date value="2020.7486338797814" direction="forwards" units="years"/>
      <attr name="continent">
				Europe
			</attr>
    </taxon>
    <taxon id="hCoV-19/Malaysia/UNIMAS-11942/2020|EPI_ISL_718146|2020-07-18">
      <date value="2020.5437158469945" direction="forwards" units="years"/>
      <attr name="continent">
				Asia
			</attr>
    </taxon>
    <taxon id="hCoV-19/Ecuador/USFQ-556/2020|EPI_ISL_728204|2020-12-01">
      <date value="2020.9153005464482" direction="forwards" units="years"/>
      <attr name="continent">
				SouthAmerica
			</attr>
    </taxon>
    <taxon id="hCoV-19/mink/Poland/Pomorskie_50/2020|EPI_ISL_732954|2020-11-17">
      <date value="2020.877049180328" direction="forwards" units="years"/>
      <attr name="continent">
				Europe
			</attr>
    </taxon>
    <taxon id="hCoV-19/Australia/NSW1237/2020|EPI_ISL_740868|2020-12-14">
      <date value="2020.950819672131" direction="forwards" units="years"/>
      <attr name="continent">
				Oceania
			</attr>
    </taxon>
    <taxon id="hCoV-19/Chile/RM-88166-TC1/2020|EPI_ISL_746484|2020-06-03">
      <date value="2020.4207650273224" direction="forwards" units="years"/>
      <attr name="continent">
				SouthAmerica
			</attr>
    </taxon>
    <taxon id="hCoV-19/Uruguay/TYT-M68/2020|EPI_ISL_749906|2020-06-21">
      <date value="2020.4699453551912" direction="forwards" units="years"/>
      <attr name="continent">
				SouthAmerica
			</attr>
    </taxon>
    <taxon id="hCoV-19/Finland/92HEL/2020|EPI_ISL_766025|2020-12-18">
      <date value="2020.9617486338798" direction="forwards" units="years"/>
      <attr name="continent">
				Europe
			</attr>
    </taxon>
    <taxon id="hCoV-19/Australia/NSW1308/2020|EPI_ISL_767874|2020-12-18">
      <date value="2020.9617486338798" direction="forwards" units="years"/>
      <attr name="continent">
				Oceania
			</attr>
    </taxon>
    <taxon id="hCoV-19/Australia/NT91/2021|EPI_ISL_779409|2021-01-02">
      <date value="2021.0027397260274" direction="forwards" units="years"/>
      <attr name="continent">
				Oceania
			</attr>
    </taxon>
    <taxon id="hCoV-19/Argentina/PAIS-A0272/2020|EPI_ISL_792350|2020-04-22">
      <date value="2020.3060109289618" direction="forwards" units="years"/>
      <attr name="continent">
				SouthAmerica
			</attr>
    </taxon>
    <taxon id="hCoV-19/USA/AK-PHL6671/2020|EPI_ISL_806849|2020-12-13">
      <date value="2020.948087431694" direction="forwards" units="years"/>
      <attr name="continent">
				NorthAmerica
			</attr>
    </taxon>
    <taxon id="hCoV-19/Romania/191Hunedoara/2020|EPI_ISL_807156|2020-12-28">
      <date value="2020.9890710382513" direction="forwards" units="years"/>
      <attr name="continent">
				Europe
			</attr>
    </taxon>
    <taxon id="hCoV-19/Australia/WA596/2020|EPI_ISL_810801|2020-12-26">
      <date value="2020.983606557377" direction="forwards" units="years"/>
      <attr name="continent">
				Oceania
			</attr>
    </taxon>
    <taxon id="hCoV-19/Australia/WA598/2020|EPI_ISL_810804|2020-12-27">
      <date value="2020.9863387978141" direction="forwards" units="years"/>
      <attr name="continent">
				Oceania
			</attr>
    </taxon>
    <taxon id="hCoV-19/Cameroon/CV408/2020|EPI_ISL_845546|2020-06-09">
      <date value="2020.4371584699454" direction="forwards" units="years"/>
      <attr name="continent">
				Africa
			</attr>
    </taxon>
    <taxon id="hCoV-19/Cameroon/CV430/2020|EPI_ISL_845563|2020-12-02">
      <date value="2020.9180327868853" direction="forwards" units="years"/>
      <attr name="continent">
				Africa
			</attr>
    </taxon>
    <taxon id="hCoV-19/Cameroon/CV432/2020|EPI_ISL_845565|2020-12-16">
      <date value="2020.9562841530055" direction="forwards" units="years"/>
      <attr name="continent">
				Africa
			</attr>
    </taxon>
    <taxon id="hCoV-19/Australia/QLD1484/2020|EPI_ISL_849747|2020-12-26">
      <date value="2020.983606557377" direction="forwards" units="years"/>
      <attr name="continent">
				Oceania
			</attr>
    </taxon>
    <taxon id="hCoV-19/Qingdao/IVDC-01-01/2020|EPI_ISL_850949|2020-08-16">
      <date value="2020.622950819672" direction="forwards" units="years"/>
      <attr name="continent">
				Asia
			</attr>
    </taxon>
    <taxon id="hCoV-19/Urumqi/IVDC-01-01/2020|EPI_ISL_850951|2020-07-16">
      <date value="2020.5382513661202" direction="forwards" units="years"/>
      <attr name="continent">
				Asia
			</attr>
    </taxon>
    <taxon id="hCoV-19/Iran/Tehran-04/2020|EPI_ISL_862079|2020-11-05">
      <date value="2020.844262295082" direction="forwards" units="years"/>
      <attr name="continent">
				Asia
			</attr>
    </taxon>
    <taxon id="hCoV-19/Nigeria/FC-CV532/2020|EPI_ISL_872606|2020-11-15">
      <date value="2020.8715846994535" direction="forwards" units="years"/>
      <attr name="continent">
				Africa
			</attr>
    </taxon>
    <taxon id="hCoV-19/Slovakia/UKBA-724/2020|EPI_ISL_875538|2020-10-10">
      <date value="2020.7732240437158" direction="forwards" units="years"/>
      <attr name="continent">
				Europe
			</attr>
    </taxon>
    <taxon id="hCoV-19/Mozambique/INS-K007916/2020|EPI_ISL_887486|2020-12-28">
      <date value="2020.9890710382513" direction="forwards" units="years"/>
      <attr name="continent">
				Africa
			</attr>
    </taxon>
    <taxon id="hCoV-19/Iraq/BAS-2/2020|EPI_ISL_907075|2020-10-01">
      <date value="2020.7486338797814" direction="forwards" units="years"/>
      <attr name="continent">
				Asia
			</attr>
    </taxon>
    <taxon id="hCoV-19/Egypt/CUNCI-HGC11I030/2021|EPI_ISL_907108|2021-01-03">
      <date value="2021.0054794520547" direction="forwards" units="years"/>
      <attr name="continent">
				Africa
			</attr>
    </taxon>
    <taxon id="hCoV-19/Congo/Q001C104A1_2101-TM-r1-018/2020|EPI_ISL_912369|2020-12-14">
      <date value="2020.950819672131" direction="forwards" units="years"/>
      <attr name="continent">
				Africa
			</attr>
    </taxon>
    <taxon id="hCoV-19/Cambodia/126519/2020|EPI_ISL_918371|2020-11-28">
      <date value="2020.9071038251366" direction="forwards" units="years"/>
      <attr name="continent">
				Asia
			</attr>
    </taxon>
    <taxon id="hCoV-19/Taiwan/CGMH-CGU-45/2020|EPI_ISL_956326|2020-12-31">
      <date value="2020.9972677595629" direction="forwards" units="years"/>
      <attr name="continent">
				Asia
			</attr>
    </taxon>
    <taxon id="hCoV-19/Kenya/C76874/2020|EPI_ISL_968849|2020-12-10">
      <date value="2020.9398907103825" direction="forwards" units="years"/>
      <attr name="continent">
				Africa
			</attr>
    </taxon>
    <taxon id="hCoV-19/Kenya/C79176/2021|EPI_ISL_968873|2021-01-06">
      <date value="2021.013698630137" direction="forwards" units="years"/>
      <attr name="continent">
				Africa
			</attr>
    </taxon>
    <taxon id="hCoV-19/Zambia/ZMB-V65109/2020|EPI_ISL_977352|2020-12-01">
      <date value="2020.9153005464482" direction="forwards" units="years"/>
      <attr name="continent">
				Africa
			</attr>
    </taxon>
    <taxon id="hCoV-19/Canada/MB-NML-833/2020|EPI_ISL_979271|2020-06-23">
      <date value="2020.4754098360656" direction="forwards" units="years"/>
      <attr name="continent">
				NorthAmerica
			</attr>
    </taxon>
    <taxon id="hCoV-19/Singapore/175/2021|EPI_ISL_981024|2021-02-06">
      <date value="2021.0986301369862" direction="forwards" units="years"/>
      <attr name="continent">
				Asia
			</attr>
    </taxon>
    <taxon id="hCoV-19/Guinea/Conakry-INSP-51905/2021|EPI_ISL_999032|2021-01-05">
      <date value="2021.0109589041097" direction="forwards" units="years"/>
      <attr name="continent">
				Africa
			</attr>
    </taxon>
    <taxon id="hCoV-19/France/IDF-IPP10522/2021|EPI_ISL_2029629|2021-04-22">
      <date value="2021.304109589041" direction="forwards" units="years"/>
      <attr name="continent">
				Europe
			</attr>
    </taxon>
    <taxon id="hCoV-19/Germany/un-RKI-I-078686/2021|EPI_ISL_1643902|2021-04-02">
      <date value="2021.2493150684932" direction="forwards" units="years"/>
      <attr name="continent">
				Europe
			</attr>
    </taxon>
    <taxon id="hCoV-19/England/MILK-1592DC8/2021|EPI_ISL_2235679|2021-05-17">
      <date value="2021.372602739726" direction="forwards" units="years"/>
      <attr name="continent">
				Europe
			</attr>
    </taxon>
    <taxon id="hCoV-19/France/BRE-IPP10653/2021|EPI_ISL_2030060|2021-04-27">
      <date value="2021.317808219178" direction="forwards" units="years"/>
      <attr name="continent">
				Europe
			</attr>
    </taxon>
    <taxon id="hCoV-19/Central_African_Republic/242/2021|EPI_ISL_2365412|2021-03-31">
      <date value="2021.2438356164384" direction="forwards" units="years"/>
      <attr name="continent">
				Africa
			</attr>
    </taxon>
    <taxon id="hCoV-19/Germany/HH-RKI-I-180358/2021|EPI_ISL_2636756|2021-06-08">
      <date value="2021.4328767123288" direction="forwards" units="years"/>
      <attr name="continent">
				Europe
			</attr>
    </taxon>
    <taxon id="hCoV-19/Cameroun/Yaounde-21V-07104/2021|EPI_ISL_1790123|2021-02-10">
      <date value="2021.109589041096" direction="forwards" units="years"/>
      <attr name="continent">
				Africa
			</attr>
    </taxon>
    <taxon id="hCoV-19/Italy/APU-POLBA70/2021|EPI_ISL_2365937|2021-04-15">
      <date value="2021.2849315068493" direction="forwards" units="years"/>
      <attr name="continent">
				Europe
			</attr>
    </taxon>
    <taxon id="hCoV-19/South_Korea/KDCA4496/2021|EPI_ISL_2361242|2021-05-01">
      <date value="2021.3287671232877" direction="forwards" units="years"/>
      <attr name="continent">
				Asia
			</attr>
    </taxon>
    <taxon id="hCoV-19/France/ARA-HCL021097336501/2021|EPI_ISL_2482693|2021-05-20">
      <date value="2021.3808219178081" direction="forwards" units="years"/>
      <attr name="continent">
				Europe
			</attr>
    </taxon>
    <taxon id="hCoV-19/South_Korea/KDCA4479/2021|EPI_ISL_2361227|2021-04-26">
      <date value="2021.3150684931506" direction="forwards" units="years"/>
      <attr name="continent">
				Asia
			</attr>
    </taxon>
    <taxon id="B.1.619|hCoV-19/Switzerland/NE-PMI-2109-0285/2021|EPI_ISL_1302986|2021-02-28">
      <date value="2021.158904109589" direction="forwards" units="years"/>
      <attr name="continent">
				Europe
			</attr>
    </taxon>
    <taxon id="hCoV-19/South_Korea/KDCA4449/2021|EPI_ISL_2361194|2021-04-20">
      <date value="2021.2986301369863" direction="forwards" units="years"/>
      <attr name="continent">
				Asia
			</attr>
    </taxon>
    <taxon id="hCoV-19/Scotland/MILK-156EA19/2021|EPI_ISL_2153043|2021-05-02">
      <date value="2021.331506849315" direction="forwards" units="years"/>
      <attr name="continent">
				Europe
			</attr>
    </taxon>
    <taxon id="hCoV-19/Cameroon/Yaounde-ECO23/2021|EPI_ISL_1190758|2021-02-03">
      <date value="2021.0904109589042" direction="forwards" units="years"/>
      <attr name="continent">
				Africa
			</attr>
    </taxon>
    <taxon id="hCoV-19/Cameroon/Yaounde-ECO43/2020|EPI_ISL_1190767|2020-12-21">
      <date value="2020.9699453551912" direction="forwards" units="years"/>
      <attr name="continent">
				Africa
			</attr>
    </taxon>
    <taxon id="hCoV-19/Central_African_Republic/RCA-07/2021|EPI_ISL_1762057|2021">
      <date value="2021.0" direction="forwards" units="years" uncertainty="1.0"/>
      <attr name="continent">
				Africa
			</attr>
    </taxon>
    <taxon id="hCoV-19/Central_African_Republic/RCA-15/2021|EPI_ISL_1762063|2021">
      <date value="2021.0" direction="forwards" units="years" uncertainty="1.0"/>
      <attr name="continent">
				Africa
			</attr>
    </taxon>
    <taxon id="hCoV-19/Lithuania/LTU000_REZUS_06_03_70/2021|EPI_ISL_2693984|2021-06-03">
      <date value="2021.4191780821918" direction="forwards" units="years"/>
      <attr name="continent">
				Europe
			</attr>
    </taxon>
    <taxon id="hCoV-19/South_Korea/KDCA4501/2021|EPI_ISL_2361247|2021-05-07">
      <date value="2021.345205479452" direction="forwards" units="years"/>
      <attr name="continent">
				Asia
			</attr>
    </taxon>
    <taxon id="hCoV-19/Central_African_Republic/235/2021|EPI_ISL_2365410|2021-03-31">
      <date value="2021.2438356164384" direction="forwards" units="years"/>
      <attr name="continent">
				Africa
			</attr>
    </taxon>
    <taxon id="hCoV-19/South_Korea/KDCA4507/2021|EPI_ISL_2361252|2021-05-07">
      <date value="2021.345205479452" direction="forwards" units="years"/>
      <attr name="continent">
				Asia
			</attr>
    </taxon>
    <taxon id="hCoV-19/Cameroon/Yaounde-ECO36/2021|EPI_ISL_1190763|2021-01-19">
      <date value="2021.0493150684931" direction="forwards" units="years"/>
      <attr name="continent">
				Africa
			</attr>
    </taxon>
    <taxon id="hCoV-19/England/PORT-1E7B48B/2021|EPI_ISL_1638013|2021-03-22">
      <date value="2021.2191780821918" direction="forwards" units="years"/>
      <attr name="continent">
				Europe
			</attr>
    </taxon>
    <taxon id="hCoV-19/Cameroon/Yaounde-ECO42/2020|EPI_ISL_1190766|2020-12-07">
      <date value="2020.931693989071" direction="forwards" units="years"/>
      <attr name="continent">
				Africa
			</attr>
    </taxon>
    <taxon id="hCoV-19/Lithuania/MB25815/2021|EPI_ISL_1911429|2021-04-09">
      <date value="2021.268493150685" direction="forwards" units="years"/>
      <attr name="continent">
				Europe
			</attr>
    </taxon>
    <taxon id="hCoV-19/France/NOR-76366244/2021|EPI_ISL_2688785|2021-05-14">
      <date value="2021.3643835616438" direction="forwards" units="years"/>
      <attr name="continent">
				Europe
			</attr>
    </taxon>
    <taxon id="hCoV-19/Lithuania/MB23948/2021|EPI_ISL_2095982|2021-03-31">
      <date value="2021.2438356164384" direction="forwards" units="years"/>
      <attr name="continent">
				Europe
			</attr>
    </taxon>
    <taxon id="hCoV-19/Lithuania/IBT-LSC-VU_r13_12/2021|EPI_ISL_2625891|2021-05-31">
      <date value="2021.4109589041095" direction="forwards" units="years"/>
      <attr name="continent">
				Europe
			</attr>
    </taxon>
    <taxon id="hCoV-19/Lithuania/IBT-LSC-VU_r11_33/2021|EPI_ISL_2428461|2021-05-17">
      <date value="2021.372602739726" direction="forwards" units="years"/>
      <attr name="continent">
				Europe
			</attr>
    </taxon>
    <taxon id="hCoV-19/Lithuania/IBT-LSC-VU_r13_32/2021|EPI_ISL_2625909|2021-06-02">
      <date value="2021.4164383561645" direction="forwards" units="years"/>
      <attr name="continent">
				Europe
			</attr>
    </taxon>
    <taxon id="hCoV-19/Lithuania/LTU000_NMRVI_125878/2021|EPI_ISL_2694576|2021-06-05">
      <date value="2021.4246575342465" direction="forwards" units="years"/>
      <attr name="continent">
				Europe
			</attr>
    </taxon>
    <taxon id="hCoV-19/Lithuania/S21D937/2021|EPI_ISL_1823200|2021-04-12">
      <date value="2021.2767123287672" direction="forwards" units="years"/>
      <attr name="continent">
				Europe
			</attr>
    </taxon>
    <taxon id="hCoV-19/Lithuania/IBT-LSC-VU_r14_13/2021|EPI_ISL_2644812|2021-06-11">
      <date value="2021.441095890411" direction="forwards" units="years"/>
      <attr name="continent">
				Europe
			</attr>
    </taxon>
    <taxon id="hCoV-19/Lithuania/LTU000_KUL5127767/2021|EPI_ISL_1960617|2021-04-13">
      <date value="2021.2794520547945" direction="forwards" units="years"/>
      <attr name="continent">
				Europe
			</attr>
    </taxon>
    <taxon id="hCoV-19/Lithuania/LTU000_MB26930/2021|EPI_ISL_1960609|2021-04-14">
      <date value="2021.282191780822" direction="forwards" units="years"/>
      <attr name="continent">
				Europe
			</attr>
    </taxon>
    <taxon id="hCoV-19/France/IDF-IPP11679/2021|EPI_ISL_2188468|2021-05-04">
      <date value="2021.33698630137" direction="forwards" units="years"/>
      <attr name="continent">
				Europe
			</attr>
    </taxon>
    <taxon id="hCoV-19/France/IDF-IPP09413/2021|EPI_ISL_1700651|2021-04-12">
      <date value="2021.2767123287672" direction="forwards" units="years"/>
      <attr name="continent">
				Europe
			</attr>
    </taxon>
    <taxon id="hCoV-19/Lithuania/MR-LUHS-3-60/2021|EPI_ISL_1404880|2021-03-15">
      <date value="2021.2" direction="forwards" units="years"/>
      <attr name="continent">
				Europe
			</attr>
    </taxon>
    <taxon id="hCoV-19/USA/MD-HP05026/2021|EPI_ISL_1973437|2021-04-18">
      <date value="2021.2931506849316" direction="forwards" units="years"/>
      <attr name="continent">
				NorthAmerica
			</attr>
    </taxon>
    <taxon id="hCoV-19/South_Korea/KDCA4426/2021|EPI_ISL_2361099|2021-03-31">
      <date value="2021.2438356164384" direction="forwards" units="years"/>
      <attr name="continent">
				Asia
			</attr>
    </taxon>
    <taxon id="hCoV-19/France/IDF-HMN-21042190775/2021|EPI_ISL_1757704|2021-04-15">
      <date value="2021.2849315068493" direction="forwards" units="years"/>
      <attr name="continent">
				Europe
			</attr>
    </taxon>
    <taxon id="hCoV-19/Lithuania/LTU000_REZUS_06_02_47/2021|EPI_ISL_2694565|2021-06-02">
      <date value="2021.4164383561645" direction="forwards" units="years"/>
      <attr name="continent">
				Europe
			</attr>
    </taxon>
    <taxon id="hCoV-19/Portugal/PT8047/2021|EPI_ISL_2362121|2021-05-14">
      <date value="2021.3643835616438" direction="forwards" units="years"/>
      <attr name="continent">
				Europe
			</attr>
    </taxon>
    <taxon id="hCoV-19/Switzerland/VS-HUG-34029054/2021|EPI_ISL_2104500|2021-04-27">
      <date value="2021.317808219178" direction="forwards" units="years"/>
      <attr name="continent">
				Europe
			</attr>
    </taxon>
    <taxon id="hCoV-19/France/PAC-IHU-4495-N1/2021|EPI_ISL_1817033|2021-04-13">
      <date value="2021.2794520547945" direction="forwards" units="years"/>
      <attr name="continent">
				Europe
			</attr>
    </taxon>
    <taxon id="hCoV-19/Lithuania/IBT-LSC-VU_r05_21/2021|EPI_ISL_1760023|2021-04-07">
      <date value="2021.2630136986302" direction="forwards" units="years"/>
      <attr name="continent">
				Europe
			</attr>
    </taxon>
    <taxon id="hCoV-19/Central_African_Republic/RCA-47/2021|EPI_ISL_1764144|2021">
      <date value="2021.0" direction="forwards" units="years" uncertainty="1.0"/>
      <attr name="continent">
				Africa
			</attr>
    </taxon>
    <taxon id="hCoV-19/France/IDF-IPP11485/2021|EPI_ISL_2188340|2021-04-30">
      <date value="2021.3260273972603" direction="forwards" units="years"/>
      <attr name="continent">
				Europe
			</attr>
    </taxon>
    <taxon id="hCoV-19/South_Korea/KDCA4447/2021|EPI_ISL_2361182|2021-04-22">
      <date value="2021.304109589041" direction="forwards" units="years"/>
      <attr name="continent">
				Asia
			</attr>
    </taxon>
    <taxon id="hCoV-19/Lithuania/LTU000_MB27454/2021|EPI_ISL_1960613|2021-04-16">
      <date value="2021.2876712328766" direction="forwards" units="years"/>
      <attr name="continent">
				Europe
			</attr>
    </taxon>
    <taxon id="hCoV-19/Central_African_Republic/RCA-48/2021|EPI_ISL_1764145|2021">
      <date value="2021.0" direction="forwards" units="years" uncertainty="1.0"/>
      <attr name="continent">
				Africa
			</attr>
    </taxon>
    <taxon id="hCoV-19/Lithuania/LTU000_MB22164/2021|EPI_ISL_1656854|2021-03-24">
      <date value="2021.2246575342465" direction="forwards" units="years"/>
      <attr name="continent">
				Europe
			</attr>
    </taxon>
    <taxon id="hCoV-19/Central_African_Republic/RCA-25/2021|EPI_ISL_1762071|2021">
      <date value="2021.0" direction="forwards" units="years" uncertainty="1.0"/>
      <attr name="continent">
				Africa
			</attr>
    </taxon>
    <taxon id="hCoV-19/Lithuania/LTU000_MP_LP53p/2021|EPI_ISL_2509872|2021-05-21">
      <date value="2021.3835616438357" direction="forwards" units="years"/>
      <attr name="continent">
				Europe
			</attr>
    </taxon>
    <taxon id="hCoV-19/Germany/RP-RKI-I-037987/2021|EPI_ISL_1284252|2021-03-09">
      <date value="2021.1835616438357" direction="forwards" units="years"/>
      <attr name="continent">
				Europe
			</attr>
    </taxon>
    <taxon id="hCoV-19/South_Korea/KDCA4432/2021|EPI_ISL_2361139|2021-04-14">
      <date value="2021.282191780822" direction="forwards" units="years"/>
      <attr name="continent">
				Asia
			</attr>
    </taxon>
    <taxon id="hCoV-19/South_Korea/KDCA4435/2021|EPI_ISL_2361150|2021-04-11">
      <date value="2021.2739726027398" direction="forwards" units="years"/>
      <attr name="continent">
				Asia
			</attr>
    </taxon>
    <taxon id="hCoV-19/Switzerland/BS-ETHZ-620170/2021|EPI_ISL_2307734|2021-05-08">
      <date value="2021.3479452054794" direction="forwards" units="years"/>
      <attr name="continent">
				Europe
			</attr>
    </taxon>
    <taxon id="hCoV-19/Lithuania/LTU000_VLN_ANT_05_03_16/2021|EPI_ISL_2334187|2021-04-26">
      <date value="2021.3150684931506" direction="forwards" units="years"/>
      <attr name="continent">
				Europe
			</attr>
    </taxon>
    <taxon id="hCoV-19/England/ALDP-1513943/2021|EPI_ISL_1718408|2021-04-16">
      <date value="2021.2876712328766" direction="forwards" units="years"/>
      <attr name="continent">
				Europe
			</attr>
    </taxon>
    <taxon id="hCoV-19/Lithuania/LTU000_MB20223/2021|EPI_ISL_1579691|2021-03-16">
      <date value="2021.2027397260274" direction="forwards" units="years"/>
      <attr name="continent">
				Europe
			</attr>
    </taxon>
    <taxon id="hCoV-19/France/IDF-IPP10032/2021|EPI_ISL_1789096|2021-04-15">
      <date value="2021.2849315068493" direction="forwards" units="years"/>
      <attr name="continent">
				Europe
			</attr>
    </taxon>
    <taxon id="hCoV-19/South_Korea/KDCA4520/2021|EPI_ISL_2361264|2021-05-08">
      <date value="2021.3479452054794" direction="forwards" units="years"/>
      <attr name="continent">
				Asia
			</attr>
    </taxon>
    <taxon id="hCoV-19/Lithuania/LTU000_MB27430/2021|EPI_ISL_1960615|2021-04-16">
      <date value="2021.2876712328766" direction="forwards" units="years"/>
      <attr name="continent">
				Europe
			</attr>
    </taxon>
    <taxon id="hCoV-19/Lithuania/S21E690/2021|EPI_ISL_2428700|2021-05-08">
      <date value="2021.3479452054794" direction="forwards" units="years"/>
      <attr name="continent">
				Europe
			</attr>
    </taxon>
    <taxon id="hCoV-19/France/IDF-IPP10028/2021|EPI_ISL_1789093|2021-04-15">
      <date value="2021.2849315068493" direction="forwards" units="years"/>
      <attr name="continent">
				Europe
			</attr>
    </taxon>
    <taxon id="hCoV-19/Switzerland/VD-CHUV-GEN4429/2021|EPI_ISL_2137387|2021-04-23">
      <date value="2021.3068493150686" direction="forwards" units="years"/>
      <attr name="continent">
				Europe
			</attr>
    </taxon>
    <taxon id="hCoV-19/Lithuania/S21D1510/2021|EPI_ISL_1969180|2021-04-04">
      <date value="2021.2547945205479" direction="forwards" units="years"/>
      <attr name="continent">
				Europe
			</attr>
    </taxon>
    <taxon id="hCoV-19/South_Korea/KDCA4509/2021|EPI_ISL_2361254|2021-05-06">
      <date value="2021.3424657534247" direction="forwards" units="years"/>
      <attr name="continent">
				Asia
			</attr>
    </taxon>
    <taxon id="hCoV-19/France/NOR-IPP08842/2021|EPI_ISL_1675021|2021-04-06">
      <date value="2021.2602739726028" direction="forwards" units="years"/>
      <attr name="continent">
				Europe
			</attr>
    </taxon>
    <taxon id="hCoV-19/Lithuania/LTU000_RSL_COV075397/2021|EPI_ISL_2694039|2021-06-02">
      <date value="2021.4164383561645" direction="forwards" units="years"/>
      <attr name="continent">
				Europe
			</attr>
    </taxon>
    <taxon id="hCoV-19/USA/MD-HP05025/2021|EPI_ISL_1973436|2021-04-21">
      <date value="2021.3013698630136" direction="forwards" units="years"/>
      <attr name="continent">
				NorthAmerica
			</attr>
    </taxon>
    <taxon id="hCoV-19/Lithuania/LTU000_VULSK_210515120063/2021|EPI_ISL_2428226|2021-05-14">
      <date value="2021.3643835616438" direction="forwards" units="years"/>
      <attr name="continent">
				Europe
			</attr>
    </taxon>
    <taxon id="hCoV-19/Germany/HB-RKI-I-097950/2021|EPI_ISL_1844259|2021-04-17">
      <date value="2021.2904109589042" direction="forwards" units="years"/>
      <attr name="continent">
				Europe
			</attr>
    </taxon>
    <taxon id="hCoV-19/Central_African_Republic/RCA-16/2021|EPI_ISL_1762064|2021">
      <date value="2021.0" direction="forwards" units="years" uncertainty="1.0"/>
      <attr name="continent">
				Africa
			</attr>
    </taxon>
    <taxon id="hCoV-19/France/IDF-IPP13808/2021|EPI_ISL_2531831|2021-06-02">
      <date value="2021.4164383561645" direction="forwards" units="years"/>
      <attr name="continent">
				Europe
			</attr>
    </taxon>
    <taxon id="hCoV-19/Lithuania/MB23567/2021|EPI_ISL_2095987|2021-03-29">
      <date value="2021.2383561643835" direction="forwards" units="years"/>
      <attr name="continent">
				Europe
			</attr>
    </taxon>
    <taxon id="hCoV-19/Belgium/UGent-5664/2021|EPI_ISL_2191990|2021-04-17">
      <date value="2021.2904109589042" direction="forwards" units="years"/>
      <attr name="continent">
				Europe
			</attr>
    </taxon>
    <taxon id="hCoV-19/Lithuania/IBT-LSC-VU_r08_37/2021|EPI_ISL_2138857|2021-04-27">
      <date value="2021.317808219178" direction="forwards" units="years"/>
      <attr name="continent">
				Europe
			</attr>
    </taxon>
    <taxon id="hCoV-19/Central_African_Republic/226/2021|EPI_ISL_2365407|2021-03-25">
      <date value="2021.227397260274" direction="forwards" units="years"/>
      <attr name="continent">
				Africa
			</attr>
    </taxon>
    <taxon id="hCoV-19/South_Korea/KDCA4458/2021|EPI_ISL_2361210|2021-04-25">
      <date value="2021.3123287671233" direction="forwards" units="years"/>
      <attr name="continent">
				Asia
			</attr>
    </taxon>
    <taxon id="hCoV-19/Lithuania/IBT-LSC-VU_r08_02/2021|EPI_ISL_2138822|2021-04-26">
      <date value="2021.3150684931506" direction="forwards" units="years"/>
      <attr name="continent">
				Europe
			</attr>
    </taxon>
    <taxon id="hCoV-19/Switzerland/NE-PMI-2114-4034/2021|EPI_ISL_2226704|2021-04-09">
      <date value="2021.268493150685" direction="forwards" units="years"/>
      <attr name="continent">
				Europe
			</attr>
    </taxon>
    <taxon id="hCoV-19/Finland/6462/2021|EPI_ISL_2608762|2021-04-28">
      <date value="2021.3205479452056" direction="forwards" units="years"/>
      <attr name="continent">
				Europe
			</attr>
    </taxon>
    <taxon id="hCoV-19/Germany/NW-RKI-I-163786/2021|EPI_ISL_2387453|2021-05-14">
      <date value="2021.3643835616438" direction="forwards" units="years"/>
      <attr name="continent">
				Europe
			</attr>
    </taxon>
    <taxon id="hCoV-19/Lithuania/S21E617/2021|EPI_ISL_2428545|2021-04-29">
      <date value="2021.323287671233" direction="forwards" units="years"/>
      <attr name="continent">
				Europe
			</attr>
    </taxon>
    <taxon id="hCoV-19/Lithuania/S21D420/2021|EPI_ISL_1585832|2021-04-04">
      <date value="2021.2547945205479" direction="forwards" units="years"/>
      <attr name="continent">
				Europe
			</attr>
    </taxon>
    <taxon id="hCoV-19/Switzerland/VD-CHUV-GEN4727/2021|EPI_ISL_2137400|2021-05-06">
      <date value="2021.3424657534247" direction="forwards" units="years"/>
      <attr name="continent">
				Europe
			</attr>
    </taxon>
    <taxon id="hCoV-19/Lithuania/LTU000_MB26925/2021|EPI_ISL_1960606|2021-04-14">
      <date value="2021.282191780822" direction="forwards" units="years"/>
      <attr name="continent">
				Europe
			</attr>
    </taxon>
    <taxon id="hCoV-19/Lithuania/LTU000_NMRVI_107911/2021|EPI_ISL_2334879|2021-05-08">
      <date value="2021.3479452054794" direction="forwards" units="years"/>
      <attr name="continent">
				Europe
			</attr>
    </taxon>
    <taxon id="hCoV-19/Germany/un-RKI-I-078700/2021|EPI_ISL_1643915|2021-04-01">
      <date value="2021.2465753424658" direction="forwards" units="years"/>
      <attr name="continent">
				Europe
			</attr>
    </taxon>
    <taxon id="hCoV-19/Lithuania/LTU000_KNS_ANT_05_31_51/2021|EPI_ISL_2614788|2021-05-27">
      <date value="2021.4" direction="forwards" units="years"/>
      <attr name="continent">
				Europe
			</attr>
    </taxon>
    <taxon id="hCoV-19/Germany/BY-RKI-I-109211/2021|EPI_ISL_1852817|2021-04-24">
      <date value="2021.309589041096" direction="forwards" units="years"/>
      <attr name="continent">
				Europe
			</attr>
    </taxon>
    <taxon id="hCoV-19/France/NOR-76351534/2021|EPI_ISL_2688761|2021-04-20">
      <date value="2021.2986301369863" direction="forwards" units="years"/>
      <attr name="continent">
				Europe
			</attr>
    </taxon>
    <taxon id="hCoV-19/DRC/15770/2021|EPI_ISL_2135847|2021">
      <date value="2021.0" direction="forwards" units="years" uncertainty="1.0"/>
      <attr name="continent">
				Africa
			</attr>
    </taxon>
    <taxon id="hCoV-19/Cameroon/CV977/2021|EPI_ISL_1715187|2021">
      <date value="2021.0" direction="forwards" units="years" uncertainty="1.0"/>
      <attr name="continent">
				Africa
			</attr>
    </taxon>
    <taxon id="hCoV-19/Switzerland/NE-PMI-2116-1273/2021|EPI_ISL_2226720|2021-04-20">
      <date value="2021.2986301369863" direction="forwards" units="years"/>
      <attr name="continent">
				Europe
			</attr>
    </taxon>
    <taxon id="hCoV-19/Lithuania/S21D660/2021|EPI_ISL_1661738|2021-04-02">
      <date value="2021.2493150684932" direction="forwards" units="years"/>
      <attr name="continent">
				Europe
			</attr>
    </taxon>
    <taxon id="hCoV-19/South_Korea/KDCA4456/2021|EPI_ISL_2361209|2021-04-15">
      <date value="2021.2849315068493" direction="forwards" units="years"/>
      <attr name="continent">
				Asia
			</attr>
    </taxon>
    <taxon id="hCoV-19/Cameroon/CV988/2021|EPI_ISL_1715193|2021-02-05">
      <date value="2021.0958904109589" direction="forwards" units="years"/>
      <attr name="continent">
				Africa
			</attr>
    </taxon>
    <taxon id="hCoV-19/Central_African_Republic/245/2021|EPI_ISL_2365413|2021-03-02">
      <date value="2021.164383561644" direction="forwards" units="years"/>
      <attr name="continent">
				Africa
			</attr>
    </taxon>
    <taxon id="hCoV-19/France/IDF-IPP08046/2021|EPI_ISL_1582678|2021-03-29">
      <date value="2021.2383561643835" direction="forwards" units="years"/>
      <attr name="continent">
				Europe
			</attr>
    </taxon>
    <taxon id="hCoV-19/Central_African_Republic/RCA-19/2021|EPI_ISL_1762066|2021">
      <date value="2021.0" direction="forwards" units="years" uncertainty="1.0"/>
      <attr name="continent">
				Africa
			</attr>
    </taxon>
    <taxon id="hCoV-19/South_Korea/KDCA4488/2021|EPI_ISL_2361235|2021-04-30">
      <date value="2021.3260273972603" direction="forwards" units="years"/>
      <attr name="continent">
				Asia
			</attr>
    </taxon>
    <taxon id="hCoV-19/France/BRE-IPP10947/2021|EPI_ISL_2029742|2021">
      <date value="2021.0" direction="forwards" units="years" uncertainty="1.0"/>
      <attr name="continent">
				Europe
			</attr>
    </taxon>
    <taxon id="hCoV-19/France/CVL-IPP12278/2021|EPI_ISL_2293498|2021-05-11">
      <date value="2021.3561643835617" direction="forwards" units="years"/>
      <attr name="continent">
				Europe
			</attr>
    </taxon>
    <taxon id="hCoV-19/Lithuania/NMRVI63759/2021|EPI_ISL_1910043|2021-03-29">
      <date value="2021.2383561643835" direction="forwards" units="years"/>
      <attr name="continent">
				Europe
			</attr>
    </taxon>
    <taxon id="hCoV-19/France/ARA-HCL021097339101/2021|EPI_ISL_2482696|2021-05-20">
      <date value="2021.3808219178081" direction="forwards" units="years"/>
      <attr name="continent">
				Europe
			</attr>
    </taxon>
    <taxon id="hCoV-19/Lithuania/LTU000_MB26895/2021|EPI_ISL_1960181|2021-04-14">
      <date value="2021.282191780822" direction="forwards" units="years"/>
      <attr name="continent">
				Europe
			</attr>
    </taxon>
    <taxon id="B.1.1.280|hCoV-19/Lithuania/S21C1102/2021|EPI_ISL_1510212|2021-03-17">
      <date value="2021.2054794520548" direction="forwards" units="years"/>
      <attr name="continent">
				Europe
			</attr>
    </taxon>
    <taxon id="hCoV-19/Central_African_Republic/RCA-02/2021|EPI_ISL_1762053|2021">
      <date value="2021.0" direction="forwards" units="years" uncertainty="1.0"/>
      <attr name="continent">
				Africa
			</attr>
    </taxon>
    <taxon id="hCoV-19/Norway/09443/2021|EPI_ISL_1919296|2021-04-09">
      <date value="2021.268493150685" direction="forwards" units="years"/>
      <attr name="continent">
				Europe
			</attr>
    </taxon>
    <taxon id="hCoV-19/Lithuania/LTU000_REZUS_05_04_149/2021|EPI_ISL_2334905|2021-05-05">
      <date value="2021.3397260273973" direction="forwards" units="years"/>
      <attr name="continent">
				Europe
			</attr>
    </taxon>
    <taxon id="hCoV-19/Germany/BW-RKI-I-150875/2021|EPI_ISL_2262447|2021-04-29">
      <date value="2021.323287671233" direction="forwards" units="years"/>
      <attr name="continent">
				Europe
			</attr>
    </taxon>
    <taxon id="hCoV-19/Switzerland/BE-IFIK-938-9649/2021|EPI_ISL_1811302|2021-04-16">
      <date value="2021.2876712328766" direction="forwards" units="years"/>
      <attr name="continent">
				Europe
			</attr>
    </taxon>
    <taxon id="hCoV-19/Lithuania/LTU000_MB26364/2021|EPI_ISL_1960616|2021-04-12">
      <date value="2021.2767123287672" direction="forwards" units="years"/>
      <attr name="continent">
				Europe
			</attr>
    </taxon>
    <taxon id="hCoV-19/Czech_Republic/FNB30562/2021|EPI_ISL_2545564|2021-04-16">
      <date value="2021.2876712328766" direction="forwards" units="years"/>
      <attr name="continent">
				Europe
			</attr>
    </taxon>
    <taxon id="hCoV-19/Germany/NW-RKI-I-158067/2021|EPI_ISL_2313265|2021-05-14">
      <date value="2021.3643835616438" direction="forwards" units="years"/>
      <attr name="continent">
				Europe
			</attr>
    </taxon>
    <taxon id="hCoV-19/Equatorial_Guinea/91946/2021|EPI_ISL_1673323|2021-02-06">
      <date value="2021.0986301369862" direction="forwards" units="years"/>
      <attr name="continent">
				Africa
			</attr>
    </taxon>
    <taxon id="hCoV-19/Cameroon/CV990/2021|EPI_ISL_1715194|2021">
      <date value="2021.0" direction="forwards" units="years" uncertainty="1.0"/>
      <attr name="continent">
				Africa
			</attr>
    </taxon>
    <taxon id="hCoV-19/France/ARA-HCL990000293005/2021|EPI_ISL_2373927|2021-05-19">
      <date value="2021.3780821917808" direction="forwards" units="years"/>
      <attr name="continent">
				Europe
			</attr>
    </taxon>
    <taxon id="hCoV-19/Lithuania/S21D648/2021|EPI_ISL_1661727|2021-04-01">
      <date value="2021.2465753424658" direction="forwards" units="years"/>
      <attr name="continent">
				Europe
			</attr>
    </taxon>
    <taxon id="hCoV-19/Philippines/PH-PGC-11583/2021|EPI_ISL_2171204|2021-03-09">
      <date value="2021.1835616438357" direction="forwards" units="years"/>
      <attr name="continent">
				Asia
			</attr>
    </taxon>
    <taxon id="hCoV-19/Lithuania/VUC36955/2021|EPI_ISL_2095896|2021-04-12">
      <date value="2021.2767123287672" direction="forwards" units="years"/>
      <attr name="continent">
				Europe
			</attr>
    </taxon>
    <taxon id="hCoV-19/Central_African_Republic/RCA-22/2021|EPI_ISL_1762068|2021">
      <date value="2021.0" direction="forwards" units="years" uncertainty="1.0"/>
      <attr name="continent">
				Africa
			</attr>
    </taxon>
    <taxon id="hCoV-19/Portugal/PT6926/2021|EPI_ISL_1854262|2021-04-18">
      <date value="2021.2931506849316" direction="forwards" units="years"/>
      <attr name="continent">
				Europe
			</attr>
    </taxon>
    <taxon id="hCoV-19/England/CAMC-13B749D/2021|EPI_ISL_1329219|2021-03-08">
      <date value="2021.1808219178083" direction="forwards" units="years"/>
      <attr name="continent">
				Europe
			</attr>
    </taxon>
    <taxon id="hCoV-19/Lithuania/IBT-LSC-VU_r09_07/2021|EPI_ISL_2226603|2021-05-04">
      <date value="2021.33698630137" direction="forwards" units="years"/>
      <attr name="continent">
				Europe
			</attr>
    </taxon>
    <taxon id="hCoV-19/Central_African_Republic/RCA-21/2021|EPI_ISL_1762067|2021">
      <date value="2021.0" direction="forwards" units="years" uncertainty="1.0"/>
      <attr name="continent">
				Africa
			</attr>
    </taxon>
    <taxon id="hCoV-19/Portugal/PT8050/2021|EPI_ISL_2362124|2021-05-14">
      <date value="2021.3643835616438" direction="forwards" units="years"/>
      <attr name="continent">
				Europe
			</attr>
    </taxon>
    <taxon id="hCoV-19/Germany/NW-RKI-I-154245/2021|EPI_ISL_2265478|2021-05-11">
      <date value="2021.3561643835617" direction="forwards" units="years"/>
      <attr name="continent">
				Europe
			</attr>
    </taxon>
    <taxon id="hCoV-19/Lithuania/S21D866/2021|EPI_ISL_1823196|2021-04-09">
      <date value="2021.268493150685" direction="forwards" units="years"/>
      <attr name="continent">
				Europe
			</attr>
    </taxon>
    <taxon id="hCoV-19/Lithuania/IBT-LSC-VU_r05_05/2021|EPI_ISL_1760007|2021-04-06">
      <date value="2021.2602739726028" direction="forwards" units="years"/>
      <attr name="continent">
				Europe
			</attr>
    </taxon>
    <taxon id="hCoV-19/South_Korea/KDCA4462/2021|EPI_ISL_2361214|2021-04-21">
      <date value="2021.3013698630136" direction="forwards" units="years"/>
      <attr name="continent">
				Asia
			</attr>
    </taxon>
    <taxon id="hCoV-19/France/CVL-IPP12090/2021|EPI_ISL_2293323|2021-05-08">
      <date value="2021.3479452054794" direction="forwards" units="years"/>
      <attr name="continent">
				Europe
			</attr>
    </taxon>
    <taxon id="hCoV-19/Central_African_Republic/RCA-40/2021|EPI_ISL_1762082|2021">
      <date value="2021.0" direction="forwards" units="years" uncertainty="1.0"/>
      <attr name="continent">
				Africa
			</attr>
    </taxon>
    <taxon id="hCoV-19/France/CVL-CERBAHC-JJ3TG-S24/2021|EPI_ISL_2600376|2021-04-26">
      <date value="2021.3150684931506" direction="forwards" units="years"/>
      <attr name="continent">
				Europe
			</attr>
    </taxon>
    <taxon id="hCoV-19/Belgium/rega-5050/2021|EPI_ISL_1382294|2021-03-14">
      <date value="2021.1972602739727" direction="forwards" units="years"/>
      <attr name="continent">
				Europe
			</attr>
    </taxon>
    <taxon id="hCoV-19/Lithuania/MR-LUHS-11-78/2021|EPI_ISL_2497856|2021-05-28">
      <date value="2021.4027397260274" direction="forwards" units="years"/>
      <attr name="continent">
				Europe
			</attr>
    </taxon>
    <taxon id="P.1|hCoV-19/Brazil/AM-FIOCRUZ-20842882CA/2020|EPI_ISL_833137|2020-12-04">
      <date value="2020.9234972677596" direction="forwards" units="years"/>
      <attr name="continent">
				SouthAmerica
			</attr>
    </taxon>
    <taxon id="hCoV-19/Lithuania/LTU000_INMEDICA_377981/2021|EPI_ISL_2334588|2021-04-29">
      <date value="2021.323287671233" direction="forwards" units="years"/>
      <attr name="continent">
				Europe
			</attr>
    </taxon>
    <taxon id="hCoV-19/France/IDF-HMN-21042160347/2021|EPI_ISL_1756607|2021-04-13">
      <date value="2021.2794520547945" direction="forwards" units="years"/>
      <attr name="continent">
				Europe
			</attr>
    </taxon>
    <taxon id="hCoV-19/Germany/NW-RKI-I-153730/2021|EPI_ISL_2265010|2021-05-12">
      <date value="2021.358904109589" direction="forwards" units="years"/>
      <attr name="continent">
				Europe
			</attr>
    </taxon>
    <taxon id="hCoV-19/Lithuania/IBT-LSC-VU_r13_15/2021|EPI_ISL_2625894|2021-06-01">
      <date value="2021.4136986301369" direction="forwards" units="years"/>
      <attr name="continent">
				Europe
			</attr>
    </taxon>
    <taxon id="hCoV-19/Germany/un-RKI-I-100101/2021|EPI_ISL_1845845|2021-04-05">
      <date value="2021.2575342465752" direction="forwards" units="years"/>
      <attr name="continent">
				Europe
			</attr>
    </taxon>
    <taxon id="hCoV-19/Lithuania/IBT-LSC-VU_r13_25/2021|EPI_ISL_2625903|2021-05-29">
      <date value="2021.4054794520548" direction="forwards" units="years"/>
      <attr name="continent">
				Europe
			</attr>
    </taxon>
    <taxon id="hCoV-19/Ireland/D-NVRL-t22IRL09214/2021|EPI_ISL_1785368|2021-04-08">
      <date value="2021.2657534246575" direction="forwards" units="years"/>
      <attr name="continent">
				Europe
			</attr>
    </taxon>
    <taxon id="hCoV-19/Lithuania/IBT-LSC-VU_r06_27/2021|EPI_ISL_2136815|2021-04-12">
      <date value="2021.2767123287672" direction="forwards" units="years"/>
      <attr name="continent">
				Europe
			</attr>
    </taxon>
    <taxon id="hCoV-19/Germany/NI-RKI-I-059759/2021|EPI_ISL_1565237|2021-03-22">
      <date value="2021.2191780821918" direction="forwards" units="years"/>
      <attr name="continent">
				Europe
			</attr>
    </taxon>
    <taxon id="hCoV-19/Germany/NW-RKI-I-137945/2021|EPI_ISL_2122527|2021-05-03">
      <date value="2021.3342465753424" direction="forwards" units="years"/>
      <attr name="continent">
				Europe
			</attr>
    </taxon>
    <taxon id="hCoV-19/Lithuania/LTU000_MP_FP17/2021|EPI_ISL_2694577|2021-06-04">
      <date value="2021.4219178082192" direction="forwards" units="years"/>
      <attr name="continent">
				Europe
			</attr>
    </taxon>
    <taxon id="hCoV-19/France/IDF-HMN-21052030676/2021|EPI_ISL_2152589|2021-05-03">
      <date value="2021.3342465753424" direction="forwards" units="years"/>
      <attr name="continent">
				Europe
			</attr>
    </taxon>
    <taxon id="hCoV-19/South_Korea/KDCA4459/2021|EPI_ISL_2361211|2021-04-25">
      <date value="2021.3123287671233" direction="forwards" units="years"/>
      <attr name="continent">
				Asia
			</attr>
    </taxon>
    <taxon id="hCoV-19/Lithuania/NMRVI77331/2021|EPI_ISL_1911899|2021-04-10">
      <date value="2021.2712328767122" direction="forwards" units="years"/>
      <attr name="continent">
				Europe
			</attr>
    </taxon>
    <taxon id="hCoV-19/Portugal/PT8048/2021|EPI_ISL_2362122|2021-05-14">
      <date value="2021.3643835616438" direction="forwards" units="years"/>
      <attr name="continent">
				Europe
			</attr>
    </taxon>
    <taxon id="hCoV-19/South_Korea/KDCA4433/2021|EPI_ISL_2361140|2021-04-15">
      <date value="2021.2849315068493" direction="forwards" units="years"/>
      <attr name="continent">
				Asia
			</attr>
    </taxon>
    <taxon id="hCoV-19/Lithuania/VUC36959/2021|EPI_ISL_2095897|2021-04-12">
      <date value="2021.2767123287672" direction="forwards" units="years"/>
      <attr name="continent">
				Europe
			</attr>
    </taxon>
    <taxon id="hCoV-19/Germany/NW-RKI-I-154336/2021|EPI_ISL_2265552|2021-05-11">
      <date value="2021.3561643835617" direction="forwards" units="years"/>
      <attr name="continent">
				Europe
			</attr>
    </taxon>
    <taxon id="hCoV-19/Central_African_Republic/RCA-11/2021|EPI_ISL_1762060|2021">
      <date value="2021.0" direction="forwards" units="years" uncertainty="1.0"/>
      <attr name="continent">
				Africa
			</attr>
    </taxon>
    <taxon id="hCoV-19/Lithuania/S21D576/2021|EPI_ISL_1661662|2021-04-04">
      <date value="2021.2547945205479" direction="forwards" units="years"/>
      <attr name="continent">
				Europe
			</attr>
    </taxon>
    <taxon id="B.1.177.57|hCoV-19/England/NOTT-246E4E/2020|EPI_ISL_950607|2020-06-02">
      <date value="2020.4180327868853" direction="forwards" units="years"/>
      <attr name="continent">
				Europe
			</attr>
    </taxon>
    <taxon id="hCoV-19/France/ARA-HCL990000210774/2021|EPI_ISL_2567523|2021-05-22">
      <date value="2021.386301369863" direction="forwards" units="years"/>
      <attr name="continent">
				Europe
			</attr>
    </taxon>
    <taxon id="hCoV-19/Hong_Kong/VM21029196/2021|EPI_ISL_2651126|2021-06-05">
      <date value="2021.4246575342465" direction="forwards" units="years"/>
      <attr name="continent">
				Asia
			</attr>
    </taxon>
    <taxon id="hCoV-19/USA/MN-CDC-IBX999298680953/2021|EPI_ISL_2014315|2021-04-11">
      <date value="2021.2739726027398" direction="forwards" units="years"/>
      <attr name="continent">
				NorthAmerica
			</attr>
    </taxon>
    <taxon id="hCoV-19/Cameroon/CV986/2021|EPI_ISL_1715191|2021-02-05">
      <date value="2021.0958904109589" direction="forwards" units="years"/>
      <attr name="continent">
				Africa
			</attr>
    </taxon>
    <taxon id="hCoV-19/Belgium/UGent-5728/2021|EPI_ISL_2192037|2021-04-19">
      <date value="2021.295890410959" direction="forwards" units="years"/>
      <attr name="continent">
				Europe
			</attr>
    </taxon>
    <taxon id="hCoV-19/Lithuania/LTU000_MB27407/2021|EPI_ISL_1960165|2021-04-16">
      <date value="2021.2876712328766" direction="forwards" units="years"/>
      <attr name="continent">
				Europe
			</attr>
    </taxon>
    <taxon id="hCoV-19/Lithuania/LTU000_MP_VA18p/2021|EPI_ISL_2694570|2021-06-01">
      <date value="2021.4136986301369" direction="forwards" units="years"/>
      <attr name="continent">
				Europe
			</attr>
    </taxon>
    <taxon id="hCoV-19/Lithuania/LTU000_MB26926/2021|EPI_ISL_1960611|2021-04-14">
      <date value="2021.282191780822" direction="forwards" units="years"/>
      <attr name="continent">
				Europe
			</attr>
    </taxon>
    <taxon id="hCoV-19/France/IDF-HMN-21052170688/2021|EPI_ISL_2334020|2021-05-10">
      <date value="2021.3534246575343" direction="forwards" units="years"/>
      <attr name="continent">
				Europe
			</attr>
    </taxon>
    <taxon id="hCoV-19/Lithuania/IBT-LSC-VU_r13_13/2021|EPI_ISL_2625892|2021-05-31">
      <date value="2021.4109589041095" direction="forwards" units="years"/>
      <attr name="continent">
				Europe
			</attr>
    </taxon>
    <taxon id="hCoV-19/Lithuania/LTU000_MB26927/2021|EPI_ISL_1960198|2021-04-14">
      <date value="2021.282191780822" direction="forwards" units="years"/>
      <attr name="continent">
				Europe
			</attr>
    </taxon>
    <taxon id="hCoV-19/South_Korea/KDCA4439/2021|EPI_ISL_2361162|2021-04-21">
      <date value="2021.3013698630136" direction="forwards" units="years"/>
      <attr name="continent">
				Asia
			</attr>
    </taxon>
    <taxon id="hCoV-19/Germany/BY-RKI-I-099940/2021|EPI_ISL_1845707|2021-04-20">
      <date value="2021.2986301369863" direction="forwards" units="years"/>
      <attr name="continent">
				Europe
			</attr>
    </taxon>
    <taxon id="hCoV-19/Central_African_Republic/RCA-01/2021|EPI_ISL_1762052|2021">
      <date value="2021.0" direction="forwards" units="years" uncertainty="1.0"/>
      <attr name="continent">
				Africa
			</attr>
    </taxon>
    <taxon id="hCoV-19/South_Korea/KDCA4515/2021|EPI_ISL_2361260|2021-05-04">
      <date value="2021.33698630137" direction="forwards" units="years"/>
      <attr name="continent">
				Asia
			</attr>
    </taxon>
    <taxon id="hCoV-19/Lithuania/S21E882/2021|EPI_ISL_2428929|2021-05-11">
      <date value="2021.3561643835617" direction="forwards" units="years"/>
      <attr name="continent">
				Europe
			</attr>
    </taxon>
    <taxon id="hCoV-19/South_Korea/KDCA4465/2021|EPI_ISL_2361217|2021-04-27">
      <date value="2021.317808219178" direction="forwards" units="years"/>
      <attr name="continent">
				Asia
			</attr>
    </taxon>
    <taxon id="hCoV-19/France/CVL-IPP11598/2021|EPI_ISL_2188415|2021-04-30">
      <date value="2021.3260273972603" direction="forwards" units="years"/>
      <attr name="continent">
				Europe
			</attr>
    </taxon>
    <taxon id="hCoV-19/Philippines/PH-PGC-11588/2021|EPI_ISL_2188829|2021-03-09">
      <date value="2021.1835616438357" direction="forwards" units="years"/>
      <attr name="continent">
				Asia
			</attr>
    </taxon>
    <taxon id="hCoV-19/Lithuania/LSMULKKGMMK10C170/2021|EPI_ISL_1540683|2021-03-15">
      <date value="2021.2" direction="forwards" units="years"/>
      <attr name="continent">
				Europe
			</attr>
    </taxon>
    <taxon id="hCoV-19/Central_African_Republic/RCA-09/2021|EPI_ISL_1762059|2021">
      <date value="2021.0" direction="forwards" units="years" uncertainty="1.0"/>
      <attr name="continent">
				Africa
			</attr>
    </taxon>
    <taxon id="hCoV-19/Lithuania/LTU000_MB22770/2021|EPI_ISL_1656882|2021-03-27">
      <date value="2021.2328767123288" direction="forwards" units="years"/>
      <attr name="continent">
				Europe
			</attr>
    </taxon>
    <taxon id="hCoV-19/Belgium/ULG-16502/2021|EPI_ISL_2685881|2021-06-03">
      <date value="2021.4191780821918" direction="forwards" units="years"/>
      <attr name="continent">
				Europe
			</attr>
    </taxon>
    <taxon id="hCoV-19/Cameroon/Yaounde-ECO31/2021|EPI_ISL_1190760|2021-02-04">
      <date value="2021.0931506849315" direction="forwards" units="years"/>
      <attr name="continent">
				Africa
			</attr>
    </taxon>
    <taxon id="hCoV-19/South_Korea/KDCA4480/2021|EPI_ISL_2361228|2021-04-24">
      <date value="2021.309589041096" direction="forwards" units="years"/>
      <attr name="continent">
				Asia
			</attr>
    </taxon>
    <taxon id="hCoV-19/Lithuania/IBT-LSC-VU_r09_37/2021|EPI_ISL_2226604|2021-05-04">
      <date value="2021.33698630137" direction="forwards" units="years"/>
      <attr name="continent">
				Europe
			</attr>
    </taxon>
    <taxon id="hCoV-19/Germany/BY-MVP-000005530/2021|EPI_ISL_2094536|2021-04-01">
      <date value="2021.2465753424658" direction="forwards" units="years"/>
      <attr name="continent">
				Europe
			</attr>
    </taxon>
    <taxon id="hCoV-19/Lithuania/IBT-LSC-VU_r14_39/2021|EPI_ISL_2644819|2021-06-12">
      <date value="2021.4438356164383" direction="forwards" units="years"/>
      <attr name="continent">
				Europe
			</attr>
    </taxon>
    <taxon id="hCoV-19/Central_African_Republic/249/2021|EPI_ISL_2365414|2021-04-01">
      <date value="2021.2465753424658" direction="forwards" units="years"/>
      <attr name="continent">
				Africa
			</attr>
    </taxon>
    <taxon id="hCoV-19/Cameroon/CV1010/2021|EPI_ISL_1715203|2021">
      <date value="2021.0" direction="forwards" units="years" uncertainty="1.0"/>
      <attr name="continent">
				Africa
			</attr>
    </taxon>
    <taxon id="hCoV-19/Central_African_Republic/RCA-29/2021|EPI_ISL_1762073|2021">
      <date value="2021.0" direction="forwards" units="years" uncertainty="1.0"/>
      <attr name="continent">
				Africa
			</attr>
    </taxon>
    <taxon id="hCoV-19/Lithuania/S21D612/2021|EPI_ISL_1661694|2021-03-30">
      <date value="2021.2410958904109" direction="forwards" units="years"/>
      <attr name="continent">
				Europe
			</attr>
    </taxon>
    <taxon id="hCoV-19/France/IDF-IPP10030/2021|EPI_ISL_1821604|2021-04-15">
      <date value="2021.2849315068493" direction="forwards" units="years"/>
      <attr name="continent">
				Europe
			</attr>
    </taxon>
    <taxon id="hCoV-19/France/IDF-CERBAHC-HTNG3AFX2-S39/2021|EPI_ISL_2562034|2021-03-30">
      <date value="2021.2410958904109" direction="forwards" units="years"/>
      <attr name="continent">
				Europe
			</attr>
    </taxon>
    <taxon id="hCoV-19/Lithuania/IBT-LSC-VU_r14_42/2021|EPI_ISL_2644783|2021-06-07">
      <date value="2021.4301369863015" direction="forwards" units="years"/>
      <attr name="continent">
				Europe
			</attr>
    </taxon>
    <taxon id="hCoV-19/Germany/un-RKI-I-101764/2021|EPI_ISL_1847176|2021-04-19">
      <date value="2021.295890410959" direction="forwards" units="years"/>
      <attr name="continent">
				Europe
			</attr>
    </taxon>
    <taxon id="hCoV-19/Lithuania/LTU000_RSL_COV075396/2021|EPI_ISL_2694573|2021-06-02">
      <date value="2021.4164383561645" direction="forwards" units="years"/>
      <attr name="continent">
				Europe
			</attr>
    </taxon>
    <taxon id="hCoV-19/Lithuania/S21D624/2021|EPI_ISL_1661705|2021-03-31">
      <date value="2021.2438356164384" direction="forwards" units="years"/>
      <attr name="continent">
				Europe
			</attr>
    </taxon>
    <taxon id="hCoV-19/Belgium/ULG-12917/2021|EPI_ISL_1241728|2021-03-01">
      <date value="2021.1616438356164" direction="forwards" units="years"/>
      <attr name="continent">
				Europe
			</attr>
    </taxon>
    <taxon id="hCoV-19/Central_African_Republic/RCA-46/2021|EPI_ISL_1762088|2021">
      <date value="2021.0" direction="forwards" units="years" uncertainty="1.0"/>
      <attr name="continent">
				Africa
			</attr>
    </taxon>
    <taxon id="hCoV-19/Germany/HB-RKI-I-097801/2021|EPI_ISL_1844130|2021-04-13">
      <date value="2021.2794520547945" direction="forwards" units="years"/>
      <attr name="continent">
				Europe
			</attr>
    </taxon>
    <taxon id="hCoV-19/England/CAMC-139AFAE/2021|EPI_ISL_1276088|2021-03-04">
      <date value="2021.1698630136987" direction="forwards" units="years"/>
      <attr name="continent">
				Europe
			</attr>
    </taxon>
    <taxon id="hCoV-19/Cameroon/CV435/2020|EPI_ISL_845562|2020-11-19">
      <date value="2020.8825136612022" direction="forwards" units="years"/>
      <attr name="continent">
				Africa
			</attr>
    </taxon>
    <taxon id="hCoV-19/Switzerland/BE-IFIK-1164-2824/2021|EPI_ISL_2153441|2021-05-05">
      <date value="2021.3397260273973" direction="forwards" units="years"/>
      <attr name="continent">
				Europe
			</attr>
    </taxon>
    <taxon id="hCoV-19/France/PDL-CHUN-0083/2021|EPI_ISL_2194027|2021-04-13">
      <date value="2021.2794520547945" direction="forwards" units="years"/>
      <attr name="continent">
				Europe
			</attr>
    </taxon>
    <taxon id="hCoV-19/Central_African_Republic/RCA-06/2021|EPI_ISL_1762056|2021">
      <date value="2021.0" direction="forwards" units="years" uncertainty="1.0"/>
      <attr name="continent">
				Africa
			</attr>
    </taxon>
    <taxon id="hCoV-19/Lithuania/LTU000_INMEDICA_402777/2021|EPI_ISL_2334661|2021-05-08">
      <date value="2021.3479452054794" direction="forwards" units="years"/>
      <attr name="continent">
				Europe
			</attr>
    </taxon>
    <taxon id="hCoV-19/Switzerland/VD-CHUV-GEN4508/2021|EPI_ISL_1829167|2021-04-20">
      <date value="2021.2986301369863" direction="forwards" units="years"/>
      <attr name="continent">
				Europe
			</attr>
    </taxon>
    <taxon id="hCoV-19/Lithuania/LTU000_MP_FP13/2021|EPI_ISL_2694566|2021-06-04">
      <date value="2021.4219178082192" direction="forwards" units="years"/>
      <attr name="continent">
				Europe
			</attr>
    </taxon>
    <taxon id="hCoV-19/Lithuania/IBT-LSC-VU_r14_25/2021|EPI_ISL_2644813|2021-06-11">
      <date value="2021.441095890411" direction="forwards" units="years"/>
      <attr name="continent">
				Europe
			</attr>
    </taxon>
    <taxon id="hCoV-19/Lithuania/LTU000_NMVRI54583/2021|EPI_ISL_1579607|2021-03-18">
      <date value="2021.2082191780821" direction="forwards" units="years"/>
      <attr name="continent">
				Europe
			</attr>
    </taxon>
    <taxon id="hCoV-19/Lithuania/MR-LUHS-11-68/2021|EPI_ISL_2497860|2021-05-25">
      <date value="2021.3945205479451" direction="forwards" units="years"/>
      <attr name="continent">
				Europe
			</attr>
    </taxon>
    <taxon id="hCoV-19/Portugal/PT8056/2021|EPI_ISL_2362130|2021-05-14">
      <date value="2021.3643835616438" direction="forwards" units="years"/>
      <attr name="continent">
				Europe
			</attr>
    </taxon>
    <taxon id="hCoV-19/South_Korea/KDCA4504/2021|EPI_ISL_2361249|2021-05-08">
      <date value="2021.3479452054794" direction="forwards" units="years"/>
      <attr name="continent">
				Asia
			</attr>
    </taxon>
    <taxon id="hCoV-19/South_Korea/KDCA4446/2021|EPI_ISL_2361180|2021-04-21">
      <date value="2021.3013698630136" direction="forwards" units="years"/>
      <attr name="continent">
				Asia
			</attr>
    </taxon>
    <taxon id="hCoV-19/South_Korea/KDCA4487/2021|EPI_ISL_2361234|2021-04-29">
      <date value="2021.323287671233" direction="forwards" units="years"/>
      <attr name="continent">
				Asia
			</attr>
    </taxon>
    <taxon id="hCoV-19/France/PDL-CHUN-0081/2021|EPI_ISL_2194025|2021-04-12">
      <date value="2021.2767123287672" direction="forwards" units="years"/>
      <attr name="continent">
				Europe
			</attr>
    </taxon>
    <taxon id="hCoV-19/France/ARA-CHUGA-1053852789/2021|EPI_ISL_2510090|2021-05-27">
      <date value="2021.4" direction="forwards" units="years"/>
      <attr name="continent">
				Europe
			</attr>
    </taxon>
    <taxon id="hCoV-19/Lithuania/LTU000_INMEDICA_464843/2021|EPI_ISL_2694106|2021-06-01">
      <date value="2021.4136986301369" direction="forwards" units="years"/>
      <attr name="continent">
				Europe
			</attr>
    </taxon>
    <taxon id="hCoV-19/South_Korea/KDCA4497/2021|EPI_ISL_2361243|2021-05-07">
      <date value="2021.345205479452" direction="forwards" units="years"/>
      <attr name="continent">
				Asia
			</attr>
    </taxon>
    <taxon id="hCoV-19/Cameroon/CV406/2020|EPI_ISL_845548|2020-06-12">
      <date value="2020.4453551912568" direction="forwards" units="years"/>
      <attr name="continent">
				Africa
			</attr>
    </taxon>
    <taxon id="hCoV-19/France/IDF-IPP14003/2021|EPI_ISL_2627977|2021-06-08">
      <date value="2021.4328767123288" direction="forwards" units="years"/>
      <attr name="continent">
				Europe
			</attr>
    </taxon>
    <taxon id="hCoV-19/USA/WV-WVU-WV064773/2021|EPI_ISL_1624880|2021-04-06">
      <date value="2021.2602739726028" direction="forwards" units="years"/>
      <attr name="continent">
				NorthAmerica
			</attr>
    </taxon>
    <taxon id="hCoV-19/France/BRE-IPP10541/2021|EPI_ISL_2029977|2021-04-27">
      <date value="2021.317808219178" direction="forwards" units="years"/>
      <attr name="continent">
				Europe
			</attr>
    </taxon>
    <taxon id="hCoV-19/Lithuania/NMRVI69042/2021|EPI_ISL_1909875|2021-04-03">
      <date value="2021.2520547945205" direction="forwards" units="years"/>
      <attr name="continent">
				Europe
			</attr>
    </taxon>
    <taxon id="hCoV-19/Lithuania/LTU000_VULSK_210526121290/2021|EPI_ISL_2615175|2021-05-26">
      <date value="2021.3972602739725" direction="forwards" units="years"/>
      <attr name="continent">
				Europe
			</attr>
    </taxon>
    <taxon id="hCoV-19/South_Korea/KDCA4490/2021|EPI_ISL_2361237|2021-05-05">
      <date value="2021.3397260273973" direction="forwards" units="years"/>
      <attr name="continent">
				Asia
			</attr>
    </taxon>
    <taxon id="hCoV-19/Lithuania/S21E986/2021|EPI_ISL_2510701|2021-05-10">
      <date value="2021.3534246575343" direction="forwards" units="years"/>
      <attr name="continent">
				Europe
			</attr>
    </taxon>
    <taxon id="hCoV-19/Cameroon/Yaounde-ECO45/2020|EPI_ISL_1190768|2020-12-15">
      <date value="2020.9535519125684" direction="forwards" units="years"/>
      <attr name="continent">
				Africa
			</attr>
    </taxon>
    <taxon id="hCoV-19/England/CAMC-13B8423/2021|EPI_ISL_1329268|2021-03-10">
      <date value="2021.186301369863" direction="forwards" units="years"/>
      <attr name="continent">
				Europe
			</attr>
    </taxon>
    <taxon id="hCoV-19/France/PDL-IPP09854/2021|EPI_ISL_1789037|2021-04-13">
      <date value="2021.2794520547945" direction="forwards" units="years"/>
      <attr name="continent">
				Europe
			</attr>
    </taxon>
    <taxon id="hCoV-19/Lithuania/LTU000_NMRVI_96348/2021|EPI_ISL_2334203|2021-04-26">
      <date value="2021.3150684931506" direction="forwards" units="years"/>
      <attr name="continent">
				Europe
			</attr>
    </taxon>
    <taxon id="hCoV-19/Portugal/PT8053/2021|EPI_ISL_2362127|2021-05-14">
      <date value="2021.3643835616438" direction="forwards" units="years"/>
      <attr name="continent">
				Europe
			</attr>
    </taxon>
    <taxon id="hCoV-19/Lithuania/IBT-LSC-VU_r08_01/2021|EPI_ISL_2138821|2021-04-26">
      <date value="2021.3150684931506" direction="forwards" units="years"/>
      <attr name="continent">
				Europe
			</attr>
    </taxon>
    <taxon id="hCoV-19/France/PAC-IHU-9737_Illu1/2021|EPI_ISL_2453875|2021-05">
      <date value="2021.3287671232877" direction="forwards" units="years" uncertainty="0.08333333333333333"/>
      <attr name="continent">
				Europe
			</attr>
    </taxon>
    <taxon id="hCoV-19/Lithuania/MR-LUHS-7-06/2021|EPI_ISL_2006715|2021-04-29">
      <date value="2021.323287671233" direction="forwards" units="years"/>
      <attr name="continent">
				Europe
			</attr>
    </taxon>
    <taxon id="B.1.1.280|hCoV-19/Norway/5374/2020|EPI_ISL_1490266|2020-10-09">
      <date value="2020.7704918032787" direction="forwards" units="years"/>
      <attr name="continent">
				Europe
			</attr>
    </taxon>
    <taxon id="hCoV-19/France/IDF-HMN-21052120300/2021|EPI_ISL_2228884|2021-05-06">
      <date value="2021.3424657534247" direction="forwards" units="years"/>
      <attr name="continent">
				Europe
			</attr>
    </taxon>
    <taxon id="hCoV-19/Central_African_Republic/RCA-12/2021|EPI_ISL_1762061|2021">
      <date value="2021.0" direction="forwards" units="years" uncertainty="1.0"/>
      <attr name="continent">
				Africa
			</attr>
    </taxon>
    <taxon id="hCoV-19/Switzerland/VD-CHUV-GEN5042/2021|EPI_ISL_2322972|2021-05-18">
      <date value="2021.3753424657534" direction="forwards" units="years"/>
      <attr name="continent">
				Europe
			</attr>
    </taxon>
    <taxon id="hCoV-19/France/GES-IPP10411/2021|EPI_ISL_1915140|2021-04-16">
      <date value="2021.2876712328766" direction="forwards" units="years"/>
      <attr name="continent">
				Europe
			</attr>
    </taxon>
    <taxon id="hCoV-19/Lithuania/S21D421/2021|EPI_ISL_1585833|2021-04-05">
      <date value="2021.2575342465752" direction="forwards" units="years"/>
      <attr name="continent">
				Europe
			</attr>
    </taxon>
    <taxon id="hCoV-19/France/PDL-CHUN-0066/2021|EPI_ISL_2194010|2021-04-14">
      <date value="2021.282191780822" direction="forwards" units="years"/>
      <attr name="continent">
				Europe
			</attr>
    </taxon>
    <taxon id="hCoV-19/France/HDF-IPP13179/2021|EPI_ISL_2464209|2021-05-25">
      <date value="2021.3945205479451" direction="forwards" units="years"/>
      <attr name="continent">
				Europe
			</attr>
    </taxon>
    <taxon id="hCoV-19/Czech_Republic/NRL_6234_21/2021|EPI_ISL_2324821|2021-04-09">
      <date value="2021.268493150685" direction="forwards" units="years"/>
      <attr name="continent">
				Europe
			</attr>
    </taxon>
    <taxon id="hCoV-19/Lithuania/NMRVI69214/2021|EPI_ISL_1910156|2021-04-03">
      <date value="2021.2520547945205" direction="forwards" units="years"/>
      <attr name="continent">
				Europe
			</attr>
    </taxon>
    <taxon id="hCoV-19/USA/MN-CDC-IBX046644234037/2021|EPI_ISL_2087544|2021-04-20">
      <date value="2021.2986301369863" direction="forwards" units="years"/>
      <attr name="continent">
				NorthAmerica
			</attr>
    </taxon>
    <taxon id="hCoV-19/Central_African_Republic/RCA-34/2021|EPI_ISL_1762076|2021">
      <date value="2021.0" direction="forwards" units="years" uncertainty="1.0"/>
      <attr name="continent">
				Africa
			</attr>
    </taxon>
    <taxon id="hCoV-19/Lithuania/LTU000_NMRVI_123767/2021|EPI_ISL_2694567|2021-06-01">
      <date value="2021.4136986301369" direction="forwards" units="years"/>
      <attr name="continent">
				Europe
			</attr>
    </taxon>
    <taxon id="hCoV-19/France/PDL-CHUN-0050/2021|EPI_ISL_2193991|2021-03-29">
      <date value="2021.2383561643835" direction="forwards" units="years"/>
      <attr name="continent">
				Europe
			</attr>
    </taxon>
    <taxon id="hCoV-19/Belgium/MBLGPF541707/2021|EPI_ISL_2492427|2021-05-30">
      <date value="2021.4082191780822" direction="forwards" units="years"/>
      <attr name="continent">
				Europe
			</attr>
    </taxon>
    <taxon id="hCoV-19/France/NOR-76350913/2021|EPI_ISL_2688759|2021-04-18">
      <date value="2021.2931506849316" direction="forwards" units="years"/>
      <attr name="continent">
				Europe
			</attr>
    </taxon>
    <taxon id="hCoV-19/Cameroon/Yaounde-ECO10/2021|EPI_ISL_1190753|2021-01-22">
      <date value="2021.0575342465754" direction="forwards" units="years"/>
      <attr name="continent">
				Africa
			</attr>
    </taxon>
    <taxon id="hCoV-19/Lithuania/IBT-LSC-VU_r08_34/2021|EPI_ISL_2138854|2021-04-27">
      <date value="2021.317808219178" direction="forwards" units="years"/>
      <attr name="continent">
				Europe
			</attr>
    </taxon>
    <taxon id="hCoV-19/USA/MN-CDC-IBX268520828935/2021|EPI_ISL_1733152|2021-04-09">
      <date value="2021.268493150685" direction="forwards" units="years"/>
      <attr name="continent">
				NorthAmerica
			</attr>
    </taxon>
    <taxon id="hCoV-19/Lithuania/MB23560/2021|EPI_ISL_2095986|2021-03-29">
      <date value="2021.2383561643835" direction="forwards" units="years"/>
      <attr name="continent">
				Europe
			</attr>
    </taxon>
    <taxon id="hCoV-19/Lithuania/LTU000_REZUS_06_05_A147/2021|EPI_ISL_2694564|2021-06-05">
      <date value="2021.4246575342465" direction="forwards" units="years"/>
      <attr name="continent">
				Europe
			</attr>
    </taxon>
    <taxon id="hCoV-19/USA/WA-CDC-4139020-001/2021|EPI_ISL_2534007|2021-03-25">
      <date value="2021.227397260274" direction="forwards" units="years"/>
      <attr name="continent">
				NorthAmerica
			</attr>
    </taxon>
    <taxon id="hCoV-19/France/OCC-CHU-TLS-210611244701/2021|EPI_ISL_2278470|2021-02-25">
      <date value="2021.150684931507" direction="forwards" units="years"/>
      <attr name="continent">
				Europe
			</attr>
    </taxon>
    <taxon id="hCoV-19/South_Korea/KDCA4495/2021|EPI_ISL_2361241|2021-05-02">
      <date value="2021.331506849315" direction="forwards" units="years"/>
      <attr name="continent">
				Asia
			</attr>
    </taxon>
    <taxon id="hCoV-19/France/GES-HMN-21052140365/2021|EPI_ISL_2228812|2021-05-09">
      <date value="2021.3506849315067" direction="forwards" units="years"/>
      <attr name="continent">
				Europe
			</attr>
    </taxon>
    <taxon id="hCoV-19/South_Korea/KDCA4452/2021|EPI_ISL_2361198|2021-04-22">
      <date value="2021.304109589041" direction="forwards" units="years"/>
      <attr name="continent">
				Asia
			</attr>
    </taxon>
    <taxon id="hCoV-19/England/CAMC-13B8441/2021|EPI_ISL_1329214|2021-03-10">
      <date value="2021.186301369863" direction="forwards" units="years"/>
      <attr name="continent">
				Europe
			</attr>
    </taxon>
    <taxon id="hCoV-19/Cameroon/CV999/2021|EPI_ISL_1715199|2021-01-06">
      <date value="2021.013698630137" direction="forwards" units="years"/>
      <attr name="continent">
				Africa
			</attr>
    </taxon>
    <taxon id="hCoV-19/France/ARA-HCL990000295019/2021|EPI_ISL_2373932|2021-05-20">
      <date value="2021.3808219178081" direction="forwards" units="years"/>
      <attr name="continent">
				Europe
			</attr>
    </taxon>
    <taxon id="hCoV-19/France/ARA-HCL021097393701/2021|EPI_ISL_2482791|2021-05-25">
      <date value="2021.3945205479451" direction="forwards" units="years"/>
      <attr name="continent">
				Europe
			</attr>
    </taxon>
    <taxon id="hCoV-19/Scotland/QEUH-156AA95/2021|EPI_ISL_2238624|2021-05-06">
      <date value="2021.3424657534247" direction="forwards" units="years"/>
      <attr name="continent">
				Europe
			</attr>
    </taxon>
    <taxon id="hCoV-19/France/IDF-IPP10024/2021|EPI_ISL_1789089|2021-04-15">
      <date value="2021.2849315068493" direction="forwards" units="years"/>
      <attr name="continent">
				Europe
			</attr>
    </taxon>
    <taxon id="hCoV-19/Switzerland/VD-CHUV-GEN4742/2021|EPI_ISL_2102132|2021-05-03">
      <date value="2021.3342465753424" direction="forwards" units="years"/>
      <attr name="continent">
				Europe
			</attr>
    </taxon>
    <taxon id="hCoV-19/Lithuania/MB24434/2021|EPI_ISL_2095981|2021-04-01">
      <date value="2021.2465753424658" direction="forwards" units="years"/>
      <attr name="continent">
				Europe
			</attr>
    </taxon>
    <taxon id="hCoV-19/Canada/ABPHL-12079/2021|EPI_ISL_2169676|2021-04-07">
      <date value="2021.2630136986302" direction="forwards" units="years"/>
      <attr name="continent">
				NorthAmerica
			</attr>
    </taxon>
    <taxon id="hCoV-19/Central_African_Republic/RCA-38/2021|EPI_ISL_1762080|2021">
      <date value="2021.0" direction="forwards" units="years" uncertainty="1.0"/>
      <attr name="continent">
				Africa
			</attr>
    </taxon>
    <taxon id="hCoV-19/Lithuania/IBT-LSC-VU_r08_42/2021|EPI_ISL_2138861|2021-04-28">
      <date value="2021.3205479452056" direction="forwards" units="years"/>
      <attr name="continent">
				Europe
			</attr>
    </taxon>
    <taxon id="hCoV-19/South_Korea/KDCA4511/2021|EPI_ISL_2361256|2021-05-09">
      <date value="2021.3506849315067" direction="forwards" units="years"/>
      <attr name="continent">
				Asia
			</attr>
    </taxon>
    <taxon id="hCoV-19/France/ARA-HCL021111733201/2021|EPI_ISL_2676765|2021-06-14">
      <date value="2021.4493150684932" direction="forwards" units="years"/>
      <attr name="continent">
				Europe
			</attr>
    </taxon>
    <taxon id="hCoV-19/South_Korea/KDCA4505/2021|EPI_ISL_2361250|2021-05-09">
      <date value="2021.3506849315067" direction="forwards" units="years"/>
      <attr name="continent">
				Asia
			</attr>
    </taxon>
    <taxon id="hCoV-19/France/NOR-11816013/2021|EPI_ISL_2688663|2021-05-03">
      <date value="2021.3342465753424" direction="forwards" units="years"/>
      <attr name="continent">
				Europe
			</attr>
    </taxon>
    <taxon id="hCoV-19/South_Korea/KDCA4461/2021|EPI_ISL_2361213|2021-04-26">
      <date value="2021.3150684931506" direction="forwards" units="years"/>
      <attr name="continent">
				Asia
			</attr>
    </taxon>
    <taxon id="hCoV-19/Portugal/PT7413/2021|EPI_ISL_2248995|2021-05-11">
      <date value="2021.3561643835617" direction="forwards" units="years"/>
      <attr name="continent">
				Europe
			</attr>
    </taxon>
    <taxon id="hCoV-19/France/IDF-HMN-21062090193/2021|EPI_ISL_2637798|2021-05-18">
      <date value="2021.3753424657534" direction="forwards" units="years"/>
      <attr name="continent">
				Europe
			</attr>
    </taxon>
    <taxon id="hCoV-19/Central_African_Republic/RCA-31/2021|EPI_ISL_1788083|2021">
      <date value="2021.0" direction="forwards" units="years" uncertainty="1.0"/>
      <attr name="continent">
				Africa
			</attr>
    </taxon>
    <taxon id="hCoV-19/Lithuania/IBT-LSC-VU_r12_07/2021|EPI_ISL_2497502|2021-05-25">
      <date value="2021.3945205479451" direction="forwards" units="years"/>
      <attr name="continent">
				Europe
			</attr>
    </taxon>
    <taxon id="hCoV-19/Lithuania/MB23945/2021|EPI_ISL_2095980|2021-03-31">
      <date value="2021.2438356164384" direction="forwards" units="years"/>
      <attr name="continent">
				Europe
			</attr>
    </taxon>
    <taxon id="hCoV-19/Cameroon/Yaounde-ECO33/2021|EPI_ISL_1190761|2021-01-07">
      <date value="2021.0164383561644" direction="forwards" units="years"/>
      <attr name="continent">
				Africa
			</attr>
    </taxon>
    <taxon id="hCoV-19/France/HDF-P326-21134M0692/2021|EPI_ISL_1671822|2021-03-31">
      <date value="2021.2438356164384" direction="forwards" units="years"/>
      <attr name="continent">
				Europe
			</attr>
    </taxon>
    <taxon id="hCoV-19/France/NAQ-HCL021105780701/2021|EPI_ISL_2629288|2021-06-05">
      <date value="2021.4246575342465" direction="forwards" units="years"/>
      <attr name="continent">
				Europe
			</attr>
    </taxon>
    <taxon id="hCoV-19/Cameroon/CV434/2020|EPI_ISL_845545|2020">
      <date value="2020.0" direction="forwards" units="years" uncertainty="1.0"/>
      <attr name="continent">
				Africa
			</attr>
    </taxon>
    <taxon id="hCoV-19/Central_African_Republic/301/2021|EPI_ISL_2365416|2021-04-22">
      <date value="2021.304109589041" direction="forwards" units="years"/>
      <attr name="continent">
				Africa
			</attr>
    </taxon>
    <taxon id="hCoV-19/Lithuania/MR-LUHS-10-48/2021|EPI_ISL_2428501|2021-05-17">
      <date value="2021.372602739726" direction="forwards" units="years"/>
      <attr name="continent">
				Europe
			</attr>
    </taxon>
    <taxon id="hCoV-19/Belgium/Aalst-OLVZ-8042639/2021|EPI_ISL_1620228|2021-03-28">
      <date value="2021.2356164383561" direction="forwards" units="years"/>
      <attr name="continent">
				Europe
			</attr>
    </taxon>
    <taxon id="hCoV-19/Central_African_Republic/RCA-44/2021|EPI_ISL_1762086|2021">
      <date value="2021.0" direction="forwards" units="years" uncertainty="1.0"/>
      <attr name="continent">
				Africa
			</attr>
    </taxon>
    <taxon id="hCoV-19/Lithuania/IBT-LSC-VU_r13_34/2021|EPI_ISL_2625911|2021-06-03">
      <date value="2021.4191780821918" direction="forwards" units="years"/>
      <attr name="continent">
				Europe
			</attr>
    </taxon>
    <taxon id="B.1.1.7|hCoV-19/Japan/YCH0153/2021|EPI_ISL_1595851|2021-04-12">
      <date value="2021.2767123287672" direction="forwards" units="years"/>
      <attr name="continent">
				Asia
			</attr>
    </taxon>
    <taxon id="hCoV-19/Lithuania/IBT-LSC-VU_r13_35/2021|EPI_ISL_2625912|2021-06-04">
      <date value="2021.4219178082192" direction="forwards" units="years"/>
      <attr name="continent">
				Europe
			</attr>
    </taxon>
    <taxon id="hCoV-19/Lithuania/S21E718/2021|EPI_ISL_2428683|2021-04-20">
      <date value="2021.2986301369863" direction="forwards" units="years"/>
      <attr name="continent">
				Europe
			</attr>
    </taxon>
    <taxon id="hCoV-19/Gabon/CERMEL-DD0336/2021|EPI_ISL_2442363|2021-05-08">
      <date value="2021.3479452054794" direction="forwards" units="years"/>
      <attr name="continent">
				Africa
			</attr>
    </taxon>
    <taxon id="hCoV-19/Lithuania/LSMULKKGMMK10C167/2021|EPI_ISL_1540680|2021-03-15">
      <date value="2021.2" direction="forwards" units="years"/>
      <attr name="continent">
				Europe
			</attr>
    </taxon>
    <taxon id="hCoV-19/USA/MI-CDC-STM-000061965/2021|EPI_ISL_2010575|2021-04-23">
      <date value="2021.3068493150686" direction="forwards" units="years"/>
      <attr name="continent">
				NorthAmerica
			</attr>
    </taxon>
    <taxon id="hCoV-19/South_Korea/KDCA4506/2021|EPI_ISL_2361251|2021-05-08">
      <date value="2021.3479452054794" direction="forwards" units="years"/>
      <attr name="continent">
				Asia
			</attr>
    </taxon>
    <taxon id="hCoV-19/France/NOR-IPP08805/2021|EPI_ISL_1675013|2021-03-30">
      <date value="2021.2410958904109" direction="forwards" units="years"/>
      <attr name="continent">
				Europe
			</attr>
    </taxon>
    <taxon id="hCoV-19/France/IDF-IPP10025/2021|EPI_ISL_1789090|2021-04-15">
      <date value="2021.2849315068493" direction="forwards" units="years"/>
      <attr name="continent">
				Europe
			</attr>
    </taxon>
    <taxon id="hCoV-19/Lithuania/S21E725/2021|EPI_ISL_2428633|2021-05-06">
      <date value="2021.3424657534247" direction="forwards" units="years"/>
      <attr name="continent">
				Europe
			</attr>
    </taxon>
    <taxon id="hCoV-19/South_Korea/KDCA4430/2021|EPI_ISL_2361135|2021-04-15">
      <date value="2021.2849315068493" direction="forwards" units="years"/>
      <attr name="continent">
				Asia
			</attr>
    </taxon>
    <taxon id="hCoV-19/South_Korea/KDCA4493/2021|EPI_ISL_2361239|2021-05-04">
      <date value="2021.33698630137" direction="forwards" units="years"/>
      <attr name="continent">
				Asia
			</attr>
    </taxon>
    <taxon id="hCoV-19/Lithuania/IBT-LSC-VU_r14_19/2021|EPI_ISL_2644793|2021-06-08">
      <date value="2021.4328767123288" direction="forwards" units="years"/>
      <attr name="continent">
				Europe
			</attr>
    </taxon>
    <taxon id="hCoV-19/France/PDL-CHUN-0075/2021|EPI_ISL_2194021|2021-04-09">
      <date value="2021.268493150685" direction="forwards" units="years"/>
      <attr name="continent">
				Europe
			</attr>
    </taxon>
    <taxon id="hCoV-19/Portugal/PT8049/2021|EPI_ISL_2362123|2021-05-14">
      <date value="2021.3643835616438" direction="forwards" units="years"/>
      <attr name="continent">
				Europe
			</attr>
    </taxon>
    <taxon id="hCoV-19/Central_African_Republic/RCA-35/2021|EPI_ISL_1762077|2021">
      <date value="2021.0" direction="forwards" units="years" uncertainty="1.0"/>
      <attr name="continent">
				Africa
			</attr>
    </taxon>
    <taxon id="hCoV-19/Switzerland/BS-UHB-42829083/2021|EPI_ISL_2102102|2021-05-04">
      <date value="2021.33698630137" direction="forwards" units="years"/>
      <attr name="continent">
				Europe
			</attr>
    </taxon>
    <taxon id="hCoV-19/Central_African_Republic/234/2021|EPI_ISL_2365409|2021-03-31">
      <date value="2021.2438356164384" direction="forwards" units="years"/>
      <attr name="continent">
				Africa
			</attr>
    </taxon>
    <taxon id="hCoV-19/DRC/RDC-05/2021|EPI_ISL_1758089|2021">
      <date value="2021.0" direction="forwards" units="years" uncertainty="1.0"/>
      <attr name="continent">
				Africa
			</attr>
    </taxon>
    <taxon id="hCoV-19/Cameroon/CV424/2020|EPI_ISL_845554|2020-10-26">
      <date value="2020.8169398907103" direction="forwards" units="years"/>
      <attr name="continent">
				Africa
			</attr>
    </taxon>
    <taxon id="hCoV-19/Central_African_Republic/RCA-42/2021|EPI_ISL_1762084|2021">
      <date value="2021.0" direction="forwards" units="years" uncertainty="1.0"/>
      <attr name="continent">
				Africa
			</attr>
    </taxon>
    <taxon id="hCoV-19/Central_African_Republic/229/2021|EPI_ISL_2365408|2021-03-29">
      <date value="2021.2383561643835" direction="forwards" units="years"/>
      <attr name="continent">
				Africa
			</attr>
    </taxon>
    <taxon id="hCoV-19/France/NOR-76350931/2021|EPI_ISL_2688760|2021-04-18">
      <date value="2021.2931506849316" direction="forwards" units="years"/>
      <attr name="continent">
				Europe
			</attr>
    </taxon>
    <taxon id="hCoV-19/France/NOR-11635690/2021|EPI_ISL_2688652|2021-04-09">
      <date value="2021.268493150685" direction="forwards" units="years"/>
      <attr name="continent">
				Europe
			</attr>
    </taxon>
    <taxon id="hCoV-19/France/IDF-IPP10029/2021|EPI_ISL_1789094|2021-04-15">
      <date value="2021.2849315068493" direction="forwards" units="years"/>
      <attr name="continent">
				Europe
			</attr>
    </taxon>
    <taxon id="hCoV-19/Cameroon/Yaounde-ECO15/2021|EPI_ISL_1190754|2021-01-19">
      <date value="2021.0493150684931" direction="forwards" units="years"/>
      <attr name="continent">
				Africa
			</attr>
    </taxon>
    <taxon id="hCoV-19/Switzerland/VD-CHUV-GEN4729/2021|EPI_ISL_2137411|2021-05-06">
      <date value="2021.3424657534247" direction="forwards" units="years"/>
      <attr name="continent">
				Europe
			</attr>
    </taxon>
    <taxon id="hCoV-19/Switzerland/BL-ETHZ-591306/2021|EPI_ISL_1914218|2021-04-21">
      <date value="2021.3013698630136" direction="forwards" units="years"/>
      <attr name="continent">
				Europe
			</attr>
    </taxon>
    <taxon id="hCoV-19/South_Korea/KDCA4425/2021|EPI_ISL_2361097|2021-03-31">
      <date value="2021.2438356164384" direction="forwards" units="years"/>
      <attr name="continent">
				Asia
			</attr>
    </taxon>
    <taxon id="hCoV-19/South_Korea/KDCA4510/2021|EPI_ISL_2361255|2021-05-06">
      <date value="2021.3424657534247" direction="forwards" units="years"/>
      <attr name="continent">
				Asia
			</attr>
    </taxon>
    <taxon id="hCoV-19/South_Korea/KDCA4424/2021|EPI_ISL_2361096|2021-03-31">
      <date value="2021.2438356164384" direction="forwards" units="years"/>
      <attr name="continent">
				Asia
			</attr>
    </taxon>
    <taxon id="hCoV-19/Switzerland/VD-CHUV-GEN4599/2021|EPI_ISL_1941702|2021-04-28">
      <date value="2021.3205479452056" direction="forwards" units="years"/>
      <attr name="continent">
				Europe
			</attr>
    </taxon>
    <taxon id="hCoV-19/England/MILK-1576498/2021|EPI_ISL_2117910|2021-05-09">
      <date value="2021.3506849315067" direction="forwards" units="years"/>
      <attr name="continent">
				Europe
			</attr>
    </taxon>
    <taxon id="hCoV-19/USA/MN-CDC-IBX381785292539/2021|EPI_ISL_2187220|2021-04-30">
      <date value="2021.3260273972603" direction="forwards" units="years"/>
      <attr name="continent">
				NorthAmerica
			</attr>
    </taxon>
    <taxon id="hCoV-19/Scotland/MILK-1576234/2021|EPI_ISL_2152803|2021-05-10">
      <date value="2021.3534246575343" direction="forwards" units="years"/>
      <attr name="continent">
				Europe
			</attr>
    </taxon>
    <taxon id="hCoV-19/Switzerland/VD-CHUV-GEN5386/2021|EPI_ISL_2622110|2021-06-07">
      <date value="2021.4301369863015" direction="forwards" units="years"/>
      <attr name="continent">
				Europe
			</attr>
    </taxon>
    <taxon id="hCoV-19/Lithuania/KUL005124788/2021|EPI_ISL_2095894|2021-04-06">
      <date value="2021.2602739726028" direction="forwards" units="years"/>
      <attr name="continent">
				Europe
			</attr>
    </taxon>
    <taxon id="hCoV-19/Cameroon/Yaounde-ECO17/2021|EPI_ISL_1190755|2021-02-03">
      <date value="2021.0904109589042" direction="forwards" units="years"/>
      <attr name="continent">
				Africa
			</attr>
    </taxon>
    <taxon id="B.1.619|hCoV-19/Germany/SN-RKI-I-036245/2021|EPI_ISL_1282092|2021-03-02">
      <date value="2021.164383561644" direction="forwards" units="years"/>
      <attr name="continent">
				Europe
			</attr>
    </taxon>
    <taxon id="hCoV-19/England/CAMC-139A928/2021|EPI_ISL_1275972|2021-03-04">
      <date value="2021.1698630136987" direction="forwards" units="years"/>
      <attr name="continent">
				Europe
			</attr>
    </taxon>
    <taxon id="hCoV-19/France/IDF-SLS762104068369/2021|EPI_ISL_2373973|2021-04-20">
      <date value="2021.2986301369863" direction="forwards" units="years"/>
      <attr name="continent">
				Europe
			</attr>
    </taxon>
    <taxon id="hCoV-19/Gabon/CERMEL-DD0149/2021|EPI_ISL_2434979|2021-05-05">
      <date value="2021.3397260273973" direction="forwards" units="years"/>
      <attr name="continent">
				Africa
			</attr>
    </taxon>
    <taxon id="hCoV-19/USA/MN-MDH-7354/2021|EPI_ISL_2249639|2021-05-04">
      <date value="2021.33698630137" direction="forwards" units="years"/>
      <attr name="continent">
				NorthAmerica
			</attr>
    </taxon>
    <taxon id="hCoV-19/Switzerland/VD-CHUV-GEN4428/2021|EPI_ISL_2137391|2021-04-23">
      <date value="2021.3068493150686" direction="forwards" units="years"/>
      <attr name="continent">
				Europe
			</attr>
    </taxon>
    <taxon id="hCoV-19/Italy/VEN-IZSVe-21RS1435-1_BL/2021|EPI_ISL_2638158|2021-05-12">
      <date value="2021.358904109589" direction="forwards" units="years"/>
      <attr name="continent">
				Europe
			</attr>
    </taxon>
    <taxon id="hCoV-19/Switzerland/VD-CHUV-GEN5024/2021|EPI_ISL_2322956|2021-05-24">
      <date value="2021.3917808219178" direction="forwards" units="years"/>
      <attr name="continent">
				Europe
			</attr>
    </taxon>
    <taxon id="hCoV-19/Belgium/UZA-UA-21050048/2021|EPI_ISL_2131284|2021-05-05">
      <date value="2021.3397260273973" direction="forwards" units="years"/>
      <attr name="continent">
				Europe
			</attr>
    </taxon>
    <taxon id="hCoV-19/Cameroon/CV437/2020|EPI_ISL_845557|2020-11-16">
      <date value="2020.8743169398906" direction="forwards" units="years"/>
      <attr name="continent">
				Africa
			</attr>
    </taxon>
    <taxon id="hCoV-19/Switzerland/GE-HUG-34224926/2021|EPI_ISL_2343182|2021-05-19">
      <date value="2021.3780821917808" direction="forwards" units="years"/>
      <attr name="continent">
				Europe
			</attr>
    </taxon>
    <taxon id="hCoV-19/South_Korea/KDCA4498/2021|EPI_ISL_2361244|2021-05-09">
      <date value="2021.3506849315067" direction="forwards" units="years"/>
      <attr name="continent">
				Asia
			</attr>
    </taxon>
    <taxon id="hCoV-19/France/BRE-IPP10689/2021|EPI_ISL_2029615|2021-04-27">
      <date value="2021.317808219178" direction="forwards" units="years"/>
      <attr name="continent">
				Europe
			</attr>
    </taxon>
    <taxon id="hCoV-19/Lithuania/IBT-LSC-VU_r14_31/2021|EPI_ISL_2644782|2021-06-07">
      <date value="2021.4301369863015" direction="forwards" units="years"/>
      <attr name="continent">
				Europe
			</attr>
    </taxon>
    <taxon id="hCoV-19/South_Korea/KDCA4519/2021|EPI_ISL_2361263|2021-05-04">
      <date value="2021.33698630137" direction="forwards" units="years"/>
      <attr name="continent">
				Asia
			</attr>
    </taxon>
    <taxon id="hCoV-19/Spain/CT-HUGTiPM010MZ7G7/2021|EPI_ISL_1583618|2021-03-30">
      <date value="2021.2410958904109" direction="forwards" units="years"/>
      <attr name="continent">
				Europe
			</attr>
    </taxon>
    <taxon id="hCoV-19/Lithuania/LTU000_INMEDICA_411686/2021|EPI_ISL_2428387|2021-05-11">
      <date value="2021.3561643835617" direction="forwards" units="years"/>
      <attr name="continent">
				Europe
			</attr>
    </taxon>
    <taxon id="hCoV-19/Central_African_Republic/RCA-32/2021|EPI_ISL_1762075|2021">
      <date value="2021.0" direction="forwards" units="years" uncertainty="1.0"/>
      <attr name="continent">
				Africa
			</attr>
    </taxon>
    <taxon id="hCoV-19/Cameroon/CV420/2020|EPI_ISL_845553|2020-10-26">
      <date value="2020.8169398907103" direction="forwards" units="years"/>
      <attr name="continent">
				Africa
			</attr>
    </taxon>
    <taxon id="hCoV-19/Belgium/UGent-5861/2021|EPI_ISL_2192125|2021-04-20">
      <date value="2021.2986301369863" direction="forwards" units="years"/>
      <attr name="continent">
				Europe
			</attr>
    </taxon>
    <taxon id="hCoV-19/South_Korea/KDCA4489/2021|EPI_ISL_2361236|2021-04-28">
      <date value="2021.3205479452056" direction="forwards" units="years"/>
      <attr name="continent">
				Asia
			</attr>
    </taxon>
    <taxon id="hCoV-19/France/ARA-HCL021061598501/2021|EPI_ISL_1623586|2021-03-29">
      <date value="2021.2383561643835" direction="forwards" units="years"/>
      <attr name="continent">
				Europe
			</attr>
    </taxon>
    <taxon id="hCoV-19/South_Korea/KDCA4486/2021|EPI_ISL_2361233|2021-04-27">
      <date value="2021.317808219178" direction="forwards" units="years"/>
      <attr name="continent">
				Asia
			</attr>
    </taxon>
    <taxon id="hCoV-19/England/CAMC-13AFBFD/2021|EPI_ISL_1316127|2021-03-06">
      <date value="2021.1753424657534" direction="forwards" units="years"/>
      <attr name="continent">
				Europe
			</attr>
    </taxon>
    <taxon id="hCoV-19/France/IDF-IPP10517/2021|EPI_ISL_2029714|2021-04-24">
      <date value="2021.309589041096" direction="forwards" units="years"/>
      <attr name="continent">
				Europe
			</attr>
    </taxon>
    <taxon id="hCoV-19/Belgium/UGent-4966/2021|EPI_ISL_1827069|2021-04-03">
      <date value="2021.2520547945205" direction="forwards" units="years"/>
      <attr name="continent">
				Europe
			</attr>
    </taxon>
    <taxon id="hCoV-19/South_Korea/KDCA4473/2021|EPI_ISL_2361223|2021-04-27">
      <date value="2021.317808219178" direction="forwards" units="years"/>
      <attr name="continent">
				Asia
			</attr>
    </taxon>
    <taxon id="B.1.619|hCoV-19/Switzerland/NE-PMI-2105-6524/2021|EPI_ISL_1302829|2021-02-06">
      <date value="2021.0986301369862" direction="forwards" units="years"/>
      <attr name="continent">
				Europe
			</attr>
    </taxon>
    <taxon id="hCoV-19/South_Korea/KDCA4441/2021|EPI_ISL_2361167|2021-04-21">
      <date value="2021.3013698630136" direction="forwards" units="years"/>
      <attr name="continent">
				Asia
			</attr>
    </taxon>
    <taxon id="hCoV-19/Germany/NW-RKI-I-145301/2021|EPI_ISL_2129571|2021-05-03">
      <date value="2021.3342465753424" direction="forwards" units="years"/>
      <attr name="continent">
				Europe
			</attr>
    </taxon>
    <taxon id="hCoV-19/Central_African_Republic/326/2021|EPI_ISL_2365417|2021-04-26">
      <date value="2021.3150684931506" direction="forwards" units="years"/>
      <attr name="continent">
				Africa
			</attr>
    </taxon>
    <taxon id="hCoV-19/Cameroon/CV436/2020|EPI_ISL_845560|2020-11-19">
      <date value="2020.8825136612022" direction="forwards" units="years"/>
      <attr name="continent">
				Africa
			</attr>
    </taxon>
    <taxon id="hCoV-19/Lithuania/LTU000_NMVRI56199/2021|EPI_ISL_1579571|2021-03-21">
      <date value="2021.2164383561644" direction="forwards" units="years"/>
      <attr name="continent">
				Europe
			</attr>
    </taxon>
    <taxon id="hCoV-19/Central_African_Republic/266/2021|EPI_ISL_2365415|2021-04-12">
      <date value="2021.2767123287672" direction="forwards" units="years"/>
      <attr name="continent">
				Africa
			</attr>
    </taxon>
    <taxon id="hCoV-19/Switzerland/VD-CHUV-GEN5425/2021|EPI_ISL_2686828|2021-06-16">
      <date value="2021.454794520548" direction="forwards" units="years"/>
      <attr name="continent">
				Europe
			</attr>
    </taxon>
    <taxon id="hCoV-19/South_Korea/KDCA4471/2021|EPI_ISL_2361221|2021-04-27">
      <date value="2021.317808219178" direction="forwards" units="years"/>
      <attr name="continent">
				Asia
			</attr>
    </taxon>
    <taxon id="hCoV-19/Central_African_Republic/RCA-36/2021|EPI_ISL_1762078|2021">
      <date value="2021.0" direction="forwards" units="years" uncertainty="1.0"/>
      <attr name="continent">
				Africa
			</attr>
    </taxon>
    <taxon id="hCoV-19/Lithuania/IBT-LSC-VU_r12_36/2021|EPI_ISL_2497531|2021-05-29">
      <date value="2021.4054794520548" direction="forwards" units="years"/>
      <attr name="continent">
				Europe
			</attr>
    </taxon>
    <taxon id="hCoV-19/Lithuania/LTU000_REZUS_06_05_50/2021|EPI_ISL_2694563|2021-06-05">
      <date value="2021.4246575342465" direction="forwards" units="years"/>
      <attr name="continent">
				Europe
			</attr>
    </taxon>
    <taxon id="hCoV-19/Lithuania/IBT-LSC-VU_r11_09/2021|EPI_ISL_2428485|2021-05-19">
      <date value="2021.3780821917808" direction="forwards" units="years"/>
      <attr name="continent">
				Europe
			</attr>
    </taxon>
    <taxon id="hCoV-19/Cameroon/Yaounde-ECO20/2021|EPI_ISL_1190757|2021-02-03">
      <date value="2021.0904109589042" direction="forwards" units="years"/>
      <attr name="continent">
				Africa
			</attr>
    </taxon>
    <taxon id="hCoV-19/Lithuania/LTU000_NMVRI53742/2021|EPI_ISL_1579784|2021-03-16">
      <date value="2021.2027397260274" direction="forwards" units="years"/>
      <attr name="continent">
				Europe
			</attr>
    </taxon>
    <taxon id="hCoV-19/Lithuania/LTU000_RSL_11244072/2021|EPI_ISL_2694533|2021-06-04">
      <date value="2021.4219178082192" direction="forwards" units="years"/>
      <attr name="continent">
				Europe
			</attr>
    </taxon>
    <taxon id="hCoV-19/France/ARA-HCL021061596501/2021|EPI_ISL_1623167|2021-03-29">
      <date value="2021.2383561643835" direction="forwards" units="years"/>
      <attr name="continent">
				Europe
			</attr>
    </taxon>
    <taxon id="hCoV-19/South_Korea/KDCA4467/2021|EPI_ISL_2361219|2021-04-26">
      <date value="2021.3150684931506" direction="forwards" units="years"/>
      <attr name="continent">
				Asia
			</attr>
    </taxon>
    <taxon id="hCoV-19/Lithuania/S21D913/2021|EPI_ISL_1756904|2021-04-12">
      <date value="2021.2767123287672" direction="forwards" units="years"/>
      <attr name="continent">
				Europe
			</attr>
    </taxon>
    <taxon id="hCoV-19/USA/MD-MDH-2148/2021|EPI_ISL_1936184|2021-04-19">
      <date value="2021.295890410959" direction="forwards" units="years"/>
      <attr name="continent">
				NorthAmerica
			</attr>
    </taxon>
    <taxon id="hCoV-19/Germany/BW-RKI-I-162089/2021|EPI_ISL_2316829|2021-05-05">
      <date value="2021.3397260273973" direction="forwards" units="years"/>
      <attr name="continent">
				Europe
			</attr>
    </taxon>
    <taxon id="hCoV-19/Italy/VEN-IZSVe-21RS1307-3_PD/2021|EPI_ISL_2604197|2021-05-13">
      <date value="2021.3616438356164" direction="forwards" units="years"/>
      <attr name="continent">
				Europe
			</attr>
    </taxon>
    <taxon id="hCoV-19/Germany/MV-RKI-I-138362/2021|EPI_ISL_2123141|2021-04-12">
      <date value="2021.2767123287672" direction="forwards" units="years"/>
      <attr name="continent">
				Europe
			</attr>
    </taxon>
    <taxon id="hCoV-19/Cameroon/CV1003/2021|EPI_ISL_1715201|2021">
      <date value="2021.0" direction="forwards" units="years" uncertainty="1.0"/>
      <attr name="continent">
				Africa
			</attr>
    </taxon>
    <taxon id="hCoV-19/South_Korea/KDCA4500/2021|EPI_ISL_2361246|2021-05-06">
      <date value="2021.3424657534247" direction="forwards" units="years"/>
      <attr name="continent">
				Asia
			</attr>
    </taxon>
    <taxon id="hCoV-19/Germany/BW-RKI-I-167766/2021|EPI_ISL_2390317|2021-05-17">
      <date value="2021.372602739726" direction="forwards" units="years"/>
      <attr name="continent">
				Europe
			</attr>
    </taxon>
    <taxon id="hCoV-19/South_Korea/KDCA4472/2021|EPI_ISL_2361222|2021-04-27">
      <date value="2021.317808219178" direction="forwards" units="years"/>
      <attr name="continent">
				Asia
			</attr>
    </taxon>
    <taxon id="hCoV-19/Cameroon/Yaounde-ECO37/2021|EPI_ISL_1190764|2021-01-19">
      <date value="2021.0493150684931" direction="forwards" units="years"/>
      <attr name="continent">
				Africa
			</attr>
    </taxon>
    <taxon id="hCoV-19/Germany/HH-p7273/2021|EPI_ISL_2689476|2021-06-04">
      <date value="2021.4219178082192" direction="forwards" units="years"/>
      <attr name="continent">
				Europe
			</attr>
    </taxon>
    <taxon id="hCoV-19/Cameroon/Yaounde-ECO9/2021|EPI_ISL_1190752|2021-01-27">
      <date value="2021.0712328767124" direction="forwards" units="years"/>
      <attr name="continent">
				Africa
			</attr>
    </taxon>
    <taxon id="hCoV-19/Germany/RP-RKI-I-140336/2021|EPI_ISL_2124462|2021-05-06">
      <date value="2021.3424657534247" direction="forwards" units="years"/>
      <attr name="continent">
				Europe
			</attr>
    </taxon>
    <taxon id="hCoV-19/Lithuania/IBT-LSC-VU_r13_07/2021|EPI_ISL_2625886|2021-05-31">
      <date value="2021.4109589041095" direction="forwards" units="years"/>
      <attr name="continent">
				Europe
			</attr>
    </taxon>
    <taxon id="hCoV-19/South_Korea/KDCA4437/2021|EPI_ISL_2361152|2021-04-11">
      <date value="2021.2739726027398" direction="forwards" units="years"/>
      <attr name="continent">
				Asia
			</attr>
    </taxon>
    <taxon id="hCoV-19/Lithuania/NMRVI67372/2021|EPI_ISL_1909844|2021-04-01">
      <date value="2021.2465753424658" direction="forwards" units="years"/>
      <attr name="continent">
				Europe
			</attr>
    </taxon>
    <taxon id="hCoV-19/France/NOR-76061751/2021|EPI_ISL_2688698|2021-05-14">
      <date value="2021.3643835616438" direction="forwards" units="years"/>
      <attr name="continent">
				Europe
			</attr>
    </taxon>
    <taxon id="hCoV-19/Switzerland/NE-PMI-2114-4035/2021|EPI_ISL_2226705|2021-04-09">
      <date value="2021.268493150685" direction="forwards" units="years"/>
      <attr name="continent">
				Europe
			</attr>
    </taxon>
    <taxon id="hCoV-19/Lithuania/LTU000_NMVRI56871/2021|EPI_ISL_1579903|2021-03-22">
      <date value="2021.2191780821918" direction="forwards" units="years"/>
      <attr name="continent">
				Europe
			</attr>
    </taxon>
    <taxon id="hCoV-19/Lithuania/IBT-LSC-VU_r05_20/2021|EPI_ISL_1760022|2021-04-07">
      <date value="2021.2630136986302" direction="forwards" units="years"/>
      <attr name="continent">
				Europe
			</attr>
    </taxon>
    <taxon id="hCoV-19/Lithuania/LTU000_SL_11230601/2021|EPI_ISL_2615051|2021-05-25">
      <date value="2021.3945205479451" direction="forwards" units="years"/>
      <attr name="continent">
				Europe
			</attr>
    </taxon>
    <taxon id="hCoV-19/South_Korea/KDCA4448/2021|EPI_ISL_2361186|2021-04-22">
      <date value="2021.304109589041" direction="forwards" units="years"/>
      <attr name="continent">
				Asia
			</attr>
    </taxon>
    <taxon id="hCoV-19/France/ARA-210013001901/2021|EPI_ISL_1406653|2021-02-26">
      <date value="2021.1534246575343" direction="forwards" units="years"/>
      <attr name="continent">
				Europe
			</attr>
    </taxon>
    <taxon id="hCoV-19/Switzerland/VD-CHUV-GEN4333/2021|EPI_ISL_1829052|2021-04-14">
      <date value="2021.282191780822" direction="forwards" units="years"/>
      <attr name="continent">
				Europe
			</attr>
    </taxon>
    <taxon id="hCoV-19/Portugal/PT8057/2021|EPI_ISL_2362131|2021-05-14">
      <date value="2021.3643835616438" direction="forwards" units="years"/>
      <attr name="continent">
				Europe
			</attr>
    </taxon>
    <taxon id="hCoV-19/Cameroon/CV985/2021|EPI_ISL_1715190|2021">
      <date value="2021.0" direction="forwards" units="years" uncertainty="1.0"/>
      <attr name="continent">
				Africa
			</attr>
    </taxon>
    <taxon id="hCoV-19/Switzerland/VD-CHUV-GEN4425/2021|EPI_ISL_2137390|2021-04-24">
      <date value="2021.309589041096" direction="forwards" units="years"/>
      <attr name="continent">
				Europe
			</attr>
    </taxon>
    <taxon id="hCoV-19/Lithuania/S21D890/2021|EPI_ISL_1823198|2021-04-10">
      <date value="2021.2712328767122" direction="forwards" units="years"/>
      <attr name="continent">
				Europe
			</attr>
    </taxon>
    <taxon id="hCoV-19/South_Korea/KDCA4454/2021|EPI_ISL_2361207|2021-04-23">
      <date value="2021.3068493150686" direction="forwards" units="years"/>
      <attr name="continent">
				Asia
			</attr>
    </taxon>
    <taxon id="hCoV-19/Lithuania/IBT-LSC-VU_r08_12/2021|EPI_ISL_2138832|2021-04-28">
      <date value="2021.3205479452056" direction="forwards" units="years"/>
      <attr name="continent">
				Europe
			</attr>
    </taxon>
    <taxon id="hCoV-19/Central_African_Republic/RCA-28/2021|EPI_ISL_1762072|2021">
      <date value="2021.0" direction="forwards" units="years" uncertainty="1.0"/>
      <attr name="continent">
				Africa
			</attr>
    </taxon>
    <taxon id="hCoV-19/Central_African_Republic/RCA-14/2021|EPI_ISL_1762062|2021">
      <date value="2021.0" direction="forwards" units="years" uncertainty="1.0"/>
      <attr name="continent">
				Africa
			</attr>
    </taxon>
    <taxon id="hCoV-19/Lithuania/MB24624/2021|EPI_ISL_2095983|2021-04-02">
      <date value="2021.2493150684932" direction="forwards" units="years"/>
      <attr name="continent">
				Europe
			</attr>
    </taxon>
    <taxon id="hCoV-19/Switzerland/VD-CHUV-GEN5255/2021|EPI_ISL_2500528|2021-05-31">
      <date value="2021.4109589041095" direction="forwards" units="years"/>
      <attr name="continent">
				Europe
			</attr>
    </taxon>
    <taxon id="hCoV-19/South_Korea/KDCA4434/2021|EPI_ISL_2361148|2021-04-12">
      <date value="2021.2767123287672" direction="forwards" units="years"/>
      <attr name="continent">
				Asia
			</attr>
    </taxon>
    <taxon id="hCoV-19/Lithuania/LTU000_NMVRI55624/2021|EPI_ISL_1579527|2021-03-21">
      <date value="2021.2164383561644" direction="forwards" units="years"/>
      <attr name="continent">
				Europe
			</attr>
    </taxon>
    <taxon id="hCoV-19/Portugal/PT8058/2021|EPI_ISL_2362132|2021-05-14">
      <date value="2021.3643835616438" direction="forwards" units="years"/>
      <attr name="continent">
				Europe
			</attr>
    </taxon>
    <taxon id="hCoV-19/Lithuania/REZUS04_12_76/2021|EPI_ISL_2095895|2021-04-12">
      <date value="2021.2767123287672" direction="forwards" units="years"/>
      <attr name="continent">
				Europe
			</attr>
    </taxon>
    <taxon id="hCoV-19/Cameroon/CV993/2021|EPI_ISL_1715196|2021-02-01">
      <date value="2021.0849315068492" direction="forwards" units="years"/>
      <attr name="continent">
				Africa
			</attr>
    </taxon>
    <taxon id="hCoV-19/Lithuania/LTU000_NMRVI_123158/2021|EPI_ISL_2694569|2021-05-31">
      <date value="2021.4109589041095" direction="forwards" units="years"/>
      <attr name="continent">
				Europe
			</attr>
    </taxon>
    <taxon id="hCoV-19/Cameroon/Yaounde-ECO1/2021|EPI_ISL_1190749|2021-01-21">
      <date value="2021.054794520548" direction="forwards" units="years"/>
      <attr name="continent">
				Africa
			</attr>
    </taxon>
    <taxon id="hCoV-19/Lithuania/IBT-LSC-VU_r08_28/2021|EPI_ISL_2138848|2021-04-29">
      <date value="2021.323287671233" direction="forwards" units="years"/>
      <attr name="continent">
				Europe
			</attr>
    </taxon>
    <taxon id="hCoV-19/Lithuania/LTU000_MP_VA41p/2021|EPI_ISL_2694571|2021-06-01">
      <date value="2021.4136986301369" direction="forwards" units="years"/>
      <attr name="continent">
				Europe
			</attr>
    </taxon>
    <taxon id="hCoV-19/Belgium/ULG-16426/2021|EPI_ISL_2612806|2021-06-11">
      <date value="2021.441095890411" direction="forwards" units="years"/>
      <attr name="continent">
				Europe
			</attr>
    </taxon>
    <taxon id="hCoV-19/Lithuania/MB24570/2021|EPI_ISL_2095989|2021-04-01">
      <date value="2021.2465753424658" direction="forwards" units="years"/>
      <attr name="continent">
				Europe
			</attr>
    </taxon>
    <taxon id="hCoV-19/South_Korea/KDCA4483/2021|EPI_ISL_2361230|2021-04-29">
      <date value="2021.323287671233" direction="forwards" units="years"/>
      <attr name="continent">
				Asia
			</attr>
    </taxon>
    <taxon id="hCoV-19/Lithuania/MB24890/2021|EPI_ISL_2095990|2021-04-03">
      <date value="2021.2520547945205" direction="forwards" units="years"/>
      <attr name="continent">
				Europe
			</attr>
    </taxon>
    <taxon id="hCoV-19/Lithuania/LTU000_REZUS_05_04_150/2021|EPI_ISL_2334906|2021-05-04">
      <date value="2021.33698630137" direction="forwards" units="years"/>
      <attr name="continent">
				Europe
			</attr>
    </taxon>
    <taxon id="hCoV-19/France/CVL-IPP10930/2021|EPI_ISL_2029787|2021-04-26">
      <date value="2021.3150684931506" direction="forwards" units="years"/>
      <attr name="continent">
				Europe
			</attr>
    </taxon>
    <taxon id="hCoV-19/Cameroon/Yaounde-ECO29/2021|EPI_ISL_1190759|2021-02-05">
      <date value="2021.0958904109589" direction="forwards" units="years"/>
      <attr name="continent">
				Africa
			</attr>
    </taxon>
    <taxon id="hCoV-19/Lithuania/LTU000_INMEDICA_475246/2021|EPI_ISL_2694578|2021-06-05">
      <date value="2021.4246575342465" direction="forwards" units="years"/>
      <attr name="continent">
				Europe
			</attr>
    </taxon>
    <taxon id="hCoV-19/USA/IL-CDC-ASC210105839/2021|EPI_ISL_2489681|2021-05-27">
      <date value="2021.4" direction="forwards" units="years"/>
      <attr name="continent">
				NorthAmerica
			</attr>
    </taxon>
    <taxon id="hCoV-19/USA/IL-CDC-ASC210066063/2021|EPI_ISL_2370500|2021-05-23">
      <date value="2021.3890410958904" direction="forwards" units="years"/>
      <attr name="continent">
				NorthAmerica
			</attr>
    </taxon>
    <taxon id="hCoV-19/Lithuania/IBT-LSC-VU_r13_46/2021|EPI_ISL_2625922|2021-06-03">
      <date value="2021.4191780821918" direction="forwards" units="years"/>
      <attr name="continent">
				Europe
			</attr>
    </taxon>
    <taxon id="hCoV-19/England/CAMC-1382B1E/2021|EPI_ISL_1242199|2021-03-01">
      <date value="2021.1616438356164" direction="forwards" units="years"/>
      <attr name="continent">
				Europe
			</attr>
    </taxon>
    <taxon id="hCoV-19/Lithuania/NMRVI69214/2021|EPI_ISL_1910341|2021-04-03">
      <date value="2021.2520547945205" direction="forwards" units="years"/>
      <attr name="continent">
				Europe
			</attr>
    </taxon>
    <taxon id="hCoV-19/Lithuania/IBT-LSC-VU_r05_18/2021|EPI_ISL_1760020|2021-04-07">
      <date value="2021.2630136986302" direction="forwards" units="years"/>
      <attr name="continent">
				Europe
			</attr>
    </taxon>
    <taxon id="hCoV-19/France/IDF-HMN-21042150351/2021|EPI_ISL_1757775|2021-04-12">
      <date value="2021.2767123287672" direction="forwards" units="years"/>
      <attr name="continent">
				Europe
			</attr>
    </taxon>
    <taxon id="hCoV-19/France/IDF-CERBAHC-AH3KVTBGXJ-S35/2021|EPI_ISL_2421124|2021-04-12">
      <date value="2021.2767123287672" direction="forwards" units="years"/>
      <attr name="continent">
				Europe
			</attr>
    </taxon>
    <taxon id="hCoV-19/Belgium/UGent-4369/2021|EPI_ISL_1688660|2021-03-23">
      <date value="2021.2219178082191" direction="forwards" units="years"/>
      <attr name="continent">
				Europe
			</attr>
    </taxon>
    <taxon id="hCoV-19/France/IDF-HMN-21052040446/2021|EPI_ISL_2152460|2021-04-26">
      <date value="2021.3150684931506" direction="forwards" units="years"/>
      <attr name="continent">
				Europe
			</attr>
    </taxon>
    <taxon id="hCoV-19/South_Korea/KDCA4516/2021|EPI_ISL_2361261|2021-04-27">
      <date value="2021.317808219178" direction="forwards" units="years"/>
      <attr name="continent">
				Asia
			</attr>
    </taxon>
    <taxon id="hCoV-19/Central_African_Republic/RCA-23/2021|EPI_ISL_1762069|2021">
      <date value="2021.0" direction="forwards" units="years" uncertainty="1.0"/>
      <attr name="continent">
				Africa
			</attr>
    </taxon>
    <taxon id="hCoV-19/Cameroon/Yaounde-ECO4/2021|EPI_ISL_1190750|2021-01-22">
      <date value="2021.0575342465754" direction="forwards" units="years"/>
      <attr name="continent">
				Africa
			</attr>
    </taxon>
    <taxon id="hCoV-19/Lithuania/IBT-LSC-VU_r14_40/2021|EPI_ISL_2644773|2021-06-07">
      <date value="2021.4301369863015" direction="forwards" units="years"/>
      <attr name="continent">
				Europe
			</attr>
    </taxon>
    <taxon id="hCoV-19/Lithuania/MB24905/2021|EPI_ISL_2095985|2021-04-03">
      <date value="2021.2520547945205" direction="forwards" units="years"/>
      <attr name="continent">
				Europe
			</attr>
    </taxon>
    <taxon id="hCoV-19/Lithuania/IBT-LSC-VU_r13_28/2021|EPI_ISL_2625906|2021-05-31">
      <date value="2021.4109589041095" direction="forwards" units="years"/>
      <attr name="continent">
				Europe
			</attr>
    </taxon>
    <taxon id="hCoV-19/France/IDF-IPP08956/2021|EPI_ISL_1675084|2021-04-07">
      <date value="2021.2630136986302" direction="forwards" units="years"/>
      <attr name="continent">
				Europe
			</attr>
    </taxon>
    <taxon id="hCoV-19/Czech_Republic/NRL_6474/2021|EPI_ISL_1971075|2021-04-19">
      <date value="2021.295890410959" direction="forwards" units="years"/>
      <attr name="continent">
				Europe
			</attr>
    </taxon>
    <taxon id="hCoV-19/Belgium/rega-6642/2021|EPI_ISL_2424358|2021-03-29">
      <date value="2021.2383561643835" direction="forwards" units="years"/>
      <attr name="continent">
				Europe
			</attr>
    </taxon>
    <taxon id="hCoV-19/Cameroon/CAM077/2021|EPI_ISL_1972325|2021-03-01">
      <date value="2021.1616438356164" direction="forwards" units="years"/>
      <attr name="continent">
				Africa
			</attr>
    </taxon>
    <taxon id="hCoV-19/South_Korea/KDCA4521/2021|EPI_ISL_2361265|2021-05-09">
      <date value="2021.3506849315067" direction="forwards" units="years"/>
      <attr name="continent">
				Asia
			</attr>
    </taxon>
    <taxon id="hCoV-19/South_Korea/KDCA4475/2021|EPI_ISL_2361225|2021-04-27">
      <date value="2021.317808219178" direction="forwards" units="years"/>
      <attr name="continent">
				Asia
			</attr>
    </taxon>
    <taxon id="hCoV-19/Cameroon/CV423/2020|EPI_ISL_845552|2020-10-23">
      <date value="2020.808743169399" direction="forwards" units="years"/>
      <attr name="continent">
				Africa
			</attr>
    </taxon>
    <taxon id="hCoV-19/Switzerland/VD-CHUV-GEN5023/2021|EPI_ISL_2322955|2021-05">
      <date value="2021.3287671232877" direction="forwards" units="years" uncertainty="0.08333333333333333"/>
      <attr name="continent">
				Europe
			</attr>
    </taxon>
    <taxon id="hCoV-19/Central_African_Republic/RCA-30/2021|EPI_ISL_1762074|2021">
      <date value="2021.0" direction="forwards" units="years" uncertainty="1.0"/>
      <attr name="continent">
				Africa
			</attr>
    </taxon>
    <taxon id="hCoV-19/Lithuania/S21D878/2021|EPI_ISL_1823197|2021-04-05">
      <date value="2021.2575342465752" direction="forwards" units="years"/>
      <attr name="continent">
				Europe
			</attr>
    </taxon>
    <taxon id="hCoV-19/Cameroon/CV439/2020|EPI_ISL_845561|2020-11-19">
      <date value="2020.8825136612022" direction="forwards" units="years"/>
      <attr name="continent">
				Africa
			</attr>
    </taxon>
    <taxon id="hCoV-19/Lithuania/S21D636/2021|EPI_ISL_1661716|2021-03-30">
      <date value="2021.2410958904109" direction="forwards" units="years"/>
      <attr name="continent">
				Europe
			</attr>
    </taxon>
    <taxon id="hCoV-19/Lithuania/IBT-LSC-VU_r12_10/2021|EPI_ISL_2497505|2021-05-26">
      <date value="2021.3972602739725" direction="forwards" units="years"/>
      <attr name="continent">
				Europe
			</attr>
    </taxon>
    <taxon id="hCoV-19/Lithuania/S21D1391/2021|EPI_ISL_1908649|2021-04-18">
      <date value="2021.2931506849316" direction="forwards" units="years"/>
      <attr name="continent">
				Europe
			</attr>
    </taxon>
    <taxon id="hCoV-19/Lithuania/IBT-LSC-VU_r05_19/2021|EPI_ISL_1760021|2021-04-07">
      <date value="2021.2630136986302" direction="forwards" units="years"/>
      <attr name="continent">
				Europe
			</attr>
    </taxon>
    <taxon id="NC_045512|2019-12-30">
      <date value="2019.9945205479453" direction="forwards" units="years"/>
      <attr name="continent">
				?
			</attr>
    </taxon>
    <taxon id="hCoV-19/Belgium/UGent-5708/2021|EPI_ISL_2192021|2021-04-12">
      <date value="2021.2767123287672" direction="forwards" units="years"/>
      <attr name="continent">
				Europe
			</attr>
    </taxon>
    <taxon id="hCoV-19/France/IDF-HB_112105002606/2021|EPI_ISL_2467767|2021-02-05">
      <date value="2021.0958904109589" direction="forwards" units="years"/>
      <attr name="continent">
				Europe
			</attr>
    </taxon>
    <taxon id="hCoV-19/Belgium/UGent-4359/2021|EPI_ISL_1688635|2021-03-23">
      <date value="2021.2219178082191" direction="forwards" units="years"/>
      <attr name="continent">
				Europe
			</attr>
    </taxon>
    <taxon id="hCoV-19/Germany/NW-RKI-I-133030/2021|EPI_ISL_2115390|2021-04-28">
      <date value="2021.3205479452056" direction="forwards" units="years"/>
      <attr name="continent">
				Europe
			</attr>
    </taxon>
    <taxon id="hCoV-19/Switzerland/VD-ETHZ-590720/2021|EPI_ISL_1914219|2021-04-21">
      <date value="2021.3013698630136" direction="forwards" units="years"/>
      <attr name="continent">
				Europe
			</attr>
    </taxon>
    <taxon id="hCoV-19/South_Korea/KDCA4484/2021|EPI_ISL_2361231|2021-04-27">
      <date value="2021.317808219178" direction="forwards" units="years"/>
      <attr name="continent">
				Asia
			</attr>
    </taxon>
    <taxon id="hCoV-19/South_Korea/KDCA4481/2021|EPI_ISL_2361229|2021-04-29">
      <date value="2021.323287671233" direction="forwards" units="years"/>
      <attr name="continent">
				Asia
			</attr>
    </taxon>
    <taxon id="hCoV-19/Lithuania/IBT-LSC-VU_r11_46/2021|EPI_ISL_2428474|2021-05-20">
      <date value="2021.3808219178081" direction="forwards" units="years"/>
      <attr name="continent">
				Europe
			</attr>
    </taxon>
    <taxon id="hCoV-19/Lithuania/LTU000_MP_LT124p/2021|EPI_ISL_2509666|2021-05-19">
      <date value="2021.3780821917808" direction="forwards" units="years"/>
      <attr name="continent">
				Europe
			</attr>
    </taxon>
    <taxon id="hCoV-19/USA/MN-CDC-IBX786360600269/2021|EPI_ISL_2014756|2021-04-14">
      <date value="2021.282191780822" direction="forwards" units="years"/>
      <attr name="continent">
				NorthAmerica
			</attr>
    </taxon>
    <taxon id="hCoV-19/France/HDF-P261-21205M0670/2021|EPI_ISL_2444375|2021-05-21">
      <date value="2021.3835616438357" direction="forwards" units="years"/>
      <attr name="continent">
				Europe
			</attr>
    </taxon>
    <taxon id="hCoV-19/France/BRE-IPP10688/2021|EPI_ISL_2029888|2021-04-27">
      <date value="2021.317808219178" direction="forwards" units="years"/>
      <attr name="continent">
				Europe
			</attr>
    </taxon>
    <taxon id="hCoV-19/France/NOR-76366318/2021|EPI_ISL_2688786|2021-05-14">
      <date value="2021.3643835616438" direction="forwards" units="years"/>
      <attr name="continent">
				Europe
			</attr>
    </taxon>
    <taxon id="hCoV-19/South_Korea/KDCA4436/2021|EPI_ISL_2361151|2021-04-13">
      <date value="2021.2794520547945" direction="forwards" units="years"/>
      <attr name="continent">
				Asia
			</attr>
    </taxon>
    <taxon id="hCoV-19/France/PDL-IPP12404/2021|EPI_ISL_2293601|2021-05-11">
      <date value="2021.3561643835617" direction="forwards" units="years"/>
      <attr name="continent">
				Europe
			</attr>
    </taxon>
    <taxon id="hCoV-19/France/NOR-76351595/2021|EPI_ISL_2688762|2021-04-20">
      <date value="2021.2986301369863" direction="forwards" units="years"/>
      <attr name="continent">
				Europe
			</attr>
    </taxon>
    <taxon id="hCoV-19/Switzerland/BE-UHB-42824337/2021|EPI_ISL_1993911|2021-05-02">
      <date value="2021.331506849315" direction="forwards" units="years"/>
      <attr name="continent">
				Europe
			</attr>
    </taxon>
    <taxon id="hCoV-19/France/IDF-IPP12871/2021|EPI_ISL_2464024|2021-05-11">
      <date value="2021.3561643835617" direction="forwards" units="years"/>
      <attr name="continent">
				Europe
			</attr>
    </taxon>
    <taxon id="hCoV-19/Switzerland/GE-33576177/2021|EPI_ISL_1369646|2021-03-16">
      <date value="2021.2027397260274" direction="forwards" units="years"/>
      <attr name="continent">
				Europe
			</attr>
    </taxon>
    <taxon id="hCoV-19/Cameroon/CAM057/2021|EPI_ISL_1972320|2021-03-03">
      <date value="2021.1671232876713" direction="forwards" units="years"/>
      <attr name="continent">
				Africa
			</attr>
    </taxon>
    <taxon id="hCoV-19/Spain/CT-HUGTiPM012MJ6E1/2021|EPI_ISL_1761505|2021-03-31">
      <date value="2021.2438356164384" direction="forwards" units="years"/>
      <attr name="continent">
				Europe
			</attr>
    </taxon>
    <taxon id="hCoV-19/Lithuania/IBT-LSC-VU_r14_21/2021|EPI_ISL_2644798|2021-06-08">
      <date value="2021.4328767123288" direction="forwards" units="years"/>
      <attr name="continent">
				Europe
			</attr>
    </taxon>
    <taxon id="hCoV-19/Portugal/PT7414/2021|EPI_ISL_2248996|2021-05-11">
      <date value="2021.3561643835617" direction="forwards" units="years"/>
      <attr name="continent">
				Europe
			</attr>
    </taxon>
    <taxon id="hCoV-19/Germany/BY-RKI-I-061070/2021|EPI_ISL_1566566|2021-03-26">
      <date value="2021.2301369863014" direction="forwards" units="years"/>
      <attr name="continent">
				Europe
			</attr>
    </taxon>
    <taxon id="hCoV-19/Central_African_Republic/RCA-08/2021|EPI_ISL_1762058|2021">
      <date value="2021.0" direction="forwards" units="years" uncertainty="1.0"/>
      <attr name="continent">
				Africa
			</attr>
    </taxon>
    <taxon id="hCoV-19/Lithuania/LTU000_MB27421/2021|EPI_ISL_1960614|2021-04-16">
      <date value="2021.2876712328766" direction="forwards" units="years"/>
      <attr name="continent">
				Europe
			</attr>
    </taxon>
    <taxon id="hCoV-19/Switzerland/VD-CHUV-GEN4753/2021|EPI_ISL_2102142|2021-05-07">
      <date value="2021.345205479452" direction="forwards" units="years"/>
      <attr name="continent">
				Europe
			</attr>
    </taxon>
    <taxon id="hCoV-19/France/ARA-HCL021111718901/2021|EPI_ISL_2676761|2021-06-14">
      <date value="2021.4493150684932" direction="forwards" units="years"/>
      <attr name="continent">
				Europe
			</attr>
    </taxon>
    <taxon id="hCoV-19/South_Korea/KDCA4442/2021|EPI_ISL_2361169|2021-04-22">
      <date value="2021.304109589041" direction="forwards" units="years"/>
      <attr name="continent">
				Asia
			</attr>
    </taxon>
    <taxon id="hCoV-19/Italy/VEN-IZSVe-21RS1311-2_BL/2021|EPI_ISL_2448513|2021-05-17">
      <date value="2021.372602739726" direction="forwards" units="years"/>
      <attr name="continent">
				Europe
			</attr>
    </taxon>
    <taxon id="hCoV-19/Portugal/PT8052/2021|EPI_ISL_2362126|2021-05-14">
      <date value="2021.3643835616438" direction="forwards" units="years"/>
      <attr name="continent">
				Europe
			</attr>
    </taxon>
    <taxon id="hCoV-19/South_Korea/KDCA4431/2021|EPI_ISL_2361138|2021-04-14">
      <date value="2021.282191780822" direction="forwards" units="years"/>
      <attr name="continent">
				Asia
			</attr>
    </taxon>
    <taxon id="hCoV-19/South_Korea/KDCA4453/2021|EPI_ISL_2361206|2021-04-23">
      <date value="2021.3068493150686" direction="forwards" units="years"/>
      <attr name="continent">
				Asia
			</attr>
    </taxon>
    <taxon id="B.1.351|hCoV-19/Belgium/Jessa_55-2114-001024/2021|EPI_ISL_1608021|2021-04-10">
      <date value="2021.2712328767122" direction="forwards" units="years"/>
      <attr name="continent">
				Europe
			</attr>
    </taxon>
    <taxon id="hCoV-19/Switzerland/GE-HUG-34420407/2021|EPI_ISL_2601073|2021-06-08">
      <date value="2021.4328767123288" direction="forwards" units="years"/>
      <attr name="continent">
				Europe
			</attr>
    </taxon>
    <taxon id="hCoV-19/England/MILK-1567218/2021|EPI_ISL_2121107|2021-05-08">
      <date value="2021.3479452054794" direction="forwards" units="years"/>
      <attr name="continent">
				Europe
			</attr>
    </taxon>
    <taxon id="hCoV-19/Lithuania/LTU000_BM_32A/2021|EPI_ISL_2694568|2021-06-01">
      <date value="2021.4136986301369" direction="forwards" units="years"/>
      <attr name="continent">
				Europe
			</attr>
    </taxon>
    <taxon id="hCoV-19/Germany/BY-RKI-I-063055/2021|EPI_ISL_1568272|2021-03-31">
      <date value="2021.2438356164384" direction="forwards" units="years"/>
      <attr name="continent">
				Europe
			</attr>
    </taxon>
    <taxon id="hCoV-19/France/IDF-IPP08954/2021|EPI_ISL_1675082|2021-04-07">
      <date value="2021.2630136986302" direction="forwards" units="years"/>
      <attr name="continent">
				Europe
			</attr>
    </taxon>
    <taxon id="hCoV-19/South_Korea/KDCA4508/2021|EPI_ISL_2361253|2021-05-06">
      <date value="2021.3424657534247" direction="forwards" units="years"/>
      <attr name="continent">
				Asia
			</attr>
    </taxon>
    <taxon id="hCoV-19/Belgium/UGent-5690/2021|EPI_ISL_2192010|2021-04-19">
      <date value="2021.295890410959" direction="forwards" units="years"/>
      <attr name="continent">
				Europe
			</attr>
    </taxon>
    <taxon id="hCoV-19/Lithuania/MR-LUHS-11-69/2021|EPI_ISL_2497863|2021-05-26">
      <date value="2021.3972602739725" direction="forwards" units="years"/>
      <attr name="continent">
				Europe
			</attr>
    </taxon>
    <taxon id="hCoV-19/Cameroon/CV980/2021|EPI_ISL_1715188|2021">
      <date value="2021.0" direction="forwards" units="years" uncertainty="1.0"/>
      <attr name="continent">
				Africa
			</attr>
    </taxon>
    <taxon id="hCoV-19/France/PDL-CHUN-0084/2021|EPI_ISL_2194028|2021-04-13">
      <date value="2021.2794520547945" direction="forwards" units="years"/>
      <attr name="continent">
				Europe
			</attr>
    </taxon>
    <taxon id="hCoV-19/Canada/ABPHL-11864/2021|EPI_ISL_2169486|2021-04-04">
      <date value="2021.2547945205479" direction="forwards" units="years"/>
      <attr name="continent">
				NorthAmerica
			</attr>
    </taxon>
    <taxon id="hCoV-19/Lithuania/MR-LUHS-11-15/2021|EPI_ISL_2497851|2021-05-28">
      <date value="2021.4027397260274" direction="forwards" units="years"/>
      <attr name="continent">
				Europe
			</attr>
    </taxon>
    <taxon id="hCoV-19/Central_African_Republic/RCA-49/2021|EPI_ISL_1764146|2021">
      <date value="2021.0" direction="forwards" units="years" uncertainty="1.0"/>
      <attr name="continent">
				Africa
			</attr>
    </taxon>
    <taxon id="hCoV-19/Germany/MV-RKI-I-097549/2021|EPI_ISL_1843903|2021-04-12">
      <date value="2021.2767123287672" direction="forwards" units="years"/>
      <attr name="continent">
				Europe
			</attr>
    </taxon>
    <taxon id="hCoV-19/Lithuania/IBT-LSC-VU_r05_06/2021|EPI_ISL_1760008|2021-04-06">
      <date value="2021.2602739726028" direction="forwards" units="years"/>
      <attr name="continent">
				Europe
			</attr>
    </taxon>
    <taxon id="hCoV-19/South_Korea/KDCA4464/2021|EPI_ISL_2361216|2021-04-23">
      <date value="2021.3068493150686" direction="forwards" units="years"/>
      <attr name="continent">
				Asia
			</attr>
    </taxon>
    <taxon id="hCoV-19/France/IDF-HMN-21052180393/2021|EPI_ISL_2333768|2021-05-11">
      <date value="2021.3561643835617" direction="forwards" units="years"/>
      <attr name="continent">
				Europe
			</attr>
    </taxon>
    <taxon id="hCoV-19/Lithuania/IBT-LSC-VU_r14_15/2021|EPI_ISL_2644818|2021-06-11">
      <date value="2021.441095890411" direction="forwards" units="years"/>
      <attr name="continent">
				Europe
			</attr>
    </taxon>
    <taxon id="hCoV-19/Cameroon/CV411/2020|EPI_ISL_845549|2020-06-16">
      <date value="2020.4562841530055" direction="forwards" units="years"/>
      <attr name="continent">
				Africa
			</attr>
    </taxon>
    <taxon id="hCoV-19/Czech_Republic/NRL_6277/2021|EPI_ISL_1828718|2021-04-15">
      <date value="2021.2849315068493" direction="forwards" units="years"/>
      <attr name="continent">
				Europe
			</attr>
    </taxon>
    <taxon id="hCoV-19/South_Korea/KDCA4492/2021|EPI_ISL_2361238|2021-05-03">
      <date value="2021.3342465753424" direction="forwards" units="years"/>
      <attr name="continent">
				Asia
			</attr>
    </taxon>
    <taxon id="hCoV-19/Lithuania/LTU000_RSL_11244067/2021|EPI_ISL_2694040|2021-06-04">
      <date value="2021.4219178082192" direction="forwards" units="years"/>
      <attr name="continent">
				Europe
			</attr>
    </taxon>
    <taxon id="hCoV-19/Portugal/PT8054/2021|EPI_ISL_2362128|2021-05-14">
      <date value="2021.3643835616438" direction="forwards" units="years"/>
      <attr name="continent">
				Europe
			</attr>
    </taxon>
    <taxon id="hCoV-19/Lithuania/LTU000_RSL_COV075644/2021|EPI_ISL_2694071|2021-06-03">
      <date value="2021.4191780821918" direction="forwards" units="years"/>
      <attr name="continent">
				Europe
			</attr>
    </taxon>
    <taxon id="hCoV-19/Lithuania/LTU000_INMEDICA_439999/2021|EPI_ISL_2509802|2021-05-20">
      <date value="2021.3808219178081" direction="forwards" units="years"/>
      <attr name="continent">
				Europe
			</attr>
    </taxon>
    <taxon id="hCoV-19/Lithuania/IBT-LSC-VU_r09_31/2021|EPI_ISL_2226632|2021-05-07">
      <date value="2021.345205479452" direction="forwards" units="years"/>
      <attr name="continent">
				Europe
			</attr>
    </taxon>
    <taxon id="hCoV-19/Switzerland/VS-HUG-34063983/2021|EPI_ISL_2104631|2021-04-30">
      <date value="2021.3260273972603" direction="forwards" units="years"/>
      <attr name="continent">
				Europe
			</attr>
    </taxon>
    <taxon id="hCoV-19/Lithuania/LTU000_REZUS_06_03_31/2021|EPI_ISL_2694575|2021-06-03">
      <date value="2021.4191780821918" direction="forwards" units="years"/>
      <attr name="continent">
				Europe
			</attr>
    </taxon>
    <taxon id="hCoV-19/Lithuania/IBT-LSC-VU_r13_20/2021|EPI_ISL_2625898|2021-06-02">
      <date value="2021.4164383561645" direction="forwards" units="years"/>
      <attr name="continent">
				Europe
			</attr>
    </taxon>
    <taxon id="hCoV-19/South_Korea/KDCA4451/2021|EPI_ISL_2361196|2021-04-21">
      <date value="2021.3013698630136" direction="forwards" units="years"/>
      <attr name="continent">
				Asia
			</attr>
    </taxon>
    <taxon id="hCoV-19/USA/NJ-CDC-IBX729398443753/2021|EPI_ISL_2283507|2021-04-15">
      <date value="2021.2849315068493" direction="forwards" units="years"/>
      <attr name="continent">
				NorthAmerica
			</attr>
    </taxon>
    <taxon id="hCoV-19/South_Korea/KDCA4466/2021|EPI_ISL_2361218|2021-04-26">
      <date value="2021.3150684931506" direction="forwards" units="years"/>
      <attr name="continent">
				Asia
			</attr>
    </taxon>
    <taxon id="hCoV-19/Germany/un-RKI-I-066248/2021|EPI_ISL_1571290|2021-03-29">
      <date value="2021.2383561643835" direction="forwards" units="years"/>
      <attr name="continent">
				Europe
			</attr>
    </taxon>
    <taxon id="hCoV-19/France/CVL-IPP13776/2021|EPI_ISL_2532297|2021-05-25">
      <date value="2021.3945205479451" direction="forwards" units="years"/>
      <attr name="continent">
				Europe
			</attr>
    </taxon>
    <taxon id="hCoV-19/Lithuania/IBT-LSC-VU_r12_43/2021|EPI_ISL_2497538|2021-05-27">
      <date value="2021.4" direction="forwards" units="years"/>
      <attr name="continent">
				Europe
			</attr>
    </taxon>
    <taxon id="hCoV-19/Spain/CT-HUGTiPM012MJ6D1/2021|EPI_ISL_1761494|2021-03-26">
      <date value="2021.2301369863014" direction="forwards" units="years"/>
      <attr name="continent">
				Europe
			</attr>
    </taxon>
    <taxon id="hCoV-19/South_Korea/KDCA4485/2021|EPI_ISL_2361232|2021-04-30">
      <date value="2021.3260273972603" direction="forwards" units="years"/>
      <attr name="continent">
				Asia
			</attr>
    </taxon>
    <taxon id="hCoV-19/Lithuania/IBT-LSC-VU_r13_48/2021|EPI_ISL_2625924|2021-06-03">
      <date value="2021.4191780821918" direction="forwards" units="years"/>
      <attr name="continent">
				Europe
			</attr>
    </taxon>
    <taxon id="hCoV-19/Lithuania/LTU000_MB26931/2021|EPI_ISL_1960610|2021-04-14">
      <date value="2021.282191780822" direction="forwards" units="years"/>
      <attr name="continent">
				Europe
			</attr>
    </taxon>
    <taxon id="B.1.526.2|hCoV-19/USA/NY-PRL-2021_0409_00G08/2021|EPI_ISL_1543465|2021-04-08">
      <date value="2021.2657534246575" direction="forwards" units="years"/>
      <attr name="continent">
				NorthAmerica
			</attr>
    </taxon>
    <taxon id="hCoV-19/Germany/BW-RKI-I-160534/2021|EPI_ISL_2315648|2021-05-04">
      <date value="2021.33698630137" direction="forwards" units="years"/>
      <attr name="continent">
				Europe
			</attr>
    </taxon>
    <taxon id="hCoV-19/Lithuania/IBT-LSC-VU_r08_32/2021|EPI_ISL_2138852|2021-04-26">
      <date value="2021.3150684931506" direction="forwards" units="years"/>
      <attr name="continent">
				Europe
			</attr>
    </taxon>
    <taxon id="hCoV-19/Central_African_Republic/RCA-45/2021|EPI_ISL_1762087|2021">
      <date value="2021.0" direction="forwards" units="years" uncertainty="1.0"/>
      <attr name="continent">
				Africa
			</attr>
    </taxon>
    <taxon id="hCoV-19/Portugal/PT8051/2021|EPI_ISL_2362125|2021-05-14">
      <date value="2021.3643835616438" direction="forwards" units="years"/>
      <attr name="continent">
				Europe
			</attr>
    </taxon>
    <taxon id="hCoV-19/Lithuania/LTU000_VULSK_210511121836/2021|EPI_ISL_2428316|2021-05-10">
      <date value="2021.3534246575343" direction="forwards" units="years"/>
      <attr name="continent">
				Europe
			</attr>
    </taxon>
    <taxon id="hCoV-19/France/ARA-HCL021111668101/2021|EPI_ISL_2676746|2021-06-14">
      <date value="2021.4493150684932" direction="forwards" units="years"/>
      <attr name="continent">
				Europe
			</attr>
    </taxon>
    <taxon id="hCoV-19/Switzerland/GE-011415439201/2021|EPI_ISL_2403787|2021-05-20">
      <date value="2021.3808219178081" direction="forwards" units="years"/>
      <attr name="continent">
				Europe
			</attr>
    </taxon>
    <taxon id="hCoV-19/Switzerland/BL-ETHZ-581525/2021|EPI_ISL_1750667|2021-04-14">
      <date value="2021.282191780822" direction="forwards" units="years"/>
      <attr name="continent">
				Europe
			</attr>
    </taxon>
    <taxon id="hCoV-19/Germany/BW-RKI-I-147714/2021|EPI_ISL_2259668|2021-05-04">
      <date value="2021.33698630137" direction="forwards" units="years"/>
      <attr name="continent">
				Europe
			</attr>
    </taxon>
    <taxon id="hCoV-19/Cameroon/CV416/2020|EPI_ISL_845551|2020-08-13">
      <date value="2020.6147540983607" direction="forwards" units="years"/>
      <attr name="continent">
				Africa
			</attr>
    </taxon>
    <taxon id="P.1|hCoV-19/USA/NY-PRL-2021_0409_00I05/2021|EPI_ISL_1543808|2021-04-07">
      <date value="2021.2630136986302" direction="forwards" units="years"/>
      <attr name="continent">
				NorthAmerica
			</attr>
    </taxon>
    <taxon id="hCoV-19/South_Korea/KDCA4470/2021|EPI_ISL_2361220|2021-04-27">
      <date value="2021.317808219178" direction="forwards" units="years"/>
      <attr name="continent">
				Asia
			</attr>
    </taxon>
    <taxon id="hCoV-19/France/CVL-IPP12089/2021|EPI_ISL_2293322|2021-05-10">
      <date value="2021.3534246575343" direction="forwards" units="years"/>
      <attr name="continent">
				Europe
			</attr>
    </taxon>
    <taxon id="hCoV-19/Belgium/UGent-5440/2021|EPI_ISL_1827401|2021-04-11">
      <date value="2021.2739726027398" direction="forwards" units="years"/>
      <attr name="continent">
				Europe
			</attr>
    </taxon>
    <taxon id="hCoV-19/Lithuania/LTU000_NMVRI_109762/2021|EPI_ISL_2428278|2021-05-10">
      <date value="2021.3534246575343" direction="forwards" units="years"/>
      <attr name="continent">
				Europe
			</attr>
    </taxon>
    <taxon id="hCoV-19/Central_African_Republic/RCA-04/2021|EPI_ISL_1762054|2021">
      <date value="2021.0" direction="forwards" units="years" uncertainty="1.0"/>
      <attr name="continent">
				Africa
			</attr>
    </taxon>
    <taxon id="hCoV-19/Cameroon/CV417/2020|EPI_ISL_845550|2020-08-12">
      <date value="2020.6120218579235" direction="forwards" units="years"/>
      <attr name="continent">
				Africa
			</attr>
    </taxon>
    <taxon id="hCoV-19/France/IDF-IPP10031/2021|EPI_ISL_1789095|2021-04-15">
      <date value="2021.2849315068493" direction="forwards" units="years"/>
      <attr name="continent">
				Europe
			</attr>
    </taxon>
    <taxon id="hCoV-19/England/CAMC-13D4360/2021|EPI_ISL_1327538|2021-03-12">
      <date value="2021.1917808219177" direction="forwards" units="years"/>
      <attr name="continent">
				Europe
			</attr>
    </taxon>
    <taxon id="hCoV-19/South_Korea/KDCA4502/2021|EPI_ISL_2361248|2021-05-07">
      <date value="2021.345205479452" direction="forwards" units="years"/>
      <attr name="continent">
				Asia
			</attr>
    </taxon>
    <taxon id="hCoV-19/Italy/VEN-IZSVe-21RS1309-5_PD/2021|EPI_ISL_2448608|2021-05-17">
      <date value="2021.372602739726" direction="forwards" units="years"/>
      <attr name="continent">
				Europe
			</attr>
    </taxon>
    <taxon id="hCoV-19/South_Korea/KDCA4514/2021|EPI_ISL_2361259|2021-05-03">
      <date value="2021.3342465753424" direction="forwards" units="years"/>
      <attr name="continent">
				Asia
			</attr>
    </taxon>
    <taxon id="hCoV-19/France/HDF-IPP12190/2021|EPI_ISL_2374183|2021-04-20">
      <date value="2021.2986301369863" direction="forwards" units="years"/>
      <attr name="continent">
				Europe
			</attr>
    </taxon>
    <taxon id="hCoV-19/South_Korea/KDCA4517/2021|EPI_ISL_2361262|2021-05-07">
      <date value="2021.345205479452" direction="forwards" units="years"/>
      <attr name="continent">
				Asia
			</attr>
    </taxon>
    <taxon id="B.1.177.60|hCoV-19/Lithuania/T-919/2020|EPI_ISL_802863|2020-11-11">
      <date value="2020.860655737705" direction="forwards" units="years"/>
      <attr name="continent">
				Europe
			</attr>
    </taxon>
    <taxon id="hCoV-19/Central_African_Republic/RCA-24/2021|EPI_ISL_1762070|2021">
      <date value="2021.0" direction="forwards" units="years" uncertainty="1.0"/>
      <attr name="continent">
				Africa
			</attr>
    </taxon>
    <taxon id="hCoV-19/USA/MD-IGS-042111201563A/2021|EPI_ISL_2319526|2021-04-22">
      <date value="2021.304109589041" direction="forwards" units="years"/>
      <attr name="continent">
				NorthAmerica
			</attr>
    </taxon>
    <taxon id="hCoV-19/Germany/BW-RKI-I-147715/2021|EPI_ISL_2259669|2021-05-04">
      <date value="2021.33698630137" direction="forwards" units="years"/>
      <attr name="continent">
				Europe
			</attr>
    </taxon>
    <taxon id="hCoV-19/Germany/un-RKI-I-101755/2021|EPI_ISL_1847168|2021-04-19">
      <date value="2021.295890410959" direction="forwards" units="years"/>
      <attr name="continent">
				Europe
			</attr>
    </taxon>
    <taxon id="hCoV-19/South_Korea/KDCA4450/2021|EPI_ISL_2361195|2021-04-20">
      <date value="2021.2986301369863" direction="forwards" units="years"/>
      <attr name="continent">
				Asia
			</attr>
    </taxon>
    <taxon id="B.1.526.2|hCoV-19/USA/NY-NYCPHL-001663/2020|EPI_ISL_823886|2020-12-08">
      <date value="2020.9344262295083" direction="forwards" units="years"/>
      <attr name="continent">
				NorthAmerica
			</attr>
    </taxon>
    <taxon id="hCoV-19/Central_African_Republic/RCA-41/2021|EPI_ISL_1762083|2021">
      <date value="2021.0" direction="forwards" units="years" uncertainty="1.0"/>
      <attr name="continent">
				Africa
			</attr>
    </taxon>
    <taxon id="hCoV-19/France/CVL-IPP10480/2021|EPI_ISL_1915177|2021-04-20">
      <date value="2021.2986301369863" direction="forwards" units="years"/>
      <attr name="continent">
				Europe
			</attr>
    </taxon>
    <taxon id="hCoV-19/France/IDF-IPP10027/2021|EPI_ISL_1789092|2021-04-15">
      <date value="2021.2849315068493" direction="forwards" units="years"/>
      <attr name="continent">
				Europe
			</attr>
    </taxon>
    <taxon id="hCoV-19/Germany/NW-RKI-I-158108/2021|EPI_ISL_2313306|2021-05-17">
      <date value="2021.372602739726" direction="forwards" units="years"/>
      <attr name="continent">
				Europe
			</attr>
    </taxon>
    <taxon id="hCoV-19/Germany/un-RKI-I-100187/2021|EPI_ISL_1845926|2021-04-05">
      <date value="2021.2575342465752" direction="forwards" units="years"/>
      <attr name="continent">
				Europe
			</attr>
    </taxon>
    <taxon id="hCoV-19/France/ARA-HCL021090421201/2021|EPI_ISL_2289616|2021-05-11">
      <date value="2021.3561643835617" direction="forwards" units="years"/>
      <attr name="continent">
				Europe
			</attr>
    </taxon>
    <taxon id="hCoV-19/Portugal/PT8055/2021|EPI_ISL_2362129|2021-05-14">
      <date value="2021.3643835616438" direction="forwards" units="years"/>
      <attr name="continent">
				Europe
			</attr>
    </taxon>
    <taxon id="hCoV-19/France/BRE-IPP13928/2021|EPI_ISL_2612587|2021-06-08">
      <date value="2021.4328767123288" direction="forwards" units="years"/>
      <attr name="continent">
				Europe
			</attr>
    </taxon>
    <taxon id="hCoV-19/Lithuania/LTU000_MB26934/2021|EPI_ISL_1960607|2021-04-14">
      <date value="2021.282191780822" direction="forwards" units="years"/>
      <attr name="continent">
				Europe
			</attr>
    </taxon>
    <taxon id="hCoV-19/Lithuania/LTU000_VULSK_210512121264/2021|EPI_ISL_2428383|2021-05-12">
      <date value="2021.358904109589" direction="forwards" units="years"/>
      <attr name="continent">
				Europe
			</attr>
    </taxon>
    <taxon id="hCoV-19/Germany/MV-RKI-I-138401/2021|EPI_ISL_2123177|2021-04-26">
      <date value="2021.3150684931506" direction="forwards" units="years"/>
      <attr name="continent">
				Europe
			</attr>
    </taxon>
    <taxon id="hCoV-19/Ghana/WACCBIP-TRA702/2020|EPI_ISL_2285857|2021-04-14">
      <date value="2021.282191780822" direction="forwards" units="years"/>
      <attr name="continent">
				Africa
			</attr>
    </taxon>
    <taxon id="hCoV-19/Switzerland/VD-CHUV-GEN4749/2021|EPI_ISL_2102139|2021-05-09">
      <date value="2021.3506849315067" direction="forwards" units="years"/>
      <attr name="continent">
				Europe
			</attr>
    </taxon>
    <taxon id="hCoV-19/France/IDF-HMN-21062100109/2021|EPI_ISL_2637863|2021-06-07">
      <date value="2021.4301369863015" direction="forwards" units="years"/>
      <attr name="continent">
				Europe
			</attr>
    </taxon>
    <taxon id="hCoV-19/South_Korea/KDCA4463/2021|EPI_ISL_2361215|2021-04-23">
      <date value="2021.3068493150686" direction="forwards" units="years"/>
      <attr name="continent">
				Asia
			</attr>
    </taxon>
    <taxon id="hCoV-19/Lithuania/S21D910/2021|EPI_ISL_1823199|2021-04-12">
      <date value="2021.2767123287672" direction="forwards" units="years"/>
      <attr name="continent">
				Europe
			</attr>
    </taxon>
    <taxon id="hCoV-19/Lithuania/LTU000_REZUS_06_02_46/2021|EPI_ISL_2694022|2021-06-02">
      <date value="2021.4164383561645" direction="forwards" units="years"/>
      <attr name="continent">
				Europe
			</attr>
    </taxon>
    <taxon id="hCoV-19/Lithuania/IBT-LSC-VU_r05_07/2021|EPI_ISL_1760009|2021-04-06">
      <date value="2021.2602739726028" direction="forwards" units="years"/>
      <attr name="continent">
				Europe
			</attr>
    </taxon>
    <taxon id="hCoV-19/Lithuania/S21E151/2021|EPI_ISL_2339513|2021-04-20">
      <date value="2021.2986301369863" direction="forwards" units="years"/>
      <attr name="continent">
				Europe
			</attr>
    </taxon>
    <taxon id="hCoV-19/Lithuania/S21D552/2021|EPI_ISL_1661639|2021-04-01">
      <date value="2021.2465753424658" direction="forwards" units="years"/>
      <attr name="continent">
				Europe
			</attr>
    </taxon>
    <taxon id="hCoV-19/France/IDF-IPP10033/2021|EPI_ISL_1789097|2021-04-15">
      <date value="2021.2849315068493" direction="forwards" units="years"/>
      <attr name="continent">
				Europe
			</attr>
    </taxon>
    <taxon id="hCoV-19/Lithuania/IBT-LSC-VU_r09_33/2021|EPI_ISL_2226596|2021-05-03">
      <date value="2021.3342465753424" direction="forwards" units="years"/>
      <attr name="continent">
				Europe
			</attr>
    </taxon>
    <taxon id="hCoV-19/Switzerland/GE-HUG-34181168/2021|EPI_ISL_2343073|2021-05-15">
      <date value="2021.3671232876711" direction="forwards" units="years"/>
      <attr name="continent">
				Europe
			</attr>
    </taxon>
    <taxon id="hCoV-19/South_Korea/KDCA4422/2021|EPI_ISL_2361095|2021-03-27">
      <date value="2021.2328767123288" direction="forwards" units="years"/>
      <attr name="continent">
				Asia
			</attr>
    </taxon>
    <taxon id="hCoV-19/France/ARA-HCL021111664001/2021|EPI_ISL_2676744|2021-06-14">
      <date value="2021.4493150684932" direction="forwards" units="years"/>
      <attr name="continent">
				Europe
			</attr>
    </taxon>
    <taxon id="hCoV-19/Lithuania/LTU000_REZUS_06_04_9/2021|EPI_ISL_2694542|2021-06-04">
      <date value="2021.4219178082192" direction="forwards" units="years"/>
      <attr name="continent">
				Europe
			</attr>
    </taxon>
    <taxon id="hCoV-19/England/MILK-15A9C2B/2021|EPI_ISL_2346864|2021-05-19">
      <date value="2021.3780821917808" direction="forwards" units="years"/>
      <attr name="continent">
				Europe
			</attr>
    </taxon>
    <taxon id="hCoV-19/France/IDF-IPP10026/2021|EPI_ISL_1789091|2021-04-15">
      <date value="2021.2849315068493" direction="forwards" units="years"/>
      <attr name="continent">
				Europe
			</attr>
    </taxon>
    <taxon id="hCoV-19/South_Korea/KDCA4444/2021|EPI_ISL_2361171|2021-04-19">
      <date value="2021.295890410959" direction="forwards" units="years"/>
      <attr name="continent">
				Asia
			</attr>
    </taxon>
    <taxon id="hCoV-19/Lithuania/LTU000_MP_WM69p/2021|EPI_ISL_2694572|2021-05-31">
      <date value="2021.4109589041095" direction="forwards" units="years"/>
      <attr name="continent">
				Europe
			</attr>
    </taxon>
    <taxon id="hCoV-19/France/NOR-11615376/2021|EPI_ISL_2688650|2021-04-19">
      <date value="2021.295890410959" direction="forwards" units="years"/>
      <attr name="continent">
				Europe
			</attr>
    </taxon>
    <taxon id="hCoV-19/France/CVL-IPP12707/2021|EPI_ISL_2374411|2021-05-03">
      <date value="2021.3342465753424" direction="forwards" units="years"/>
      <attr name="continent">
				Europe
			</attr>
    </taxon>
    <taxon id="hCoV-19/Portugal/PT8046/2021|EPI_ISL_2362120|2021-05-14">
      <date value="2021.3643835616438" direction="forwards" units="years"/>
      <attr name="continent">
				Europe
			</attr>
    </taxon>
    <taxon id="hCoV-19/France/IDF-HMN-21052260428/2021|EPI_ISL_2464447|2021-05-25">
      <date value="2021.3945205479451" direction="forwards" units="years"/>
      <attr name="continent">
				Europe
			</attr>
    </taxon>
    <taxon id="hCoV-19/Lithuania/LTU000_MB26902/2021|EPI_ISL_1960612|2021-04-14">
      <date value="2021.282191780822" direction="forwards" units="years"/>
      <attr name="continent">
				Europe
			</attr>
    </taxon>
    <taxon id="hCoV-19/Germany/RP-RKI-I-135596/2021|EPI_ISL_2118288|2021-05-04">
      <date value="2021.33698630137" direction="forwards" units="years"/>
      <attr name="continent">
				Europe
			</attr>
    </taxon>
    <taxon id="hCoV-19/France/NOR-11645459/2021|EPI_ISL_2688653|2021-04-22">
      <date value="2021.304109589041" direction="forwards" units="years"/>
      <attr name="continent">
				Europe
			</attr>
    </taxon>
    <taxon id="hCoV-19/Lithuania/LTU000_KNS_ANT_05_24_79/2021|EPI_ISL_2509571|2021-05-18">
      <date value="2021.3753424657534" direction="forwards" units="years"/>
      <attr name="continent">
				Europe
			</attr>
    </taxon>
    <taxon id="hCoV-19/South_Korea/KDCA4512/2021|EPI_ISL_2361257|2021-05-05">
      <date value="2021.3397260273973" direction="forwards" units="years"/>
      <attr name="continent">
				Asia
			</attr>
    </taxon>
    <taxon id="hCoV-19/USA/TX-CDC-ASC210031171/2021|EPI_ISL_2040330|2021-04-23">
      <date value="2021.3068493150686" direction="forwards" units="years"/>
      <attr name="continent">
				NorthAmerica
			</attr>
    </taxon>
    <taxon id="hCoV-19/South_Korea/KDCA4499/2021|EPI_ISL_2361245|2021-05-09">
      <date value="2021.3506849315067" direction="forwards" units="years"/>
      <attr name="continent">
				Asia
			</attr>
    </taxon>
    <taxon id="hCoV-19/Cameroon/CV441/2020|EPI_ISL_845558|2020-11-17">
      <date value="2020.877049180328" direction="forwards" units="years"/>
      <attr name="continent">
				Africa
			</attr>
    </taxon>
    <taxon id="hCoV-19/Lithuania/LTU000_REZUS_05_18_126/2021|EPI_ISL_2509532|2021-05-18">
      <date value="2021.3753424657534" direction="forwards" units="years"/>
      <attr name="continent">
				Europe
			</attr>
    </taxon>
    <taxon id="hCoV-19/Switzerland/VS-HUG-34040357/2021|EPI_ISL_2104501|2021-04-28">
      <date value="2021.3205479452056" direction="forwards" units="years"/>
      <attr name="continent">
				Europe
			</attr>
    </taxon>
    <taxon id="hCoV-19/South_Korea/KDCA4494/2021|EPI_ISL_2361240|2021-05-05">
      <date value="2021.3397260273973" direction="forwards" units="years"/>
      <attr name="continent">
				Asia
			</attr>
    </taxon>
    <taxon id="hCoV-19/France/IDF-HMN-21032310544/2021|EPI_ISL_1755103|2021-03-30">
      <date value="2021.2410958904109" direction="forwards" units="years"/>
      <attr name="continent">
				Europe
			</attr>
    </taxon>
    <taxon id="hCoV-19/USA/MD-HP04756/2021|EPI_ISL_1805832|2021-04-17">
      <date value="2021.2904109589042" direction="forwards" units="years"/>
      <attr name="continent">
				NorthAmerica
			</attr>
    </taxon>
    <taxon id="hCoV-19/South_Korea/KDCA4513/2021|EPI_ISL_2361258|2021-05-07">
      <date value="2021.345205479452" direction="forwards" units="years"/>
      <attr name="continent">
				Asia
			</attr>
    </taxon>
    <taxon id="hCoV-19/South_Korea/KDCA4443/2021|EPI_ISL_2361170|2021-04-20">
      <date value="2021.2986301369863" direction="forwards" units="years"/>
      <attr name="continent">
				Asia
			</attr>
    </taxon>
    <taxon id="hCoV-19/Germany/BY-RKI-I-060971/2021|EPI_ISL_1566470|2021-03-25">
      <date value="2021.227397260274" direction="forwards" units="years"/>
      <attr name="continent">
				Europe
			</attr>
    </taxon>
    <taxon id="hCoV-19/Cameroon/CV987/2021|EPI_ISL_1715192|2021-02-05">
      <date value="2021.0958904109589" direction="forwards" units="years"/>
      <attr name="continent">
				Africa
			</attr>
    </taxon>
    <taxon id="hCoV-19/Cameroon/Yaounde-ECO8/2021|EPI_ISL_1190751|2021-01-27">
      <date value="2021.0712328767124" direction="forwards" units="years"/>
      <attr name="continent">
				Africa
			</attr>
    </taxon>
    <taxon id="hCoV-19/Cameroon/CV428/2020|EPI_ISL_845564|2020-12-03">
      <date value="2020.9207650273224" direction="forwards" units="years"/>
      <attr name="continent">
				Africa
			</attr>
    </taxon>
    <taxon id="hCoV-19/Sweden/16621642P/2021|EPI_ISL_2210205|2021-04-16">
      <date value="2021.2876712328766" direction="forwards" units="years"/>
      <attr name="continent">
				Europe
			</attr>
    </taxon>
    <taxon id="hCoV-19/Lithuania/S21D672/2021|EPI_ISL_1661747|2021-04-09">
      <date value="2021.268493150685" direction="forwards" units="years"/>
      <attr name="continent">
				Europe
			</attr>
    </taxon>
    <taxon id="hCoV-19/Lithuania/LTU000_MB_MB32652/2021|EPI_ISL_2428377|2021-05-14">
      <date value="2021.3643835616438" direction="forwards" units="years"/>
      <attr name="continent">
				Europe
			</attr>
    </taxon>
    <taxon id="hCoV-19/Belgium/IPG-282/2021|EPI_ISL_1915592|2021-04-27">
      <date value="2021.317808219178" direction="forwards" units="years"/>
      <attr name="continent">
				Europe
			</attr>
    </taxon>
    <taxon id="hCoV-19/Lithuania/S21D949/2021|EPI_ISL_1823201|2021-04-08">
      <date value="2021.2657534246575" direction="forwards" units="years"/>
      <attr name="continent">
				Europe
			</attr>
    </taxon>
    <taxon id="hCoV-19/France/GES-HMN-21042300153/2021|EPI_ISL_2152575|2021-04-27">
      <date value="2021.317808219178" direction="forwards" units="years"/>
      <attr name="continent">
				Europe
			</attr>
    </taxon>
    <taxon id="hCoV-19/Lithuania/LTU000_MB26939/2021|EPI_ISL_1960608|2021-04-14">
      <date value="2021.282191780822" direction="forwards" units="years"/>
      <attr name="continent">
				Europe
			</attr>
    </taxon>
    <taxon id="hCoV-19/Switzerland/VD-CHUV-GEN4647/2021|EPI_ISL_1941813|2021-04-26">
      <date value="2021.3150684931506" direction="forwards" units="years"/>
      <attr name="continent">
				Europe
			</attr>
    </taxon>
    <taxon id="hCoV-19/Cameroon/CAM-01/2021|EPI_ISL_1972305|2021-03-02">
      <date value="2021.164383561644" direction="forwards" units="years"/>
      <attr name="continent">
				Africa
			</attr>
    </taxon>
    <taxon id="hCoV-19/Central_African_Republic/237/2021|EPI_ISL_2365411|2021-03-31">
      <date value="2021.2438356164384" direction="forwards" units="years"/>
      <attr name="continent">
				Africa
			</attr>
    </taxon>
    <taxon id="hCoV-19/France/ARA-HCL021097323601/2021|EPI_ISL_2482683|2021-05-20">
      <date value="2021.3808219178081" direction="forwards" units="years"/>
      <attr name="continent">
				Europe
			</attr>
    </taxon>
    <taxon id="hCoV-19/USA/MD-MDH-1661/2021|EPI_ISL_1576771|2021-03-30">
      <date value="2021.2410958904109" direction="forwards" units="years"/>
      <attr name="continent">
				NorthAmerica
			</attr>
    </taxon>
    <taxon id="hCoV-19/France/BRE-IPP10686/2021|EPI_ISL_2029936|2021-04-27">
      <date value="2021.317808219178" direction="forwards" units="years"/>
      <attr name="continent">
				Europe
			</attr>
    </taxon>
    <taxon id="hCoV-19/Cameroon/Yaounde-ECO19/2021|EPI_ISL_1190756|2021-01-30">
      <date value="2021.0794520547945" direction="forwards" units="years"/>
      <attr name="continent">
				Africa
			</attr>
    </taxon>
    <taxon id="hCoV-19/Germany/BW-RKI-I-168714/2021|EPI_ISL_2469565|2021-05-31">
      <date value="2021.4109589041095" direction="forwards" units="years"/>
      <attr name="continent">
				Europe
			</attr>
    </taxon>
    <taxon id="hCoV-19/Cameroon/Yaounde-ECO34/2021|EPI_ISL_1190762|2021-01-13">
      <date value="2021.0328767123287" direction="forwards" units="years"/>
      <attr name="continent">
				Africa
			</attr>
    </taxon>
    <taxon id="hCoV-19/Central_African_Republic/RCA-18/2021|EPI_ISL_1762065|2021">
      <date value="2021.0" direction="forwards" units="years" uncertainty="1.0"/>
      <attr name="continent">
				Africa
			</attr>
    </taxon>
    <taxon id="hCoV-19/South_Korea/KDCA4455/2021|EPI_ISL_2361208|2021-04-16">
      <date value="2021.2876712328766" direction="forwards" units="years"/>
      <attr name="continent">
				Asia
			</attr>
    </taxon>
    <taxon id="hCoV-19/France/BRE-IPP10678/2021|EPI_ISL_2029621|2021-04-27">
      <date value="2021.317808219178" direction="forwards" units="years"/>
      <attr name="continent">
				Europe
			</attr>
    </taxon>
    <taxon id="hCoV-19/Lithuania/IBT-LSC-VU_r05_04/2021|EPI_ISL_1760006|2021-04-06">
      <date value="2021.2602739726028" direction="forwards" units="years"/>
      <attr name="continent">
				Europe
			</attr>
    </taxon>
    <taxon id="hCoV-19/Germany/un-RKI-I-126040/2021|EPI_ISL_2110753|2021-04-12">
      <date value="2021.2767123287672" direction="forwards" units="years"/>
      <attr name="continent">
				Europe
			</attr>
    </taxon>
    <taxon id="hCoV-19/Cameroon/CAM-02/2021|EPI_ISL_1972306|2021-03-02">
      <date value="2021.164383561644" direction="forwards" units="years"/>
      <attr name="continent">
				Africa
			</attr>
    </taxon>
    <taxon id="hCoV-19/Belgium/UGent-5688/2021|EPI_ISL_2192008|2021-04-19">
      <date value="2021.295890410959" direction="forwards" units="years"/>
      <attr name="continent">
				Europe
			</attr>
    </taxon>
    <taxon id="B.1.1.7|hCoV-19/England/MILK-9E05B3/2020|EPI_ISL_601443|2020-09-20">
      <date value="2020.7185792349726" direction="forwards" units="years"/>
      <attr name="continent">
				Europe
			</attr>
    </taxon>
    <taxon id="hCoV-19/Switzerland/GE-HUG-34224911/2021|EPI_ISL_2343183|2021-05-19">
      <date value="2021.3780821917808" direction="forwards" units="years"/>
      <attr name="continent">
				Europe
			</attr>
    </taxon>
    <taxon id="hCoV-19/France/PDL-IPP07069/2021|EPI_ISL_1495980|2021-03-18">
      <date value="2021.2082191780821" direction="forwards" units="years"/>
      <attr name="continent">
				Europe
			</attr>
    </taxon>
    <taxon id="B.1.351|hCoV-19/South_Africa/N00390/2020|EPI_ISL_712081|2020-10-08">
      <date value="2020.7677595628415" direction="forwards" units="years"/>
      <attr name="continent">
				Africa
			</attr>
    </taxon>
    <taxon id="hCoV-19/England/CAMC-13B04C1/2021|EPI_ISL_1275749|2021-03-09">
      <date value="2021.1835616438357" direction="forwards" units="years"/>
      <attr name="continent">
				Europe
			</attr>
    </taxon>
    <taxon id="hCoV-19/Lithuania/IBT-LSC-VU_r13_17/2021|EPI_ISL_2625896|2021-06-01">
      <date value="2021.4136986301369" direction="forwards" units="years"/>
      <attr name="continent">
				Europe
			</attr>
    </taxon>
    <taxon id="hCoV-19/Lithuania/LTU000_VU_C45658/2021|EPI_ISL_2334977|2021-05-07">
      <date value="2021.345205479452" direction="forwards" units="years"/>
      <attr name="continent">
				Europe
			</attr>
    </taxon>
    <taxon id="hCoV-19/Cameroon/Yaounde-ECO40/2021|EPI_ISL_1190765|2021-01-15">
      <date value="2021.0383561643835" direction="forwards" units="years"/>
      <attr name="continent">
				Africa
			</attr>
    </taxon>
    <taxon id="hCoV-19/Central_African_Republic/RCA-39/2021|EPI_ISL_1762081|2021">
      <date value="2021.0" direction="forwards" units="years" uncertainty="1.0"/>
      <attr name="continent">
				Africa
			</attr>
    </taxon>
    <taxon id="hCoV-19/Lithuania/S21D1141/2021|EPI_ISL_1756769|2021-04-07">
      <date value="2021.2630136986302" direction="forwards" units="years"/>
      <attr name="continent">
				Europe
			</attr>
    </taxon>
    <taxon id="hCoV-19/Lithuania/MR-LUHS-8-43/2021|EPI_ISL_2227185|2021-05-03">
      <date value="2021.3342465753424" direction="forwards" units="years"/>
      <attr name="continent">
				Europe
			</attr>
    </taxon>
    <taxon id="hCoV-19/Lithuania/LTU000_MB_MB33280/2021|EPI_ISL_2509615|2021-05-18">
      <date value="2021.3753424657534" direction="forwards" units="years"/>
      <attr name="continent">
				Europe
			</attr>
    </taxon>
    <taxon id="hCoV-19/Lithuania/MB24896/2021|EPI_ISL_2095984|2021-04-03">
      <date value="2021.2520547945205" direction="forwards" units="years"/>
      <attr name="continent">
				Europe
			</attr>
    </taxon>
    <taxon id="hCoV-19/France/CVL-IPP10037/2021|EPI_ISL_1789100|2021-04-15">
      <date value="2021.2849315068493" direction="forwards" units="years"/>
      <attr name="continent">
				Europe
			</attr>
    </taxon>
    <taxon id="hCoV-19/Germany/un-RKI-I-100182/2021|EPI_ISL_1845921|2021-04-05">
      <date value="2021.2575342465752" direction="forwards" units="years"/>
      <attr name="continent">
				Europe
			</attr>
    </taxon>
    <taxon id="hCoV-19/Lithuania/MB24459/2021|EPI_ISL_2095988|2021-03-31">
      <date value="2021.2438356164384" direction="forwards" units="years"/>
      <attr name="continent">
				Europe
			</attr>
    </taxon>
    <taxon id="hCoV-19/Germany/NW-RKI-I-153739/2021|EPI_ISL_2265019|2021-05-12">
      <date value="2021.358904109589" direction="forwards" units="years"/>
      <attr name="continent">
				Europe
			</attr>
    </taxon>
    <taxon id="hCoV-19/USA/IN-GD-SID-C21185714/2021|EPI_ISL_2535955|2021-05-18">
      <date value="2021.3753424657534" direction="forwards" units="years"/>
      <attr name="continent">
				NorthAmerica
			</attr>
    </taxon>
    <taxon id="hCoV-19/South_Korea/KDCA4460/2021|EPI_ISL_2361212|2021-04-25">
      <date value="2021.3123287671233" direction="forwards" units="years"/>
      <attr name="continent">
				Asia
			</attr>
    </taxon>
    <taxon id="hCoV-19/Czech_Republic/183304/2021|EPI_ISL_1675656|2021-03-25">
      <date value="2021.227397260274" direction="forwards" units="years"/>
      <attr name="continent">
				Europe
			</attr>
    </taxon>
    <taxon id="hCoV-19/Germany/NW-RKI-I-164932/2021|EPI_ISL_2388214|2021-05-24">
      <date value="2021.3917808219178" direction="forwards" units="years"/>
      <attr name="continent">
				Europe
			</attr>
    </taxon>
    <taxon id="hCoV-19/Italy/VEN-IZSVe-21RS1309-12_PD/2021|EPI_ISL_2448615|2021-05-17">
      <date value="2021.372602739726" direction="forwards" units="years"/>
      <attr name="continent">
				Europe
			</attr>
    </taxon>
    <taxon id="hCoV-19/Lithuania/MR-LUHS-5-8/2021|EPI_ISL_1576950|2021-03-26">
      <date value="2021.2301369863014" direction="forwards" units="years"/>
      <attr name="continent">
				Europe
			</attr>
    </taxon>
    <taxon id="hCoV-19/USA/MD-IGS-210921165A/2021|EPI_ISL_1922677|2021-04-02">
      <date value="2021.2493150684932" direction="forwards" units="years"/>
      <attr name="continent">
				NorthAmerica
			</attr>
    </taxon>
  </taxa>
  <taxa id="ancestralTaxa">
    <taxon id="hCoV-19/Belgium/rega-5050/2021|EPI_ISL_1382294|2021-03-14_ancestor_taxon">
      <attr name="continent">Africa</attr>
    </taxon>
    <taxon id="hCoV-19/Belgium/ULG-12917/2021|EPI_ISL_1241728|2021-03-01_ancestor_taxon">
      <attr name="continent">Africa</attr>
    </taxon>
    <taxon id="hCoV-19/France/ARA-210013001901/2021|EPI_ISL_1406653|2021-02-26_ancestor_taxon">
      <attr name="continent">Africa</attr>
    </taxon>
    <taxon id="hCoV-19/Switzerland/GE-33576177/2021|EPI_ISL_1369646|2021-03-16_ancestor_taxon">
      <attr name="continent">Africa</attr>
    </taxon>
    <taxon id="hCoV-19/France/PDL-IPP07069/2021|EPI_ISL_1495980|2021-03-18_ancestor_taxon">
      <attr name="continent">Africa</attr>
    </taxon>
    <taxon id="hCoV-19/Czech_Republic/183304/2021|EPI_ISL_1675656|2021-03-25_ancestor_taxon">
      <attr name="continent">Africa</attr>
    </taxon>
    <taxon id="hCoV-19/France/HDF-P326-21134M0692/2021|EPI_ISL_1671822|2021-03-31_ancestor_taxon">
      <attr name="continent">Africa</attr>
    </taxon>
    <taxon id="hCoV-19/Belgium/UZA-UA-21050048/2021|EPI_ISL_2131284|2021-05-05_ancestor_taxon">
      <attr name="continent">Africa</attr>
    </taxon>
    <taxon id="hCoV-19/South_Korea/KDCA4422/2021|EPI_ISL_2361095|2021-03-27_ancestor_taxon">
      <attr name="continent">Africa</attr>
    </taxon>
  </taxa>
  <taxa id="allTaxa">
    <taxa idref="taxa"/>
    <taxa idref="ancestralTaxa"/>
  </taxa>
  
<!-- The sequence alignment (each sequence refers to a taxon above).         -->

  
<!-- ntax=906 nchar=29409                                                    -->

  <alignment id="alignment" dataType="nucleotide">
    <sequence><taxon idref="hCoV-19/Austria/CeMM2075/2020|EPI_ISL_1008370|2020-12-30"/>
			NNNNNNNNNNNNNNNNNNNNNNNNNNNNNNNNNNNNNNNNNNNNNNNN
		</sequence>
    <sequence><taxon idref="hCoV-19/Sweden/21-20397/2020|EPI_ISL_1008420|2020-10-25"/>
			NNNNNNNNNNNNNNNNNNNNNNNNNNNNNNNNNNNNNNNNNNNNNNNN
		</sequence>
    <sequence><taxon idref="hCoV-19/Curacao/CW-RIVM-21712/2020|EPI_ISL_1014570|2020-12-15"/>
			NNNNNNNNNNNNNNNNNNNNNNNNNNNNNNNNNNNNNNNNNNNNNNNN
		</sequence>
    <sequence><taxon idref="hCoV-19/Aruba/AW-RIVM-11604/2021|EPI_ISL_1014617|2021-01-28"/>
			NNNNNNNNNNNNNNNNNNNNNNNNNNNNNNNNNNNNNNNNNNNNNNNN
		</sequence>
    <sequence><taxon idref="hCoV-19/New_Zealand/21MV0081/2021|EPI_ISL_1016855|2021-02-14"/>
			NNNNNNNNNNNNNNNNNNNNNNNNNNNNNNNNNNNNNNNNNNNNNNNN
		</sequence>
    <sequence><taxon idref="hCoV-19/USA/NC-CDC-LC0006590/2021|EPI_ISL_1020817|2021-01-19"/>
			NNNNNNNNNNNNNNNNNNNNNNNNNNNNNNNNNNNNNNNNNNNNNNNN
		</sequence>
    <sequence><taxon idref="hCoV-19/Kosovo/ChVir23114/2020|EPI_ISL_1027639|2020-12-31"/>
			NNNNNNNNNNNNNNNNNNNNNNNNNNNNNNNNNNNNNNNNNNNNNNNN
		</sequence>
    <sequence><taxon idref="hCoV-19/USA/NE-CDC-LC0012012/2021|EPI_ISL_1038482|2021-01-29"/>
			NNNNNNNNNNNNNNNNNNNNNNNNNNNNNNNNNNNNNNNNNNNNNNNN
		</sequence>
    <sequence><taxon idref="hCoV-19/Slovenia/21-001988-LJ/2021|EPI_ISL_1055886|2021-01-20"/>
			NNNNNNNNNNNNNNNNNNNNNNNNNNNNNNNNNNNNNNNNNNNNNNNN
		</sequence>
    <sequence><taxon idref="hCoV-19/Australia/NSW-R0070/2021|EPI_ISL_1061033|2021-02-16"/>
			NNNNNNNNNNNNNNNNNNNNNNNNNNNNNNNNNNNNNNNNNNNNNNNN
		</sequence>
    <sequence><taxon idref="hCoV-19/Slovenia/08-039704-MB/2021|EPI_ISL_1112166|2021-02-10"/>
			NNNNNNNNNNNNNNNNNNNNNNNNNNNNNNNNNNNNNNNNNNNNNNNN
		</sequence>
    <sequence><taxon idref="hCoV-19/Portugal/PT3377/2021|EPI_ISL_1117135|2021-02-10"/>
			NNNNNNNNNNNNNNNNNNNNNNNNNNNNNNNNNNNNNNNNNNNNNNNN
		</sequence>
    <sequence><taxon idref="hCoV-19/Brazil/PE-UFPE071/2020|EPI_ISL_1117426|2020-06-03"/>
			NNNNNNNNNNNNNNNNNNNNNNNNNNNNNNNNNNNNNNNNNNNNNNNN
		</sequence>
    <sequence><taxon idref="hCoV-19/Mexico/SIN_CIAD_HJ0923/2021|EPI_ISL_1120614|2021-02-03"/>
			NNNNNNNNNNNNNNNNNNNNNNNNNNNNNNNNNNNNNNNNNNNNNNNN
		</sequence>
    <sequence><taxon idref="hCoV-19/Morocco/FMP80/2021|EPI_ISL_1137621|2021-01-08"/>
			NNNNNNNNNNNNNNNNNNNNNNNNNNNNNNNNNNNNNNNNNNNNNNNN
		</sequence>
    <sequence><taxon idref="hCoV-19/USA/AL-CDC-LC0013889/2021|EPI_ISL_1161766|2021-02-05"/>
			NNNNNNNNNNNNNNNNNNNNNNNNNNNNNNNNNNNNNNNNNNNNNNNN
		</sequence>
    <sequence><taxon idref="hCoV-19/Senegal/SN-MBO-201667/2020|EPI_ISL_1167145|2020-12-30"/>
			NNNNNNNNNNNNNNNNNNNNNNNNNNNNNNNNNNNNNNNNNNNNNNNN
		</sequence>
    <sequence><taxon idref="hCoV-19/Chile/RM-4414/2021|EPI_ISL_1167764|2021-01-06"/>
			NNNNNNNNNNNNNNNNNNNNNNNNNNNNNNNNNNNNNNNNNNNNNNNN
		</sequence>
    <sequence><taxon idref="hCoV-19/Chile/RM-8386/2021|EPI_ISL_1167777|2021-01-09"/>
			NNNNNNNNNNNNNNNNNNNNNNNNNNNNNNNNNNNNNNNNNNNNNNNN
		</sequence>
    <sequence><taxon idref="hCoV-19/Mexico/VER-InDRE_415/2021|EPI_ISL_1168493|2021-01-18"/>
			NNNNNNNNNNNNNNNNNNNNNNNNNNNNNNNNNNNNNNNNNNNNNNNN
		</sequence>
    <sequence><taxon idref="hCoV-19/Mexico/COL-InDRE_546/2021|EPI_ISL_1168616|2021-01-18"/>
			NNNNNNNNNNNNNNNNNNNNNNNNNNNNNNNNNNNNNNNNNNNNNNNN
		</sequence>
    <sequence><taxon idref="hCoV-19/Brazil/RJ-FIOCRUZ-1845/2020|EPI_ISL_1181607|2020-04-04"/>
			NNNNNNNNNNNNNNNNNNNNNNNNNNNNNNNNNNNNNNNNNNNNNNNN
		</sequence>
    <sequence><taxon idref="hCoV-19/Hungary/6520_14/2020|EPI_ISL_1195207|2020-12-08"/>
			NNNNNNNNNNNNNNNNNNNNNNNNNNNNNNNNNNNNNNNNNNNNNNNN
		</sequence>
    <sequence><taxon idref="hCoV-19/Australia/ACT0099/2021|EPI_ISL_1208402|2021-03-09"/>
			NNNNNNNNNNNNNNNNNNNNNNNNNNNNNNNNNNNNNNNNNNNNNNNN
		</sequence>
    <sequence><taxon idref="hCoV-19/Germany/NW-RKI-I-030883/2021|EPI_ISL_1214521|2021-02-26"/>
			NNNNNNNNNNNNNNNNNNNNNNNNNNNNNNNNNNNNNNNNNNNNNNNN
		</sequence>
    <sequence><taxon idref="hCoV-19/Gambia/NPHL_10530/2021|EPI_ISL_1216076|2021-02-06"/>
			NNNNNNNNNNNNNNNNNNNNNNNNNNNNNNNNNNNNNNNNNNNNNNNN
		</sequence>
    <sequence><taxon idref="hCoV-19/Sri_Lanka/NR124/2021|EPI_ISL_1233103|2021-03-02"/>
			NNNNNNNNNNNNNNNNNNNNNNNNNNNNNNNNNNNNNNNNNNNNNNNN
		</sequence>
    <sequence><taxon idref="hCoV-19/USA/GA-GPHL-0046/2021|EPI_ISL_1239005|2021-01-13"/>
			NNNNNNNNNNNNNNNNNNNNNNNNNNNNNNNNNNNNNNNNNNNNNNNN
		</sequence>
    <sequence><taxon idref="hCoV-19/USA/NH-CDC-QDX22316123/2021|EPI_ISL_1253511|2021-02-23"/>
			NNNNNNNNNNNNNNNNNNNNNNNNNNNNNNNNNNNNNNNNNNNNNNNN
		</sequence>
    <sequence><taxon idref="hCoV-19/Ghana/WACCBIP-GS222/2020|EPI_ISL_1255144|2020-07-25"/>
			NNNNNNNNNNNNNNNNNNNNNNNNNNNNNNNNNNNNNNNNNNNNNNNN
		</sequence>
    <sequence><taxon idref="hCoV-19/Ghana/WACCBIP-GS409/2021|EPI_ISL_1255271|2021-02-10"/>
			NNNNNNNNNNNNNNNNNNNNNNNNNNNNNNNNNNNNNNNNNNNNNNNN
		</sequence>
    <sequence><taxon idref="hCoV-19/Czech_Republic/NRL_2929_21/2021|EPI_ISL_1261374|2021-02-12"/>
			NNNNNNNNNNNNNNNNNNNNNNNNNNNNNNNNNNNNNNNNNNNNNNNN
		</sequence>
    <sequence><taxon idref="hCoV-19/Indonesia/SR-EIJK-NIHRD-0307/2021|EPI_ISL_1265458|2021-02-25"/>
			NNNNNNNNNNNNNNNNNNNNNNNNNNNNNNNNNNNNNNNNNNNNNNNN
		</sequence>
    <sequence><taxon idref="hCoV-19/Lesotho/N3408/2020|EPI_ISL_1273393|2020-12-03"/>
			NNNNNNNNNNNNNNNNNNNNNNNNNNNNNNNNNNNNNNNNNNNNNNNN
		</sequence>
    <sequence><taxon idref="hCoV-19/Mexico/MOR-IBT-IMSS-388/2021|EPI_ISL_1288215|2021-02-08"/>
			NNNNNNNNNNNNNNNNNNNNNNNNNNNNNNNNNNNNNNNNNNNNNNNN
		</sequence>
    <sequence><taxon idref="hCoV-19/Mexico/MEX-IBT-IMSS-185/2021|EPI_ISL_1288383|2021-02-11"/>
			NNNNNNNNNNNNNNNNNNNNNNNNNNNNNNNNNNNNNNNNNNNNNNNN
		</sequence>
    <sequence><taxon idref="hCoV-19/USA/HI-H211247/2021|EPI_ISL_1292663|2021-02-23"/>
			NNNNNNNNNNNNNNNNNNNNNNNNNNNNNNNNNNNNNNNNNNNNNNNN
		</sequence>
    <sequence><taxon idref="hCoV-19/Australia/QLD1511/2021|EPI_ISL_1300526|2021-01-11"/>
			NNNNNNNNNNNNNNNNNNNNNNNNNNNNNNNNNNNNNNNNNNNNNNNN
		</sequence>
    <sequence><taxon idref="hCoV-19/Mexico/VER-IBT-IMSS-556/2021|EPI_ISL_1302341|2021-01-30"/>
			NNNNNNNNNNNNNNNNNNNNNNNNNNNNNNNNNNNNNNNNNNNNNNNN
		</sequence>
    <sequence><taxon idref="hCoV-19/Rwanda/NRLNAT3059/2021|EPI_ISL_1302680|2021-02-13"/>
			NNNNNNNNNNNNNNNNNNNNNNNNNNNNNNNNNNNNNNNNNNNNNNNN
		</sequence>
    <sequence><taxon idref="hCoV-19/Colombia/AMA-INS-VG-1249/2021|EPI_ISL_1303367|2021-02-20"/>
			NNNNNNNNNNNNNNNNNNNNNNNNNNNNNNNNNNNNNNNNNNNNNNNN
		</sequence>
    <sequence><taxon idref="hCoV-19/USA/MN-CDC-QDX22721773/2021|EPI_ISL_1314567|2021-03-02"/>
			NNNNNNNNNNNNNNNNNNNNNNNNNNNNNNNNNNNNNNNNNNNNNNNN
		</sequence>
    <sequence><taxon idref="hCoV-19/New_Zealand/21MV0181/2021|EPI_ISL_1315311|2021-03-09"/>
			NNNNNNNNNNNNNNNNNNNNNNNNNNNNNNNNNNNNNNNNNNNNNNNN
		</sequence>
    <sequence><taxon idref="hCoV-19/USA/MT-CDC-2-3998399/2021|EPI_ISL_1318472|2021-03-03"/>
			NNNNNNNNNNNNNNNNNNNNNNNNNNNNNNNNNNNNNNNNNNNNNNNN
		</sequence>
    <sequence><taxon idref="hCoV-19/USA/AZ-TG772660/2021|EPI_ISL_1363477|2021-03-05"/>
			NNNNNNNNNNNNNNNNNNNNNNNNNNNNNNNNNNNNNNNNNNNNNNNN
		</sequence>
    <sequence><taxon idref="hCoV-19/Cote_d_Ivoire/BKE-1837-bc75/2021|EPI_ISL_1365031|2021-02-02"/>
			NNNNNNNNNNNNNNNNNNNNNNNNNNNNNNNNNNNNNNNNNNNNNNNN
		</sequence>
    <sequence><taxon idref="hCoV-19/Vietnam/HCMC-05049-02/2021|EPI_ISL_1366745|2021-02-10"/>
			NNNNNNNNNNNNNNNNNNNNNNNNNNNNNNNNNNNNNNNNNNNNNNNN
		</sequence>
    <sequence><taxon idref="hCoV-19/Cote_d_Ivoire/BKE1654-bc35/2021|EPI_ISL_1367685|2021-01-18"/>
			NNNNNNNNNNNNNNNNNNNNNNNNNNNNNNNNNNNNNNNNNNNNNNNN
		</sequence>
    <sequence><taxon idref="hCoV-19/Tahiti/HCL021013314001/2021|EPI_ISL_1371900|2021-01-06"/>
			NNNNNNNNNNNNNNNNNNNNNNNNNNNNNNNNNNNNNNNNNNNNNNNN
		</sequence>
    <sequence><taxon idref="hCoV-19/Brazil/SP-2011/2021|EPI_ISL_1381065|2021-02-10"/>
			NNNNNNNNNNNNNNNNNNNNNNNNNNNNNNNNNNNNNNNNNNNNNNNN
		</sequence>
    <sequence><taxon idref="hCoV-19/Mexico/ZAC_LANGEBIO_IMSS_0259/2021|EPI_ISL_1381254|2021-03-04"/>
			NNNNNNNNNNNNNNNNNNNNNNNNNNNNNNNNNNNNNNNNNNNNNNNN
		</sequence>
    <sequence><taxon idref="hCoV-19/Moldova/S3331Nr2/2021|EPI_ISL_1385807|2021-03-03"/>
			NNNNNNNNNNNNNNNNNNNNNNNNNNNNNNNNNNNNNNNNNNNNNNNN
		</sequence>
    <sequence><taxon idref="hCoV-19/Argentina/PAIS-D0076/2020|EPI_ISL_1396345|2020-09-16"/>
			NNNNNNNNNNNNNNNNNNNNNNNNNNNNNNNNNNNNNNNNNNNNNNNN
		</sequence>
    <sequence><taxon idref="hCoV-19/Russia/KAM-RII-MH12173S/2020|EPI_ISL_1400539|2020-12-14"/>
			NNNNNNNNNNNNNNNNNNNNNNNNNNNNNNNNNNNNNNNNNNNNNNNN
		</sequence>
    <sequence><taxon idref="hCoV-19/Pakistan/NIH-58/2021|EPI_ISL_1406391|2021-01-01"/>
			NNNNNNNNNNNNNNNNNNNNNNNNNNNNNNNNNNNNNNNNNNNNNNNN
		</sequence>
    <sequence><taxon idref="hCoV-19/Malawi/KRISP-K010254/2021|EPI_ISL_1407196|2021-01-21"/>
			NNNNNNNNNNNNNNNNNNNNNNNNNNNNNNNNNNNNNNNNNNNNNNNN
		</sequence>
    <sequence><taxon idref="hCoV-19/India/KL-NCCS-VOC-418/2021|EPI_ISL_1415344|2021-01-23"/>
			NNNNNNNNNNNNNNNNNNNNNNNNNNNNNNNNNNNNNNNNNNNNNNNN
		</sequence>
    <sequence><taxon idref="hCoV-19/Mexico/MEX-IBT-IMSS-884/2021|EPI_ISL_1416681|2021-03-13"/>
			NNNNNNNNNNNNNNNNNNNNNNNNNNNNNNNNNNNNNNNNNNNNNNNN
		</sequence>
    <sequence><taxon idref="hCoV-19/Sweden/75683370R9/2021|EPI_ISL_1417511|2021-02-23"/>
			NNNNNNNNNNNNNNNNNNNNNNNNNNNNNNNNNNNNNNNNNNNNNNNN
		</sequence>
    <sequence><taxon idref="hCoV-19/India/WB-1930300470263/2021|EPI_ISL_1419722|2021-01-23"/>
			NNNNNNNNNNNNNNNNNNNNNNNNNNNNNNNNNNNNNNNNNNNNNNNN
		</sequence>
    <sequence><taxon idref="hCoV-19/Papua_New_Guinea/PNG103/2021|EPI_ISL_1424529|2021-02-05"/>
			NNNNNNNNNNNNNNNNNNNNNNNNNNNNNNNNNNNNNNNNNNNNNNNN
		</sequence>
    <sequence><taxon idref="hCoV-19/Papua_New_Guinea/PNG200/2021|EPI_ISL_1424599|2021-02-26"/>
			NNNNNNNNNNNNNNNNNNNNNNNNNNNNNNNNNNNNNNNNNNNNNNNN
		</sequence>
    <sequence><taxon idref="hCoV-19/Kenya/C87466/2021|EPI_ISL_1440264|2021-03-16"/>
			NNNNNNNNNNNNNNNNNNNNNNNNNNNNNNNNNNNNNNNNNNNNNNNN
		</sequence>
    <sequence><taxon idref="hCoV-19/Ecuador/UEES-ECU642/2020|EPI_ISL_1443661|2020-12-10"/>
			NNNNNNNNNNNNNNNNNNNNNNNNNNNNNNNNNNNNNNNNNNNNNNNN
		</sequence>
    <sequence><taxon idref="hCoV-19/USA/NC-CDC-2-4068837/2021|EPI_ISL_1446920|2021-01-08"/>
			NNNNNNNNNNNNNNNNNNNNNNNNNNNNNNNNNNNNNNNNNNNNNNNN
		</sequence>
    <sequence><taxon idref="hCoV-19/Aruba/AW-RIVM-20174/2021|EPI_ISL_1456512|2021-03-08"/>
			NNNNNNNNNNNNNNNNNNNNNNNNNNNNNNNNNNNNNNNNNNNNNNNN
		</sequence>
    <sequence><taxon idref="hCoV-19/France/ARA-HCL021050138201/2021|EPI_ISL_1461009|2021-03-17"/>
			NNNNNNNNNNNNNNNNNNNNNNNNNNNNNNNNNNNNNNNNNNNNNNNN
		</sequence>
    <sequence><taxon idref="hCoV-19/Mexico/BCN-SEARCH-8231/2021|EPI_ISL_1468846|2021-03-02"/>
			NNNNNNNNNNNNNNNNNNNNNNNNNNNNNNNNNNNNNNNNNNNNNNNN
		</sequence>
    <sequence><taxon idref="hCoV-19/Uganda/UG267/2020|EPI_ISL_1469358|2020-11-11"/>
			NNNNNNNNNNNNNNNNNNNNNNNNNNNNNNNNNNNNNNNNNNNNNNNN
		</sequence>
    <sequence><taxon idref="hCoV-19/Uganda/UG289/2020|EPI_ISL_1469380|2020-12-09"/>
			NNNNNNNNNNNNNNNNNNNNNNNNNNNNNNNNNNNNNNNNNNNNNNNN
		</sequence>
    <sequence><taxon idref="hCoV-19/USA/SC-MUSC-0394/2020|EPI_ISL_1482701|2020-10-05"/>
			NNNNNNNNNNNNNNNNNNNNNNNNNNNNNNNNNNNNNNNNNNNNNNNN
		</sequence>
    <sequence><taxon idref="hCoV-19/Mexico/NLE-InDRE_F11678_S926/2021|EPI_ISL_1483032|2021-03-08"/>
			NNNNNNNNNNNNNNNNNNNNNNNNNNNNNNNNNNNNNNNNNNNNNNNN
		</sequence>
    <sequence><taxon idref="hCoV-19/Canada/ON-UHTC_0410/2020|EPI_ISL_1490697|2020-12-11"/>
			NNNNNNNNNNNNNNNNNNNNNNNNNNNNNNNNNNNNNNNNNNNNNNNN
		</sequence>
    <sequence><taxon idref="hCoV-19/Luxembourg/LNS0465957/2021|EPI_ISL_1498716|2021-03-02"/>
			NNNNNNNNNNNNNNNNNNNNNNNNNNNNNNNNNNNNNNNNNNNNNNNN
		</sequence>
    <sequence><taxon idref="hCoV-19/South_Africa/Tygerberg_726/2021|EPI_ISL_1502178|2021-03-10"/>
			NNNNNNNNNNNNNNNNNNNNNNNNNNNNNNNNNNNNNNNNNNNNNNNN
		</sequence>
    <sequence><taxon idref="hCoV-19/Panama/GMI-PA655300/2021|EPI_ISL_1502988|2021-01-10"/>
			NNNNNNNNNNNNNNNNNNNNNNNNNNNNNNNNNNNNNNNNNNNNNNNN
		</sequence>
    <sequence><taxon idref="hCoV-19/Togo/TGS10/2021|EPI_ISL_1509002|2021-02-05"/>
			NNNNNNNNNNNNNNNNNNNNNNNNNNNNNNNNNNNNNNNNNNNNNNNN
		</sequence>
    <sequence><taxon idref="hCoV-19/USA/OK-CDC-2-4084727/2021|EPI_ISL_1516300|2021-03-14"/>
			NNNNNNNNNNNNNNNNNNNNNNNNNNNNNNNNNNNNNNNNNNNNNNNN
		</sequence>
    <sequence><taxon idref="hCoV-19/Costa_Rica/HNN-0379/2020|EPI_ISL_1517423|2020-12-30"/>
			NNNNNNNNNNNNNNNNNNNNNNNNNNNNNNNNNNNNNNNNNNNNNNNN
		</sequence>
    <sequence><taxon idref="hCoV-19/Suriname/SR-RIVM-22564/2021|EPI_ISL_1522216|2021-02-08"/>
			NNNNNNNNNNNNNNNNNNNNNNNNNNNNNNNNNNNNNNNNNNNNNNNN
		</sequence>
    <sequence><taxon idref="hCoV-19/Iran/Hormozgan/2021|EPI_ISL_1533610|2020-02-29"/>
			NNNNNNNNNNNNNNNNNNNNNNNNNNNNNNNNNNNNNNNNNNNNNNNN
		</sequence>
    <sequence><taxon idref="hCoV-19/Guatemala/13282/2021|EPI_ISL_1533989|2021-01-14"/>
			NNNNNNNNNNNNNNNNNNNNNNNNNNNNNNNNNNNNNNNNNNNNNNNN
		</sequence>
    <sequence><taxon idref="hCoV-19/Angola/KRISP-K011697/2021|EPI_ISL_1545316|2021-03-03"/>
			NNNNNNNNNNNNNNNNNNNNNNNNNNNNNNNNNNNNNNNNNNNNNNNN
		</sequence>
    <sequence><taxon idref="hCoV-19/Angola/KRISP-K011701/2021|EPI_ISL_1545320|2021-03-02"/>
			NNNNNNNNNNNNNNNNNNNNNNNNNNNNNNNNNNNNNNNNNNNNNNNN
		</sequence>
    <sequence><taxon idref="hCoV-19/USA/TX-CDC-ASC210005567/2021|EPI_ISL_1560167|2021-03-13"/>
			NNNNNNNNNNNNNNNNNNNNNNNNNNNNNNNNNNNNNNNNNNNNNNNN
		</sequence>
    <sequence><taxon idref="hCoV-19/USA/AK-PHL7815/2021|EPI_ISL_1575038|2021-03-30"/>
			NNNNNNNNNNNNNNNNNNNNNNNNNNNNNNNNNNNNNNNNNNNNNNNN
		</sequence>
    <sequence><taxon idref="hCoV-19/Venezuela/11MZ/2020|EPI_ISL_1577798|2020-05-23"/>
			NNNNNNNNNNNNNNNNNNNNNNNNNNNNNNNNNNNNNNNNNNNNNNNN
		</sequence>
    <sequence><taxon idref="hCoV-19/Bangladesh/BCSIR-AFIP-02/2021|EPI_ISL_1583188|2021-04-06"/>
			NNNNNNNNNNNNNNNNNNNNNNNNNNNNNNNNNNNNNNNNNNNNNNNN
		</sequence>
    <sequence><taxon idref="hCoV-19/Spain/CT-HUGTiPM010MZ7D10/2021|EPI_ISL_1583577|2021-04-01"/>
			NNNNNNNNNNNNNNNNNNNNNNNNNNNNNNNNNNNNNNNNNNNNNNNN
		</sequence>
    <sequence><taxon idref="hCoV-19/Mexico/DUR_INER_IMSS_00385/2021|EPI_ISL_1585395|2021-03-10"/>
			NNNNNNNNNNNNNNNNNNNNNNNNNNNNNNNNNNNNNNNNNNNNNNNN
		</sequence>
    <sequence><taxon idref="hCoV-19/USA/MN-CDC-IBX399193637897/2021|EPI_ISL_1587703|2021-04-01"/>
			NNNNNNNNNNNNNNNNNNNNNNNNNNNNNNNNNNNNNNNNNNNNNNNN
		</sequence>
    <sequence><taxon idref="hCoV-19/Latvia/2103044617/2021|EPI_ISL_1590223|2021-03-09"/>
			NNNNNNNNNNNNNNNNNNNNNNNNNNNNNNNNNNNNNNNNNNNNNNNN
		</sequence>
    <sequence><taxon idref="hCoV-19/Croatia/1258/2021|EPI_ISL_1591299|2021-03-02"/>
			NNNNNNNNNNNNNNNNNNNNNNNNNNNNNNNNNNNNNNNNNNNNNNNN
		</sequence>
    <sequence><taxon idref="hCoV-19/Egypt/ARMY-250/2021|EPI_ISL_1936112|2021-05-02"/>
			NNNNNNNNNNNNNNNNNNNNNNNNNNNNNNNNNNNNNNNNNNNNNNNN
		</sequence>
    <sequence><taxon idref="hCoV-19/Egypt/ARMY-252/2021|EPI_ISL_1936116|2021-05-02"/>
			NNNNNNNNNNNNNNNNNNNNNNNNNNNNNNNNNNNNNNNNNNNNNNNN
		</sequence>
    <sequence><taxon idref="hCoV-19/Egypt/ARMY-231/2021|EPI_ISL_1936134|2021-05-02"/>
			NNNNNNNNNNNNNNNNNNNNNNNNNNNNNNNNNNNNNNNNNNNNNNNN
		</sequence>
    <sequence><taxon idref="hCoV-19/Switzerland/SG-CLM-05029014/2021|EPI_ISL_1939289|2021-05-02"/>
			NNNNNNNNNNNNNNNNNNNNNNNNNNNNNNNNNNNNNNNNNNNNNNNN
		</sequence>
    <sequence><taxon idref="hCoV-19/Scotland/QEUH-154C6B3/2021|EPI_ISL_1939681|2021-05-01"/>
			NNNNNNNNNNNNNNNNNNNNNNNNNNNNNNNNNNNNNNNNNNNNNNNN
		</sequence>
    <sequence><taxon idref="hCoV-19/Germany/ST-MD3308/2021|EPI_ISL_1941490|2021-05-03"/>
			NNNNNNNNNNNNNNNNNNNNNNNNNNNNNNNNNNNNNNNNNNNNNNNN
		</sequence>
    <sequence><taxon idref="hCoV-19/Germany/ST-MD3327/2021|EPI_ISL_1941508|2021-05-03"/>
			NNNNNNNNNNNNNNNNNNNNNNNNNNNNNNNNNNNNNNNNNNNNNNNN
		</sequence>
    <sequence><taxon idref="hCoV-19/Germany/ST-MD3330/2021|EPI_ISL_1941512|2021-05-03"/>
			NNNNNNNNNNNNNNNNNNNNNNNNNNNNNNNNNNNNNNNNNNNNNNNN
		</sequence>
    <sequence><taxon idref="hCoV-19/Germany/ST-MD3335/2021|EPI_ISL_1941520|2021-05-03"/>
			NNNNNNNNNNNNNNNNNNNNNNNNNNNNNNNNNNNNNNNNNNNNNNNN
		</sequence>
    <sequence><taxon idref="hCoV-19/Germany/ST-MD3337/2021|EPI_ISL_1941522|2021-05-03"/>
			NNNNNNNNNNNNNNNNNNNNNNNNNNNNNNNNNNNNNNNNNNNNNNNN
		</sequence>
    <sequence><taxon idref="hCoV-19/Germany/ST-MD3341/2021|EPI_ISL_1941528|2021-05-03"/>
			NNNNNNNNNNNNNNNNNNNNNNNNNNNNNNNNNNNNNNNNNNNNNNNN
		</sequence>
    <sequence><taxon idref="hCoV-19/Germany/ST-MD3345/2021|EPI_ISL_1941537|2021-05-03"/>
			NNNNNNNNNNNNNNNNNNNNNNNNNNNNNNNNNNNNNNNNNNNNNNNN
		</sequence>
    <sequence><taxon idref="hCoV-19/Switzerland/VD-CHUV-GEN4597/2021|EPI_ISL_1941698|2021-05-02"/>
			NNNNNNNNNNNNNNNNNNNNNNNNNNNNNNNNNNNNNNNNNNNNNNNN
		</sequence>
    <sequence><taxon idref="hCoV-19/Spain/CT-HUB00432/2021|EPI_ISL_1963950|2021-05-04"/>
			NNNNNNNNNNNNNNNNNNNNNNNNNNNNNNNNNNNNNNNNNNNNNNNN
		</sequence>
    <sequence><taxon idref="hCoV-19/Spain/CT-HUB00447/2021|EPI_ISL_1963963|2021-05-04"/>
			NNNNNNNNNNNNNNNNNNNNNNNNNNNNNNNNNNNNNNNNNNNNNNNN
		</sequence>
    <sequence><taxon idref="hCoV-19/Spain/CT-HUB00448/2021|EPI_ISL_1963964|2021-05-04"/>
			NNNNNNNNNNNNNNNNNNNNNNNNNNNNNNNNNNNNNNNNNNNNNNNN
		</sequence>
    <sequence><taxon idref="hCoV-19/Spain/CT-HUB00464/2021|EPI_ISL_1963980|2021-05-04"/>
			NNNNNNNNNNNNNNNNNNNNNNNNNNNNNNNNNNNNNNNNNNNNNNNN
		</sequence>
    <sequence><taxon idref="hCoV-19/Spain/CT-HUB00466/2021|EPI_ISL_1963982|2021-05-04"/>
			NNNNNNNNNNNNNNNNNNNNNNNNNNNNNNNNNNNNNNNNNNNNNNNN
		</sequence>
    <sequence><taxon idref="hCoV-19/Spain/CT-HUB00479/2021|EPI_ISL_1963994|2021-05-03"/>
			NNNNNNNNNNNNNNNNNNNNNNNNNNNNNNNNNNNNNNNNNNNNNNNN
		</sequence>
    <sequence><taxon idref="hCoV-19/Spain/CT-HUB00494/2021|EPI_ISL_1964008|2021-05-03"/>
			NNNNNNNNNNNNNNNNNNNNNNNNNNNNNNNNNNNNNNNNNNNNNNNN
		</sequence>
    <sequence><taxon idref="hCoV-19/Spain/CT-HUB00502/2021|EPI_ISL_1964016|2021-05-03"/>
			NNNNNNNNNNNNNNNNNNNNNNNNNNNNNNNNNNNNNNNNNNNNNNNN
		</sequence>
    <sequence><taxon idref="hCoV-19/Spain/CT-HUB00541/2021|EPI_ISL_1964053|2021-05-03"/>
			NNNNNNNNNNNNNNNNNNNNNNNNNNNNNNNNNNNNNNNNNNNNNNNN
		</sequence>
    <sequence><taxon idref="hCoV-19/Spain/CT-HUB00545/2021|EPI_ISL_1964056|2021-05-03"/>
			NNNNNNNNNNNNNNNNNNNNNNNNNNNNNNNNNNNNNNNNNNNNNNNN
		</sequence>
    <sequence><taxon idref="hCoV-19/Spain/CT-HUB00554/2021|EPI_ISL_1964065|2021-05-03"/>
			NNNNNNNNNNNNNNNNNNNNNNNNNNNNNNNNNNNNNNNNNNNNNNNN
		</sequence>
    <sequence><taxon idref="hCoV-19/Spain/CT-HUB00566/2021|EPI_ISL_1964077|2021-05-03"/>
			NNNNNNNNNNNNNNNNNNNNNNNNNNNNNNNNNNNNNNNNNNNNNNNN
		</sequence>
    <sequence><taxon idref="hCoV-19/USA/WY-WPHL-21031991/2021|EPI_ISL_1967489|2021-05-04"/>
			NNNNNNNNNNNNNNNNNNNNNNNNNNNNNNNNNNNNNNNNNNNNNNNN
		</sequence>
    <sequence><taxon idref="hCoV-19/New_Zealand/21MV0400/2021|EPI_ISL_1967901|2021-05-02"/>
			NNNNNNNNNNNNNNNNNNNNNNNNNNNNNNNNNNNNNNNNNNNNNNNN
		</sequence>
    <sequence><taxon idref="hCoV-19/Sweden/SUS0001534/2021|EPI_ISL_1968946|2021-05-01"/>
			NNNNNNNNNNNNNNNNNNNNNNNNNNNNNNNNNNNNNNNNNNNNNNNN
		</sequence>
    <sequence><taxon idref="hCoV-19/Sweden/SUS0001547/2021|EPI_ISL_1968959|2021-05-02"/>
			NNNNNNNNNNNNNNNNNNNNNNNNNNNNNNNNNNNNNNNNNNNNNNNN
		</sequence>
    <sequence><taxon idref="hCoV-19/USA/MA-CDCBI-CRSP_4PUOZORFNFP6EKER/2021|EPI_ISL_1971577|2021-05-01"/>
			NNNNNNNNNNNNNNNNNNNNNNNNNNNNNNNNNNNNNNNNNNNNNNNN
		</sequence>
    <sequence><taxon idref="hCoV-19/USA/MA-CDCBI-CRSP_5Y6GWIGRQ5X4U3BH/2021|EPI_ISL_1971594|2021-05-01"/>
			NNNNNNNNNNNNNNNNNNNNNNNNNNNNNNNNNNNNNNNNNNNNNNNN
		</sequence>
    <sequence><taxon idref="hCoV-19/USA/MA-CDCBI-CRSP_FDNVM4LQD4UV74SC/2021|EPI_ISL_1971703|2021-05-01"/>
			NNNNNNNNNNNNNNNNNNNNNNNNNNNNNNNNNNNNNNNNNNNNNNNN
		</sequence>
    <sequence><taxon idref="hCoV-19/USA/MA-CDCBI-CRSP_JCSWFQJITV4HP576/2021|EPI_ISL_1971763|2021-05-01"/>
			NNNNNNNNNNNNNNNNNNNNNNNNNNNNNNNNNNNNNNNNNNNNNNNN
		</sequence>
    <sequence><taxon idref="hCoV-19/USA/MA-CDCBI-CRSP_SUAOOKYP7KQ4V4KZ/2021|EPI_ISL_1971881|2021-05-01"/>
			NNNNNNNNNNNNNNNNNNNNNNNNNNNNNNNNNNNNNNNNNNNNNNNN
		</sequence>
    <sequence><taxon idref="hCoV-19/USA/NY-CDCBI-CRSP_S6BZQGNPT7BQYIET/2021|EPI_ISL_1972027|2021-05-01"/>
			NNNNNNNNNNNNNNNNNNNNNNNNNNNNNNNNNNNNNNNNNNNNNNNN
		</sequence>
    <sequence><taxon idref="hCoV-19/England/LOND-12F966D/2021|EPI_ISL_1975115|2021-05-02"/>
			NNNNNNNNNNNNNNNNNNNNNNNNNNNNNNNNNNNNNNNNNNNNNNNN
		</sequence>
    <sequence><taxon idref="hCoV-19/Wales/PHWC-PYRI9K/2021|EPI_ISL_1979313|2021-05-03"/>
			NNNNNNNNNNNNNNNNNNNNNNNNNNNNNNNNNNNNNNNNNNNNNNNN
		</sequence>
    <sequence><taxon idref="hCoV-19/Wales/PHWC-PYRU7O/2021|EPI_ISL_1979568|2021-05-01"/>
			NNNNNNNNNNNNNNNNNNNNNNNNNNNNNNNNNNNNNNNNNNNNNNNN
		</sequence>
    <sequence><taxon idref="hCoV-19/Wales/PHWC-PYRWDR/2021|EPI_ISL_1979626|2021-05-04"/>
			NNNNNNNNNNNNNNNNNNNNNNNNNNNNNNNNNNNNNNNNNNNNNNNN
		</sequence>
    <sequence><taxon idref="hCoV-19/Wales/PHWC-PYRWUD/2021|EPI_ISL_1979648|2021-05-04"/>
			NNNNNNNNNNNNNNNNNNNNNNNNNNNNNNNNNNNNNNNNNNNNNNNN
		</sequence>
    <sequence><taxon idref="hCoV-19/England/MILK-1551F83/2021|EPI_ISL_1985756|2021-05-01"/>
			NNNNNNNNNNNNNNNNNNNNNNNNNNNNNNNNNNNNNNNNNNNNNNNN
		</sequence>
    <sequence><taxon idref="hCoV-19/England/ALDP-15510AE/2021|EPI_ISL_1985921|2021-05-01"/>
			NNNNNNNNNNNNNNNNNNNNNNNNNNNNNNNNNNNNNNNNNNNNNNNN
		</sequence>
    <sequence><taxon idref="hCoV-19/England/ALDP-1551044/2021|EPI_ISL_1986041|2021-05-01"/>
			NNNNNNNNNNNNNNNNNNNNNNNNNNNNNNNNNNNNNNNNNNNNNNNN
		</sequence>
    <sequence><taxon idref="hCoV-19/England/ALDP-1551299/2021|EPI_ISL_1986064|2021-05-01"/>
			NNNNNNNNNNNNNNNNNNNNNNNNNNNNNNNNNNNNNNNNNNNNNNNN
		</sequence>
    <sequence><taxon idref="hCoV-19/England/ALDP-1553DE1/2021|EPI_ISL_1986113|2021-05-01"/>
			NNNNNNNNNNNNNNNNNNNNNNNNNNNNNNNNNNNNNNNNNNNNNNNN
		</sequence>
    <sequence><taxon idref="hCoV-19/England/ALDP-1553BF6/2021|EPI_ISL_1986114|2021-05-01"/>
			NNNNNNNNNNNNNNNNNNNNNNNNNNNNNNNNNNNNNNNNNNNNNNNN
		</sequence>
    <sequence><taxon idref="hCoV-19/England/ALDP-1553A9F/2021|EPI_ISL_1986168|2021-05-01"/>
			NNNNNNNNNNNNNNNNNNNNNNNNNNNNNNNNNNNNNNNNNNNNNNNN
		</sequence>
    <sequence><taxon idref="hCoV-19/England/ALDP-1553A62/2021|EPI_ISL_1986203|2021-05-01"/>
			NNNNNNNNNNNNNNNNNNNNNNNNNNNNNNNNNNNNNNNNNNNNNNNN
		</sequence>
    <sequence><taxon idref="hCoV-19/Scotland/QEUH-154F717/2021|EPI_ISL_1986251|2021-05-01"/>
			NNNNNNNNNNNNNNNNNNNNNNNNNNNNNNNNNNNNNNNNNNNNNNNN
		</sequence>
    <sequence><taxon idref="hCoV-19/Scotland/QEUH-154F629/2021|EPI_ISL_1986254|2021-05-01"/>
			NNNNNNNNNNNNNNNNNNNNNNNNNNNNNNNNNNNNNNNNNNNNNNNN
		</sequence>
    <sequence><taxon idref="hCoV-19/Scotland/QEUH-154F39B/2021|EPI_ISL_1986282|2021-05-01"/>
			NNNNNNNNNNNNNNNNNNNNNNNNNNNNNNNNNNNNNNNNNNNNNNNN
		</sequence>
    <sequence><taxon idref="hCoV-19/Scotland/QEUH-154F489/2021|EPI_ISL_1986325|2021-05-01"/>
			NNNNNNNNNNNNNNNNNNNNNNNNNNNNNNNNNNNNNNNNNNNNNNNN
		</sequence>
    <sequence><taxon idref="hCoV-19/Scotland/QEUH-154F753/2021|EPI_ISL_1986509|2021-05-01"/>
			NNNNNNNNNNNNNNNNNNNNNNNNNNNNNNNNNNNNNNNNNNNNNNNN
		</sequence>
    <sequence><taxon idref="hCoV-19/Northern_Ireland/RAND-1550C32/2021|EPI_ISL_1986751|2021-05-01"/>
			NNNNNNNNNNNNNNNNNNNNNNNNNNNNNNNNNNNNNNNNNNNNNNNN
		</sequence>
    <sequence><taxon idref="hCoV-19/France/HDF-100002719665/2021|EPI_ISL_1988255|2021-04"/>
			NNNNNNNNNNNNNNNNNNNNNNNNNNNNNNNNNNNNNNNNNNNNNNNN
		</sequence>
    <sequence><taxon idref="hCoV-19/France/HDF-100002725121/2021|EPI_ISL_1988263|2021-04"/>
			NNNNNNNNNNNNNNNNNNNNNNNNNNNNNNNNNNNNNNNNNNNNNNNN
		</sequence>
    <sequence><taxon idref="hCoV-19/France/HDF-1118017272/2021|EPI_ISL_1988286|2021-04"/>
			NNNNNNNNNNNNNNNNNNNNNNNNNNNNNNNNNNNNNNNNNNNNNNNN
		</sequence>
    <sequence><taxon idref="hCoV-19/France/HDF-100002707642/2021|EPI_ISL_1988288|2021-04"/>
			NNNNNNNNNNNNNNNNNNNNNNNNNNNNNNNNNNNNNNNNNNNNNNNN
		</sequence>
    <sequence><taxon idref="hCoV-19/France/HDF-100002726099/2021|EPI_ISL_1988300|2021-04"/>
			NNNNNNNNNNNNNNNNNNNNNNNNNNNNNNNNNNNNNNNNNNNNNNNN
		</sequence>
    <sequence><taxon idref="hCoV-19/France/HDF-100002726157/2021|EPI_ISL_1988301|2021-04"/>
			NNNNNNNNNNNNNNNNNNNNNNNNNNNNNNNNNNNNNNNNNNNNNNNN
		</sequence>
    <sequence><taxon idref="hCoV-19/France/HDF-100002719685/2021|EPI_ISL_1988308|2021-04"/>
			NNNNNNNNNNNNNNNNNNNNNNNNNNNNNNNNNNNNNNNNNNNNNNNN
		</sequence>
    <sequence><taxon idref="hCoV-19/France/HDF-1118016756/2021|EPI_ISL_1988328|2021-04"/>
			NNNNNNNNNNNNNNNNNNNNNNNNNNNNNNNNNNNNNNNNNNNNNNNN
		</sequence>
    <sequence><taxon idref="hCoV-19/France/HDF-100002707711/2021|EPI_ISL_1988341|2021-04"/>
			NNNNNNNNNNNNNNNNNNNNNNNNNNNNNNNNNNNNNNNNNNNNNNNN
		</sequence>
    <sequence><taxon idref="hCoV-19/France/HDF-1118016932/2021|EPI_ISL_1988395|2021-04"/>
			NNNNNNNNNNNNNNNNNNNNNNNNNNNNNNNNNNNNNNNNNNNNNNNN
		</sequence>
    <sequence><taxon idref="hCoV-19/France/HDF-100002707563/2021|EPI_ISL_1988437|2021-04"/>
			NNNNNNNNNNNNNNNNNNNNNNNNNNNNNNNNNNNNNNNNNNNNNNNN
		</sequence>
    <sequence><taxon idref="hCoV-19/France/HDF-100002718052/2021|EPI_ISL_1988462|2021-04"/>
			NNNNNNNNNNNNNNNNNNNNNNNNNNNNNNNNNNNNNNNNNNNNNNNN
		</sequence>
    <sequence><taxon idref="hCoV-19/France/HDF-1118017284/2021|EPI_ISL_1988503|2021-04"/>
			NNNNNNNNNNNNNNNNNNNNNNNNNNNNNNNNNNNNNNNNNNNNNNNN
		</sequence>
    <sequence><taxon idref="hCoV-19/France/HDF-1118043409/2021|EPI_ISL_1988508|2021-04"/>
			NNNNNNNNNNNNNNNNNNNNNNNNNNNNNNNNNNNNNNNNNNNNNNNN
		</sequence>
    <sequence><taxon idref="hCoV-19/France/HDF-100002726098/2021|EPI_ISL_1988519|2021-04"/>
			NNNNNNNNNNNNNNNNNNNNNNNNNNNNNNNNNNNNNNNNNNNNNNNN
		</sequence>
    <sequence><taxon idref="hCoV-19/France/HDF-100002710904/2021|EPI_ISL_1988562|2021-04"/>
			NNNNNNNNNNNNNNNNNNNNNNNNNNNNNNNNNNNNNNNNNNNNNNNN
		</sequence>
    <sequence><taxon idref="hCoV-19/France/HDF-1118034117/2021|EPI_ISL_1988611|2021-04"/>
			NNNNNNNNNNNNNNNNNNNNNNNNNNNNNNNNNNNNNNNNNNNNNNNN
		</sequence>
    <sequence><taxon idref="hCoV-19/France/HDF-1118107366/2021|EPI_ISL_1988621|2021-04"/>
			NNNNNNNNNNNNNNNNNNNNNNNNNNNNNNNNNNNNNNNNNNNNNNNN
		</sequence>
    <sequence><taxon idref="hCoV-19/France/HDF-100002724203/2021|EPI_ISL_1988631|2021-04"/>
			NNNNNNNNNNNNNNNNNNNNNNNNNNNNNNNNNNNNNNNNNNNNNNNN
		</sequence>
    <sequence><taxon idref="hCoV-19/France/HDF-100002719643/2021|EPI_ISL_1988640|2021-04"/>
			NNNNNNNNNNNNNNNNNNNNNNNNNNNNNNNNNNNNNNNNNNNNNNNN
		</sequence>
    <sequence><taxon idref="hCoV-19/Wuhan/Hu-1/2019|EPI_ISL_402125|2019-12-31"/>
			NNNNNNNNNNNNNNNNNNNNNNNNNNNNNNNNNNNNNNNNNNNNNNNN
		</sequence>
    <sequence><taxon idref="hCoV-19/Wuhan/WH01/2019|EPI_ISL_406798|2019-12-26"/>
			NNNNNNNNNNNNNNNNNNNNNNNNNNNNNNNNNNNNNNNNNNNNNNNN
		</sequence>
    <sequence><taxon idref="hCoV-19/New_Zealand/20VR0275/2020|EPI_ISL_416538|2020-03-15"/>
			NNNNNNNNNNNNNNNNNNNNNNNNNNNNNNNNNNNNNNNNNNNNNNNN
		</sequence>
    <sequence><taxon idref="hCoV-19/USA/AZ-TG271860/2020|EPI_ISL_426539|2020-03-23"/>
			NNNNNNNNNNNNNNNNNNNNNNNNNNNNNNNNNNNNNNNNNNNNNNNN
		</sequence>
    <sequence><taxon idref="hCoV-19/India/GJ-GBRC22/2020|EPI_ISL_437451|2020-04-26"/>
			NNNNNNNNNNNNNNNNNNNNNNNNNNNNNNNNNNNNNNNNNNNNNNNN
		</sequence>
    <sequence><taxon idref="hCoV-19/Guam/GU_NHG_02/2020|EPI_ISL_444999|2020-03-24"/>
			NNNNNNNNNNNNNNNNNNNNNNNNNNNNNNNNNNNNNNNNNNNNNNNN
		</sequence>
    <sequence><taxon idref="hCoV-19/Australia/NSW538/2020|EPI_ISL_455077|2020-03-28"/>
			NNNNNNNNNNNNNNNNNNNNNNNNNNNNNNNNNNNNNNNNNNNNNNNN
		</sequence>
    <sequence><taxon idref="hCoV-19/New_Zealand/20VR2522/2020|EPI_ISL_456382|2020-04-15"/>
			NNNNNNNNNNNNNNNNNNNNNNNNNNNNNNNNNNNNNNNNNNNNNNNN
		</sequence>
    <sequence><taxon idref="hCoV-19/Beijing/IVDC-01-06/2020|EPI_ISL_469254|2020-06-11"/>
			NNNNNNNNNNNNNNNNNNNNNNNNNNNNNNNNNNNNNNNNNNNNNNNN
		</sequence>
    <sequence><taxon idref="hCoV-19/Singapore/503/2020|EPI_ISL_479581|2020-04-06"/>
			NNNNNNNNNNNNNNNNNNNNNNNNNNNNNNNNNNNNNNNNNNNNNNNN
		</sequence>
    <sequence><taxon idref="hCoV-19/USA/MN-MDH-1238/2020|EPI_ISL_482959|2020-05-19"/>
			NNNNNNNNNNNNNNNNNNNNNNNNNNNNNNNNNNNNNNNNNNNNNNNN
		</sequence>
    <sequence><taxon idref="hCoV-19/Ecuador/52438/2020|EPI_ISL_491951|2020-06-01"/>
			NNNNNNNNNNNNNNNNNNNNNNNNNNNNNNNNNNNNNNNNNNNNNNNN
		</sequence>
    <sequence><taxon idref="hCoV-19/Oman/205042822/2020|EPI_ISL_492020|2020-06-09"/>
			NNNNNNNNNNNNNNNNNNNNNNNNNNNNNNNNNNNNNNNNNNNNNNNN
		</sequence>
    <sequence><taxon idref="hCoV-19/Panama/334655/2020|EPI_ISL_496790|2020-03-31"/>
			NNNNNNNNNNNNNNNNNNNNNNNNNNNNNNNNNNNNNNNNNNNNNNNN
		</sequence>
    <sequence><taxon idref="hCoV-19/Nigeria/ED06-CV159/2020|EPI_ISL_527877|2020-03-25"/>
			NNNNNNNNNNNNNNNNNNNNNNNNNNNNNNNNNNNNNNNNNNNNNNNN
		</sequence>
    <sequence><taxon idref="hCoV-19/Wuhan/IME-WH01/2019|EPI_ISL_529213|2019-12-30"/>
			NNNNNNNNNNNNNNNNNNNNNNNNNNNNNNNNNNNNNNNNNNNNNNNN
		</sequence>
    <sequence><taxon idref="hCoV-19/South_Africa/KRISP-K002746/2020|EPI_ISL_529742|2020-08-13"/>
			NNNNNNNNNNNNNNNNNNNNNNNNNNNNNNNNNNNNNNNNNNNNNNNN
		</sequence>
    <sequence><taxon idref="hCoV-19/Australia/QLD990/2020|EPI_ISL_530250|2020-07-10"/>
			NNNNNNNNNNNNNNNNNNNNNNNNNNNNNNNNNNNNNNNNNNNNNNNN
		</sequence>
    <sequence><taxon idref="hCoV-19/Peru/CAL-INS-105/2020|EPI_ISL_536504|2020-05-02"/>
			NNNNNNNNNNNNNNNNNNNNNNNNNNNNNNNNNNNNNNNNNNNNNNNN
		</sequence>
    <sequence><taxon idref="hCoV-19/New_Zealand/20VR3879/2020|EPI_ISL_548145|2020-07-23"/>
			NNNNNNNNNNNNNNNNNNNNNNNNNNNNNNNNNNNNNNNNNNNNNNNN
		</sequence>
    <sequence><taxon idref="hCoV-19/USA/MN-QDX-1374/2020|EPI_ISL_572163|2020-03-15"/>
			NNNNNNNNNNNNNNNNNNNNNNNNNNNNNNNNNNNNNNNNNNNNNNNN
		</sequence>
    <sequence><taxon idref="hCoV-19/Slovakia/UKBA-210/2020|EPI_ISL_577741|2020-06-30"/>
			NNNNNNNNNNNNNNNNNNNNNNNNNNNNNNNNNNNNNNNNNNNNNNNN
		</sequence>
    <sequence><taxon idref="hCoV-19/New_Zealand/20VR3066/2020|EPI_ISL_579406|2020-05-09"/>
			NNNNNNNNNNNNNNNNNNNNNNNNNNNNNNNNNNNNNNNNNNNNNNNN
		</sequence>
    <sequence><taxon idref="hCoV-19/Singapore/1061/2020|EPI_ISL_583896|2020-08-17"/>
			NNNNNNNNNNNNNNNNNNNNNNNNNNNNNNNNNNNNNNNNNNNNNNNN
		</sequence>
    <sequence><taxon idref="hCoV-19/USA/MI-UM-10036150256/2020|EPI_ISL_590728|2020-09-26"/>
			NNNNNNNNNNNNNNNNNNNNNNNNNNNNNNNNNNNNNNNNNNNNNNNN
		</sequence>
    <sequence><taxon idref="hCoV-19/env/Qingdao/IVDC-08-10/2020|EPI_ISL_591277|2020-09-24"/>
			NNNNNNNNNNNNNNNNNNNNNNNNNNNNNNNNNNNNNNNNNNNNNNNN
		</sequence>
    <sequence><taxon idref="hCoV-19/Bahrain/023287015_S14_L001/2020|EPI_ISL_632284|2020-07-25"/>
			NNNNNNNNNNNNNNNNNNNNNNNNNNNNNNNNNNNNNNNNNNNNNNNN
		</sequence>
    <sequence><taxon idref="hCoV-19/Mozambique/KRISP-MZ158905/2020|EPI_ISL_636980|2020-07-14"/>
			NNNNNNNNNNNNNNNNNNNNNNNNNNNNNNNNNNNNNNNNNNNNNNNN
		</sequence>
    <sequence><taxon idref="hCoV-19/Singapore/1254/2020|EPI_ISL_648672|2020-05-02"/>
			NNNNNNNNNNNNNNNNNNNNNNNNNNNNNNNNNNNNNNNNNNNNNNNN
		</sequence>
    <sequence><taxon idref="hCoV-19/Burkina_Faso/2944/2020|EPI_ISL_660464|2020-09-21"/>
			NNNNNNNNNNNNNNNNNNNNNNNNNNNNNNNNNNNNNNNNNNNNNNNN
		</sequence>
    <sequence><taxon idref="hCoV-19/Hungary/UD-57949/2020|EPI_ISL_671437|2020-08-31"/>
			NNNNNNNNNNNNNNNNNNNNNNNNNNNNNNNNNNNNNNNNNNNNNNNN
		</sequence>
    <sequence><taxon idref="hCoV-19/Switzerland/SO-ETHZ-350181/2020|EPI_ISL_693831|2020-11-04"/>
			NNNNNNNNNNNNNNNNNNNNNNNNNNNNNNNNNNNNNNNNNNNNNNNN
		</sequence>
    <sequence><taxon idref="hCoV-19/Ecuador/USFQ-381/2020|EPI_ISL_697791|2020-09-18"/>
			NNNNNNNNNNNNNNNNNNNNNNNNNNNNNNNNNNNNNNNNNNNNNNNN
		</sequence>
    <sequence><taxon idref="hCoV-19/Thailand/Bangkok-14712/2020|EPI_ISL_708815|2020-09-24"/>
			NNNNNNNNNNNNNNNNNNNNNNNNNNNNNNNNNNNNNNNNNNNNNNNN
		</sequence>
    <sequence><taxon idref="hCoV-19/Croatia/Zagreb-22/2020|EPI_ISL_710570|2020-10-01"/>
			NNNNNNNNNNNNNNNNNNNNNNNNNNNNNNNNNNNNNNNNNNNNNNNN
		</sequence>
    <sequence><taxon idref="hCoV-19/Malaysia/UNIMAS-11942/2020|EPI_ISL_718146|2020-07-18"/>
			NNNNNNNNNNNNNNNNNNNNNNNNNNNNNNNNNNNNNNNNNNNNNNNN
		</sequence>
    <sequence><taxon idref="hCoV-19/Ecuador/USFQ-556/2020|EPI_ISL_728204|2020-12-01"/>
			NNNNNNNNNNNNNNNNNNNNNNNNNNNNNNNNNNNNNNNNNNNNNNNN
		</sequence>
    <sequence><taxon idref="hCoV-19/mink/Poland/Pomorskie_50/2020|EPI_ISL_732954|2020-11-17"/>
			NNNNNNNNNNNNNNNNNNNNNNNNNNNNNNNNNNNNNNNNNNNNNNNN
		</sequence>
    <sequence><taxon idref="hCoV-19/Australia/NSW1237/2020|EPI_ISL_740868|2020-12-14"/>
			NNNNNNNNNNNNNNNNNNNNNNNNNNNNNNNNNNNNNNNNNNNNNNNN
		</sequence>
    <sequence><taxon idref="hCoV-19/Chile/RM-88166-TC1/2020|EPI_ISL_746484|2020-06-03"/>
			NNNNNNNNNNNNNNNNNNNNNNNNNNNNNNNNNNNNNNNNNNNNNNNN
		</sequence>
    <sequence><taxon idref="hCoV-19/Uruguay/TYT-M68/2020|EPI_ISL_749906|2020-06-21"/>
			NNNNNNNNNNNNNNNNNNNNNNNNNNNNNNNNNNNNNNNNNNNNNNNN
		</sequence>
    <sequence><taxon idref="hCoV-19/Finland/92HEL/2020|EPI_ISL_766025|2020-12-18"/>
			NNNNNNNNNNNNNNNNNNNNNNNNNNNNNNNNNNNNNNNNNNNNNNNN
		</sequence>
    <sequence><taxon idref="hCoV-19/Australia/NSW1308/2020|EPI_ISL_767874|2020-12-18"/>
			NNNNNNNNNNNNNNNNNNNNNNNNNNNNNNNNNNNNNNNNNNNNNNNN
		</sequence>
    <sequence><taxon idref="hCoV-19/Australia/NT91/2021|EPI_ISL_779409|2021-01-02"/>
			NNNNNNNNNNNNNNNNNNNNNNNNNNNNNNNNNNNNNNNNNNNNNNNN
		</sequence>
    <sequence><taxon idref="hCoV-19/Argentina/PAIS-A0272/2020|EPI_ISL_792350|2020-04-22"/>
			NNNNNNNNNNNNNNNNNNNNNNNNNNNNNNNNNNNNNNNNNNNNNNNN
		</sequence>
    <sequence><taxon idref="hCoV-19/USA/AK-PHL6671/2020|EPI_ISL_806849|2020-12-13"/>
			NNNNNNNNNNNNNNNNNNNNNNNNNNNNNNNNNNNNNNNNNNNNNNNN
		</sequence>
    <sequence><taxon idref="hCoV-19/Romania/191Hunedoara/2020|EPI_ISL_807156|2020-12-28"/>
			NNNNNNNNNNNNNNNNNNNNNNNNNNNNNNNNNNNNNNNNNNNNNNNN
		</sequence>
    <sequence><taxon idref="hCoV-19/Australia/WA596/2020|EPI_ISL_810801|2020-12-26"/>
			NNNNNNNNNNNNNNNNNNNNNNNNNNNNNNNNNNNNNNNNNNNNNNNN
		</sequence>
    <sequence><taxon idref="hCoV-19/Australia/WA598/2020|EPI_ISL_810804|2020-12-27"/>
			NNNNNNNNNNNNNNNNNNNNNNNNNNNNNNNNNNNNNNNNNNNNNNNN
		</sequence>
    <sequence><taxon idref="hCoV-19/Cameroon/CV430/2020|EPI_ISL_845563|2020-12-02"/>
			NNNNNNNNNNNNNNNNNNNNNNNNNNNNNNNNNNNNNNNNNNNNNNNN
		</sequence>
    <sequence><taxon idref="hCoV-19/Cameroon/CV432/2020|EPI_ISL_845565|2020-12-16"/>
			NNNNNNNNNNNNNNNNNNNNNNNNNNNNNNNNNNNNNNNNNNNNNNNN
		</sequence>
    <sequence><taxon idref="hCoV-19/Australia/QLD1484/2020|EPI_ISL_849747|2020-12-26"/>
			NNNNNNNNNNNNNNNNNNNNNNNNNNNNNNNNNNNNNNNNNNNNNNNN
		</sequence>
    <sequence><taxon idref="hCoV-19/Qingdao/IVDC-01-01/2020|EPI_ISL_850949|2020-08-16"/>
			NNNNNNNNNNNNNNNNNNNNNNNNNNNNNNNNNNNNNNNNNNNNNNNN
		</sequence>
    <sequence><taxon idref="hCoV-19/Urumqi/IVDC-01-01/2020|EPI_ISL_850951|2020-07-16"/>
			NNNNNNNNNNNNNNNNNNNNNNNNNNNNNNNNNNNNNNNNNNNNNNNN
		</sequence>
    <sequence><taxon idref="hCoV-19/Iran/Tehran-04/2020|EPI_ISL_862079|2020-11-05"/>
			NNNNNNNNNNNNNNNNNNNNNNNNNNNNNNNNNNNNNNNNNNNNNNNN
		</sequence>
    <sequence><taxon idref="hCoV-19/Nigeria/FC-CV532/2020|EPI_ISL_872606|2020-11-15"/>
			NNNNNNNNNNNNNNNNNNNNNNNNNNNNNNNNNNNNNNNNNNNNNNNN
		</sequence>
    <sequence><taxon idref="hCoV-19/Slovakia/UKBA-724/2020|EPI_ISL_875538|2020-10-10"/>
			NNNNNNNNNNNNNNNNNNNNNNNNNNNNNNNNNNNNNNNNNNNNNNNN
		</sequence>
    <sequence><taxon idref="hCoV-19/Mozambique/INS-K007916/2020|EPI_ISL_887486|2020-12-28"/>
			NNNNNNNNNNNNNNNNNNNNNNNNNNNNNNNNNNNNNNNNNNNNNNNN
		</sequence>
    <sequence><taxon idref="hCoV-19/Iraq/BAS-2/2020|EPI_ISL_907075|2020-10-01"/>
			NNNNNNNNNNNNNNNNNNNNNNNNNNNNNNNNNNNNNNNNNNNNNNNN
		</sequence>
    <sequence><taxon idref="hCoV-19/Egypt/CUNCI-HGC11I030/2021|EPI_ISL_907108|2021-01-03"/>
			NNNNNNNNNNNNNNNNNNNNNNNNNNNNNNNNNNNNNNNNNNNNNNNN
		</sequence>
    <sequence><taxon idref="hCoV-19/Congo/Q001C104A1_2101-TM-r1-018/2020|EPI_ISL_912369|2020-12-14"/>
			NNNNNNNNNNNNNNNNNNNNNNNNNNNNNNNNNNNNNNNNNNNNNNNN
		</sequence>
    <sequence><taxon idref="hCoV-19/Cambodia/126519/2020|EPI_ISL_918371|2020-11-28"/>
			NNNNNNNNNNNNNNNNNNNNNNNNNNNNNNNNNNNNNNNNNNNNNNNN
		</sequence>
    <sequence><taxon idref="hCoV-19/Taiwan/CGMH-CGU-45/2020|EPI_ISL_956326|2020-12-31"/>
			NNNNNNNNNNNNNNNNNNNNNNNNNNNNNNNNNNNNNNNNNNNNNNNN
		</sequence>
    <sequence><taxon idref="hCoV-19/Kenya/C76874/2020|EPI_ISL_968849|2020-12-10"/>
			NNNNNNNNNNNNNNNNNNNNNNNNNNNNNNNNNNNNNNNNNNNNNNNN
		</sequence>
    <sequence><taxon idref="hCoV-19/Kenya/C79176/2021|EPI_ISL_968873|2021-01-06"/>
			NNNNNNNNNNNNNNNNNNNNNNNNNNNNNNNNNNNNNNNNNNNNNNNN
		</sequence>
    <sequence><taxon idref="hCoV-19/Zambia/ZMB-V65109/2020|EPI_ISL_977352|2020-12-01"/>
			NNNNNNNNNNNNNNNNNNNNNNNNNNNNNNNNNNNNNNNNNNNNNNNN
		</sequence>
    <sequence><taxon idref="hCoV-19/Canada/MB-NML-833/2020|EPI_ISL_979271|2020-06-23"/>
			NNNNNNNNNNNNNNNNNNNNNNNNNNNNNNNNNNNNNNNNNNNNNNNN
		</sequence>
    <sequence><taxon idref="hCoV-19/Singapore/175/2021|EPI_ISL_981024|2021-02-06"/>
			NNNNNNNNNNNNNNNNNNNNNNNNNNNNNNNNNNNNNNNNNNNNNNNN
		</sequence>
    <sequence><taxon idref="hCoV-19/Guinea/Conakry-INSP-51905/2021|EPI_ISL_999032|2021-01-05"/>
			NNNNNNNNNNNNNNNNNNNNNNNNNNNNNNNNNNNNNNNNNNNNNNNN
		</sequence>
    <sequence><taxon idref="hCoV-19/France/IDF-IPP10522/2021|EPI_ISL_2029629|2021-04-22"/>
			NNNNNNNNNNNNNNNNNNNNNNNNNNNNNNNNNNNNNNNNNNNNNNNN
		</sequence>
    <sequence><taxon idref="hCoV-19/Germany/un-RKI-I-078686/2021|EPI_ISL_1643902|2021-04-02"/>
			NNNNNNNNNNNNNNNNNNNNNNNNNNNNNNNNNNNNNNNNNNNNNNNN
		</sequence>
    <sequence><taxon idref="hCoV-19/England/MILK-1592DC8/2021|EPI_ISL_2235679|2021-05-17"/>
			NNNNNNNNNNNNNNNNNNNNNNNNNNNNNNNNNNNNNNNNNNNNNNNN
		</sequence>
    <sequence><taxon idref="hCoV-19/France/BRE-IPP10653/2021|EPI_ISL_2030060|2021-04-27"/>
			NNNNNNNNNNNNNNNNNNNNNNNNNNNNNNNNNNNNNNNNNNNNNNNN
		</sequence>
    <sequence><taxon idref="hCoV-19/Central_African_Republic/242/2021|EPI_ISL_2365412|2021-03-31"/>
			NNNNNNNNNNNNNNNNNNNNNNNNNNNNNNNNNNNNNNNNNNNNNNNN
		</sequence>
    <sequence><taxon idref="hCoV-19/Germany/HH-RKI-I-180358/2021|EPI_ISL_2636756|2021-06-08"/>
			NNNNNNNNNNNNNNNNNNNNNNNNNNNNNNNNNNNNNNNNNNNNNNNN
		</sequence>
    <sequence><taxon idref="hCoV-19/Cameroun/Yaounde-21V-07104/2021|EPI_ISL_1790123|2021-02-10"/>
			NNNNNNNNNNNNNNNNNNNNNNNNNNNNNNNNNNNNNNNNNNNNNNNN
		</sequence>
    <sequence><taxon idref="hCoV-19/Italy/APU-POLBA70/2021|EPI_ISL_2365937|2021-04-15"/>
			NNNNNNNNNNNNNNNNNNNNNNNNNNNNNNNNNNNNNNNNNNNNNNNN
		</sequence>
    <sequence><taxon idref="hCoV-19/South_Korea/KDCA4496/2021|EPI_ISL_2361242|2021-05-01"/>
			NNNNNNNNNNNNNNNNNNNNNNNNNNNNNNNNNNNNNNNNNNNNNNNN
		</sequence>
    <sequence><taxon idref="hCoV-19/France/ARA-HCL021097336501/2021|EPI_ISL_2482693|2021-05-20"/>
			NNNNNNNNNNNNNNNNNNNNNNNNNNNNNNNNNNNNNNNNNNNNNNNN
		</sequence>
    <sequence><taxon idref="hCoV-19/South_Korea/KDCA4479/2021|EPI_ISL_2361227|2021-04-26"/>
			NNNNNNNNNNNNNNNNNNNNNNNNNNNNNNNNNNNNNNNNNNNNNNNN
		</sequence>
    <sequence><taxon idref="B.1.619|hCoV-19/Switzerland/NE-PMI-2109-0285/2021|EPI_ISL_1302986|2021-02-28"/>
			NNNNNNNNNNNNNNNNNNNNNNNNNNNNNNNNNNNNNNNNNNNNNNNN
		</sequence>
    <sequence><taxon idref="hCoV-19/South_Korea/KDCA4449/2021|EPI_ISL_2361194|2021-04-20"/>
			NNNNNNNNNNNNNNNNNNNNNNNNNNNNNNNNNNNNNNNNNNNNNNNN
		</sequence>
    <sequence><taxon idref="hCoV-19/Scotland/MILK-156EA19/2021|EPI_ISL_2153043|2021-05-02"/>
			NNNNNNNNNNNNNNNNNNNNNNNNNNNNNNNNNNNNNNNNNNNNNNNN
		</sequence>
    <sequence><taxon idref="hCoV-19/Cameroon/Yaounde-ECO23/2021|EPI_ISL_1190758|2021-02-03"/>
			NNNNNNNNNNNNNNNNNNNNNNNNNNNNNNNNNNNNNNNNNNNNNNNN
		</sequence>
    <sequence><taxon idref="hCoV-19/Cameroon/Yaounde-ECO43/2020|EPI_ISL_1190767|2020-12-21"/>
			NNNNNNNNNNNNNNNNNNNNNNNNNNNNNNNNNNNNNNNNNNNNNNNN
		</sequence>
    <sequence><taxon idref="hCoV-19/Central_African_Republic/RCA-07/2021|EPI_ISL_1762057|2021"/>
			NNNNNNNNNNNNNNNNNNNNNNNNNNNNNNNNNNNNNNNNNNNNNNNN
		</sequence>
    <sequence><taxon idref="hCoV-19/Lithuania/LTU000_REZUS_06_03_70/2021|EPI_ISL_2693984|2021-06-03"/>
			NNNNNNNNNNNNNNNNNNNNNNNNNNNNNNNNNNNNNNNNNNNNNNNN
		</sequence>
    <sequence><taxon idref="hCoV-19/South_Korea/KDCA4501/2021|EPI_ISL_2361247|2021-05-07"/>
			NNNNNNNNNNNNNNNNNNNNNNNNNNNNNNNNNNNNNNNNNNNNNNNN
		</sequence>
    <sequence><taxon idref="hCoV-19/Central_African_Republic/235/2021|EPI_ISL_2365410|2021-03-31"/>
			NNNNNNNNNNNNNNNNNNNNNNNNNNNNNNNNNNNNNNNNNNNNNNNN
		</sequence>
    <sequence><taxon idref="hCoV-19/South_Korea/KDCA4507/2021|EPI_ISL_2361252|2021-05-07"/>
			NNNNNNNNNNNNNNNNNNNNNNNNNNNNNNNNNNNNNNNNNNNNNNNN
		</sequence>
    <sequence><taxon idref="hCoV-19/Cameroon/Yaounde-ECO36/2021|EPI_ISL_1190763|2021-01-19"/>
			NNNNNNNNNNNNNNNNNNNNNNNNNNNNNNNNNNNNNNNNNNNNNNNN
		</sequence>
    <sequence><taxon idref="hCoV-19/England/PORT-1E7B48B/2021|EPI_ISL_1638013|2021-03-22"/>
			NNNNNNNNNNNNNNNNNNNNNNNNNNNNNNNNNNNNNNNNNNNNNNNN
		</sequence>
    <sequence><taxon idref="hCoV-19/Cameroon/Yaounde-ECO42/2020|EPI_ISL_1190766|2020-12-07"/>
			NNNNNNNNNNNNNNNNNNNNNNNNNNNNNNNNNNNNNNNNNNNNNNNN
		</sequence>
    <sequence><taxon idref="hCoV-19/Lithuania/MB25815/2021|EPI_ISL_1911429|2021-04-09"/>
			NNNNNNNNNNNNNNNNNNNNNNNNNNNNNNNNNNNNNNNNNNNNNNNN
		</sequence>
    <sequence><taxon idref="hCoV-19/France/NOR-76366244/2021|EPI_ISL_2688785|2021-05-14"/>
			NNNNNNNNNNNNNNNNNNNNNNNNNNNNNNNNNNNNNNNNNNNNNNNN
		</sequence>
    <sequence><taxon idref="hCoV-19/Lithuania/MB23948/2021|EPI_ISL_2095982|2021-03-31"/>
			NNNNNNNNNNNNNNNNNNNNNNNNNNNNNNNNNNNNNNNNNNNNNNNN
		</sequence>
    <sequence><taxon idref="hCoV-19/Lithuania/IBT-LSC-VU_r13_12/2021|EPI_ISL_2625891|2021-05-31"/>
			NNNNNNNNNNNNNNNNNNNNNNNNNNNNNNNNNNNNNNNNNNNNNNNN
		</sequence>
    <sequence><taxon idref="hCoV-19/Lithuania/IBT-LSC-VU_r11_33/2021|EPI_ISL_2428461|2021-05-17"/>
			NNNNNNNNNNNNNNNNNNNNNNNNNNNNNNNNNNNNNNNNNNNNNNNN
		</sequence>
    <sequence><taxon idref="hCoV-19/Lithuania/IBT-LSC-VU_r13_32/2021|EPI_ISL_2625909|2021-06-02"/>
			NNNNNNNNNNNNNNNNNNNNNNNNNNNNNNNNNNNNNNNNNNNNNNNN
		</sequence>
    <sequence><taxon idref="hCoV-19/Lithuania/LTU000_NMRVI_125878/2021|EPI_ISL_2694576|2021-06-05"/>
			NNNNNNNNNNNNNNNNNNNNNNNNNNNNNNNNNNNNNNNNNNNNNNNN
		</sequence>
    <sequence><taxon idref="hCoV-19/Lithuania/S21D937/2021|EPI_ISL_1823200|2021-04-12"/>
			NNNNNNNNNNNNNNNNNNNNNNNNNNNNNNNNNNNNNNNNNNNNNNNN
		</sequence>
    <sequence><taxon idref="hCoV-19/Lithuania/IBT-LSC-VU_r14_13/2021|EPI_ISL_2644812|2021-06-11"/>
			NNNNNNNNNNNNNNNNNNNNNNNNNNNNNNNNNNNNNNNNNNNNNNNN
		</sequence>
    <sequence><taxon idref="hCoV-19/Lithuania/LTU000_KUL5127767/2021|EPI_ISL_1960617|2021-04-13"/>
			NNNNNNNNNNNNNNNNNNNNNNNNNNNNNNNNNNNNNNNNNNNNNNNN
		</sequence>
    <sequence><taxon idref="hCoV-19/Lithuania/LTU000_MB26930/2021|EPI_ISL_1960609|2021-04-14"/>
			NNNNNNNNNNNNNNNNNNNNNNNNNNNNNNNNNNNNNNNNNNNNNNNN
		</sequence>
    <sequence><taxon idref="hCoV-19/France/IDF-IPP11679/2021|EPI_ISL_2188468|2021-05-04"/>
			NNNNNNNNNNNNNNNNNNNNNNNNNNNNNNNNNNNNNNNNNNNNNNNN
		</sequence>
    <sequence><taxon idref="hCoV-19/France/IDF-IPP09413/2021|EPI_ISL_1700651|2021-04-12"/>
			NNNNNNNNNNNNNNNNNNNNNNNNNNNNNNNNNNNNNNNNNNNNNNNN
		</sequence>
    <sequence><taxon idref="hCoV-19/Lithuania/MR-LUHS-3-60/2021|EPI_ISL_1404880|2021-03-15"/>
			NNNNNNNNNNNNNNNNNNNNNNNNNNNNNNNNNNNNNNNNNNNNNNNN
		</sequence>
    <sequence><taxon idref="hCoV-19/South_Korea/KDCA4426/2021|EPI_ISL_2361099|2021-03-31"/>
			NNNNNNNNNNNNNNNNNNNNNNNNNNNNNNNNNNNNNNNNNNNNNNNN
		</sequence>
    <sequence><taxon idref="hCoV-19/France/IDF-HMN-21042190775/2021|EPI_ISL_1757704|2021-04-15"/>
			NNNNNNNNNNNNNNNNNNNNNNNNNNNNNNNNNNNNNNNNNNNNNNNN
		</sequence>
    <sequence><taxon idref="hCoV-19/Lithuania/LTU000_REZUS_06_02_47/2021|EPI_ISL_2694565|2021-06-02"/>
			NNNNNNNNNNNNNNNNNNNNNNNNNNNNNNNNNNNNNNNNNNNNNNNN
		</sequence>
    <sequence><taxon idref="hCoV-19/Portugal/PT8047/2021|EPI_ISL_2362121|2021-05-14"/>
			NNNNNNNNNNNNNNNNNNNNNNNNNNNNNNNNNNNNNNNNNNNNNNNN
		</sequence>
    <sequence><taxon idref="hCoV-19/Switzerland/VS-HUG-34029054/2021|EPI_ISL_2104500|2021-04-27"/>
			NNNNNNNNNNNNNNNNNNNNNNNNNNNNNNNNNNNNNNNNNNNNNNNN
		</sequence>
    <sequence><taxon idref="hCoV-19/France/PAC-IHU-4495-N1/2021|EPI_ISL_1817033|2021-04-13"/>
			NNNNNNNNNNNNNNNNNNNNNNNNNNNNNNNNNNNNNNNNNNNNNNNN
		</sequence>
    <sequence><taxon idref="hCoV-19/Lithuania/IBT-LSC-VU_r05_21/2021|EPI_ISL_1760023|2021-04-07"/>
			NNNNNNNNNNNNNNNNNNNNNNNNNNNNNNNNNNNNNNNNNNNNNNNN
		</sequence>
    <sequence><taxon idref="hCoV-19/Central_African_Republic/RCA-47/2021|EPI_ISL_1764144|2021"/>
			NNNNNNNNNNNNNNNNNNNNNNNNNNNNNNNNNNNNNNNNNNNNNNNN
		</sequence>
    <sequence><taxon idref="hCoV-19/France/IDF-IPP11485/2021|EPI_ISL_2188340|2021-04-30"/>
			NNNNNNNNNNNNNNNNNNNNNNNNNNNNNNNNNNNNNNNNNNNNNNNN
		</sequence>
    <sequence><taxon idref="hCoV-19/South_Korea/KDCA4447/2021|EPI_ISL_2361182|2021-04-22"/>
			NNNNNNNNNNNNNNNNNNNNNNNNNNNNNNNNNNNNNNNNNNNNNNNN
		</sequence>
    <sequence><taxon idref="hCoV-19/Lithuania/LTU000_MB27454/2021|EPI_ISL_1960613|2021-04-16"/>
			NNNNNNNNNNNNNNNNNNNNNNNNNNNNNNNNNNNNNNNNNNNNNNNN
		</sequence>
    <sequence><taxon idref="hCoV-19/Central_African_Republic/RCA-48/2021|EPI_ISL_1764145|2021"/>
			NNNNNNNNNNNNNNNNNNNNNNNNNNNNNNNNNNNNNNNNNNNNNNNN
		</sequence>
    <sequence><taxon idref="hCoV-19/Lithuania/LTU000_MB22164/2021|EPI_ISL_1656854|2021-03-24"/>
			NNNNNNNNNNNNNNNNNNNNNNNNNNNNNNNNNNNNNNNNNNNNNNNN
		</sequence>
    <sequence><taxon idref="hCoV-19/Central_African_Republic/RCA-25/2021|EPI_ISL_1762071|2021"/>
			NNNNNNNNNNNNNNNNNNNNNNNNNNNNNNNNNNNNNNNNNNNNNNNN
		</sequence>
    <sequence><taxon idref="hCoV-19/Germany/RP-RKI-I-037987/2021|EPI_ISL_1284252|2021-03-09"/>
			NNNNNNNNNNNNNNNNNNNNNNNNNNNNNNNNNNNNNNNNNNNNNNNN
		</sequence>
    <sequence><taxon idref="hCoV-19/South_Korea/KDCA4432/2021|EPI_ISL_2361139|2021-04-14"/>
			NNNNNNNNNNNNNNNNNNNNNNNNNNNNNNNNNNNNNNNNNNNNNNNN
		</sequence>
    <sequence><taxon idref="hCoV-19/South_Korea/KDCA4435/2021|EPI_ISL_2361150|2021-04-11"/>
			NNNNNNNNNNNNNNNNNNNNNNNNNNNNNNNNNNNNNNNNNNNNNNNN
		</sequence>
    <sequence><taxon idref="hCoV-19/Switzerland/BS-ETHZ-620170/2021|EPI_ISL_2307734|2021-05-08"/>
			NNNNNNNNNNNNNNNNNNNNNNNNNNNNNNNNNNNNNNNNNNNNNNNN
		</sequence>
    <sequence><taxon idref="hCoV-19/Lithuania/LTU000_VLN_ANT_05_03_16/2021|EPI_ISL_2334187|2021-04-26"/>
			NNNNNNNNNNNNNNNNNNNNNNNNNNNNNNNNNNNNNNNNNNNNNNNN
		</sequence>
    <sequence><taxon idref="hCoV-19/England/ALDP-1513943/2021|EPI_ISL_1718408|2021-04-16"/>
			NNNNNNNNNNNNNNNNNNNNNNNNNNNNNNNNNNNNNNNNNNNNNNNN
		</sequence>
    <sequence><taxon idref="hCoV-19/France/IDF-IPP10032/2021|EPI_ISL_1789096|2021-04-15"/>
			NNNNNNNNNNNNNNNNNNNNNNNNNNNNNNNNNNNNNNNNNNNNNNNN
		</sequence>
    <sequence><taxon idref="hCoV-19/South_Korea/KDCA4520/2021|EPI_ISL_2361264|2021-05-08"/>
			NNNNNNNNNNNNNNNNNNNNNNNNNNNNNNNNNNNNNNNNNNNNNNNN
		</sequence>
    <sequence><taxon idref="hCoV-19/Lithuania/LTU000_MB27430/2021|EPI_ISL_1960615|2021-04-16"/>
			NNNNNNNNNNNNNNNNNNNNNNNNNNNNNNNNNNNNNNNNNNNNNNNN
		</sequence>
    <sequence><taxon idref="hCoV-19/Lithuania/S21E690/2021|EPI_ISL_2428700|2021-05-08"/>
			NNNNNNNNNNNNNNNNNNNNNNNNNNNNNNNNNNNNNNNNNNNNNNNN
		</sequence>
    <sequence><taxon idref="hCoV-19/France/IDF-IPP10028/2021|EPI_ISL_1789093|2021-04-15"/>
			NNNNNNNNNNNNNNNNNNNNNNNNNNNNNNNNNNNNNNNNNNNNNNNN
		</sequence>
    <sequence><taxon idref="hCoV-19/Switzerland/VD-CHUV-GEN4429/2021|EPI_ISL_2137387|2021-04-23"/>
			NNNNNNNNNNNNNNNNNNNNNNNNNNNNNNNNNNNNNNNNNNNNNNNN
		</sequence>
    <sequence><taxon idref="hCoV-19/Lithuania/S21D1510/2021|EPI_ISL_1969180|2021-04-04"/>
			NNNNNNNNNNNNNNNNNNNNNNNNNNNNNNNNNNNNNNNNNNNNNNNN
		</sequence>
    <sequence><taxon idref="hCoV-19/South_Korea/KDCA4509/2021|EPI_ISL_2361254|2021-05-06"/>
			NNNNNNNNNNNNNNNNNNNNNNNNNNNNNNNNNNNNNNNNNNNNNNNN
		</sequence>
    <sequence><taxon idref="hCoV-19/France/NOR-IPP08842/2021|EPI_ISL_1675021|2021-04-06"/>
			NNNNNNNNNNNNNNNNNNNNNNNNNNNNNNNNNNNNNNNNNNNNNNNN
		</sequence>
    <sequence><taxon idref="hCoV-19/Lithuania/LTU000_RSL_COV075397/2021|EPI_ISL_2694039|2021-06-02"/>
			NNNNNNNNNNNNNNNNNNNNNNNNNNNNNNNNNNNNNNNNNNNNNNNN
		</sequence>
    <sequence><taxon idref="hCoV-19/USA/MD-HP05025/2021|EPI_ISL_1973436|2021-04-21"/>
			NNNNNNNNNNNNNNNNNNNNNNNNNNNNNNNNNNNNNNNNNNNNNNNN
		</sequence>
    <sequence><taxon idref="hCoV-19/Lithuania/LTU000_VULSK_210515120063/2021|EPI_ISL_2428226|2021-05-14"/>
			NNNNNNNNNNNNNNNNNNNNNNNNNNNNNNNNNNNNNNNNNNNNNNNN
		</sequence>
    <sequence><taxon idref="hCoV-19/Germany/HB-RKI-I-097950/2021|EPI_ISL_1844259|2021-04-17"/>
			NNNNNNNNNNNNNNNNNNNNNNNNNNNNNNNNNNNNNNNNNNNNNNNN
		</sequence>
    <sequence><taxon idref="hCoV-19/Central_African_Republic/RCA-16/2021|EPI_ISL_1762064|2021"/>
			NNNNNNNNNNNNNNNNNNNNNNNNNNNNNNNNNNNNNNNNNNNNNNNN
		</sequence>
    <sequence><taxon idref="hCoV-19/France/IDF-IPP13808/2021|EPI_ISL_2531831|2021-06-02"/>
			NNNNNNNNNNNNNNNNNNNNNNNNNNNNNNNNNNNNNNNNNNNNNNNN
		</sequence>
    <sequence><taxon idref="hCoV-19/Lithuania/MB23567/2021|EPI_ISL_2095987|2021-03-29"/>
			NNNNNNNNNNNNNNNNNNNNNNNNNNNNNNNNNNNNNNNNNNNNNNNN
		</sequence>
    <sequence><taxon idref="hCoV-19/Belgium/UGent-5664/2021|EPI_ISL_2191990|2021-04-17"/>
			NNNNNNNNNNNNNNNNNNNNNNNNNNNNNNNNNNNNNNNNNNNNNNNN
		</sequence>
    <sequence><taxon idref="hCoV-19/Lithuania/IBT-LSC-VU_r08_37/2021|EPI_ISL_2138857|2021-04-27"/>
			NNNNNNNNNNNNNNNNNNNNNNNNNNNNNNNNNNNNNNNNNNNNNNNN
		</sequence>
    <sequence><taxon idref="hCoV-19/Central_African_Republic/226/2021|EPI_ISL_2365407|2021-03-25"/>
			NNNNNNNNNNNNNNNNNNNNNNNNNNNNNNNNNNNNNNNNNNNNNNNN
		</sequence>
    <sequence><taxon idref="hCoV-19/South_Korea/KDCA4458/2021|EPI_ISL_2361210|2021-04-25"/>
			NNNNNNNNNNNNNNNNNNNNNNNNNNNNNNNNNNNNNNNNNNNNNNNN
		</sequence>
    <sequence><taxon idref="hCoV-19/Lithuania/IBT-LSC-VU_r08_02/2021|EPI_ISL_2138822|2021-04-26"/>
			NNNNNNNNNNNNNNNNNNNNNNNNNNNNNNNNNNNNNNNNNNNNNNNN
		</sequence>
    <sequence><taxon idref="hCoV-19/Switzerland/NE-PMI-2114-4034/2021|EPI_ISL_2226704|2021-04-09"/>
			NNNNNNNNNNNNNNNNNNNNNNNNNNNNNNNNNNNNNNNNNNNNNNNN
		</sequence>
    <sequence><taxon idref="hCoV-19/Finland/6462/2021|EPI_ISL_2608762|2021-04-28"/>
			NNNNNNNNNNNNNNNNNNNNNNNNNNNNNNNNNNNNNNNNNNNNNNNN
		</sequence>
    <sequence><taxon idref="hCoV-19/Germany/NW-RKI-I-163786/2021|EPI_ISL_2387453|2021-05-14"/>
			NNNNNNNNNNNNNNNNNNNNNNNNNNNNNNNNNNNNNNNNNNNNNNNN
		</sequence>
    <sequence><taxon idref="hCoV-19/Lithuania/S21E617/2021|EPI_ISL_2428545|2021-04-29"/>
			NNNNNNNNNNNNNNNNNNNNNNNNNNNNNNNNNNNNNNNNNNNNNNNN
		</sequence>
    <sequence><taxon idref="hCoV-19/Lithuania/S21D420/2021|EPI_ISL_1585832|2021-04-04"/>
			NNNNNNNNNNNNNNNNNNNNNNNNNNNNNNNNNNNNNNNNNNNNNNNN
		</sequence>
    <sequence><taxon idref="hCoV-19/Switzerland/VD-CHUV-GEN4727/2021|EPI_ISL_2137400|2021-05-06"/>
			NNNNNNNNNNNNNNNNNNNNNNNNNNNNNNNNNNNNNNNNNNNNNNNN
		</sequence>
    <sequence><taxon idref="hCoV-19/Lithuania/LTU000_MB26925/2021|EPI_ISL_1960606|2021-04-14"/>
			NNNNNNNNNNNNNNNNNNNNNNNNNNNNNNNNNNNNNNNNNNNNNNNN
		</sequence>
    <sequence><taxon idref="hCoV-19/Lithuania/LTU000_NMRVI_107911/2021|EPI_ISL_2334879|2021-05-08"/>
			NNNNNNNNNNNNNNNNNNNNNNNNNNNNNNNNNNNNNNNNNNNNNNNN
		</sequence>
    <sequence><taxon idref="hCoV-19/Germany/un-RKI-I-078700/2021|EPI_ISL_1643915|2021-04-01"/>
			NNNNNNNNNNNNNNNNNNNNNNNNNNNNNNNNNNNNNNNNNNNNNNNN
		</sequence>
    <sequence><taxon idref="hCoV-19/Lithuania/LTU000_KNS_ANT_05_31_51/2021|EPI_ISL_2614788|2021-05-27"/>
			NNNNNNNNNNNNNNNNNNNNNNNNNNNNNNNNNNNNNNNNNNNNNNNN
		</sequence>
    <sequence><taxon idref="hCoV-19/Germany/BY-RKI-I-109211/2021|EPI_ISL_1852817|2021-04-24"/>
			NNNNNNNNNNNNNNNNNNNNNNNNNNNNNNNNNNNNNNNNNNNNNNNN
		</sequence>
    <sequence><taxon idref="hCoV-19/France/NOR-76351534/2021|EPI_ISL_2688761|2021-04-20"/>
			NNNNNNNNNNNNNNNNNNNNNNNNNNNNNNNNNNNNNNNNNNNNNNNN
		</sequence>
    <sequence><taxon idref="hCoV-19/DRC/15770/2021|EPI_ISL_2135847|2021"/>
			NNNNNNNNNNNNNNNNNNNNNNNNNNNNNNNNNNNNNNNNNNNNNNNN
		</sequence>
    <sequence><taxon idref="hCoV-19/Switzerland/NE-PMI-2116-1273/2021|EPI_ISL_2226720|2021-04-20"/>
			NNNNNNNNNNNNNNNNNNNNNNNNNNNNNNNNNNNNNNNNNNNNNNNN
		</sequence>
    <sequence><taxon idref="hCoV-19/Lithuania/S21D660/2021|EPI_ISL_1661738|2021-04-02"/>
			NNNNNNNNNNNNNNNNNNNNNNNNNNNNNNNNNNNNNNNNNNNNNNNN
		</sequence>
    <sequence><taxon idref="hCoV-19/South_Korea/KDCA4456/2021|EPI_ISL_2361209|2021-04-15"/>
			NNNNNNNNNNNNNNNNNNNNNNNNNNNNNNNNNNNNNNNNNNNNNNNN
		</sequence>
    <sequence><taxon idref="hCoV-19/Cameroon/CV988/2021|EPI_ISL_1715193|2021-02-05"/>
			NNNNNNNNNNNNNNNNNNNNNNNNNNNNNNNNNNNNNNNNNNNNNNNN
		</sequence>
    <sequence><taxon idref="hCoV-19/Central_African_Republic/245/2021|EPI_ISL_2365413|2021-03-02"/>
			NNNNNNNNNNNNNNNNNNNNNNNNNNNNNNNNNNNNNNNNNNNNNNNN
		</sequence>
    <sequence><taxon idref="hCoV-19/France/IDF-IPP08046/2021|EPI_ISL_1582678|2021-03-29"/>
			NNNNNNNNNNNNNNNNNNNNNNNNNNNNNNNNNNNNNNNNNNNNNNNN
		</sequence>
    <sequence><taxon idref="hCoV-19/Central_African_Republic/RCA-19/2021|EPI_ISL_1762066|2021"/>
			NNNNNNNNNNNNNNNNNNNNNNNNNNNNNNNNNNNNNNNNNNNNNNNN
		</sequence>
    <sequence><taxon idref="hCoV-19/France/BRE-IPP10947/2021|EPI_ISL_2029742|2021"/>
			NNNNNNNNNNNNNNNNNNNNNNNNNNNNNNNNNNNNNNNNNNNNNNNN
		</sequence>
    <sequence><taxon idref="hCoV-19/France/CVL-IPP12278/2021|EPI_ISL_2293498|2021-05-11"/>
			NNNNNNNNNNNNNNNNNNNNNNNNNNNNNNNNNNNNNNNNNNNNNNNN
		</sequence>
    <sequence><taxon idref="hCoV-19/Lithuania/NMRVI63759/2021|EPI_ISL_1910043|2021-03-29"/>
			NNNNNNNNNNNNNNNNNNNNNNNNNNNNNNNNNNNNNNNNNNNNNNNN
		</sequence>
    <sequence><taxon idref="hCoV-19/France/ARA-HCL021097339101/2021|EPI_ISL_2482696|2021-05-20"/>
			NNNNNNNNNNNNNNNNNNNNNNNNNNNNNNNNNNNNNNNNNNNNNNNN
		</sequence>
    <sequence><taxon idref="hCoV-19/Lithuania/LTU000_MB26895/2021|EPI_ISL_1960181|2021-04-14"/>
			NNNNNNNNNNNNNNNNNNNNNNNNNNNNNNNNNNNNNNNNNNNNNNNN
		</sequence>
    <sequence><taxon idref="B.1.1.280|hCoV-19/Lithuania/S21C1102/2021|EPI_ISL_1510212|2021-03-17"/>
			NNNNNNNNNNNNNNNNNNNNNNNNNNNNNNNNNNNNNNNNNNNNNNNN
		</sequence>
    <sequence><taxon idref="hCoV-19/Central_African_Republic/RCA-02/2021|EPI_ISL_1762053|2021"/>
			NNNNNNNNNNNNNNNNNNNNNNNNNNNNNNNNNNNNNNNNNNNNNNNN
		</sequence>
    <sequence><taxon idref="hCoV-19/Lithuania/LTU000_REZUS_05_04_149/2021|EPI_ISL_2334905|2021-05-05"/>
			NNNNNNNNNNNNNNNNNNNNNNNNNNNNNNNNNNNNNNNNNNNNNNNN
		</sequence>
    <sequence><taxon idref="hCoV-19/Germany/BW-RKI-I-150875/2021|EPI_ISL_2262447|2021-04-29"/>
			NNNNNNNNNNNNNNNNNNNNNNNNNNNNNNNNNNNNNNNNNNNNNNNN
		</sequence>
    <sequence><taxon idref="hCoV-19/Switzerland/BE-IFIK-938-9649/2021|EPI_ISL_1811302|2021-04-16"/>
			NNNNNNNNNNNNNNNNNNNNNNNNNNNNNNNNNNNNNNNNNNNNNNNN
		</sequence>
    <sequence><taxon idref="hCoV-19/Lithuania/LTU000_MB26364/2021|EPI_ISL_1960616|2021-04-12"/>
			NNNNNNNNNNNNNNNNNNNNNNNNNNNNNNNNNNNNNNNNNNNNNNNN
		</sequence>
    <sequence><taxon idref="hCoV-19/Czech_Republic/FNB30562/2021|EPI_ISL_2545564|2021-04-16"/>
			NNNNNNNNNNNNNNNNNNNNNNNNNNNNNNNNNNNNNNNNNNNNNNNN
		</sequence>
    <sequence><taxon idref="hCoV-19/Germany/NW-RKI-I-158067/2021|EPI_ISL_2313265|2021-05-14"/>
			NNNNNNNNNNNNNNNNNNNNNNNNNNNNNNNNNNNNNNNNNNNNNNNN
		</sequence>
    <sequence><taxon idref="hCoV-19/Equatorial_Guinea/91946/2021|EPI_ISL_1673323|2021-02-06"/>
			NNNNNNNNNNNNNNNNNNNNNNNNNNNNNNNNNNNNNNNNNNNNNNNN
		</sequence>
    <sequence><taxon idref="hCoV-19/Cameroon/CV990/2021|EPI_ISL_1715194|2021"/>
			NNNNNNNNNNNNNNNNNNNNNNNNNNNNNNNNNNNNNNNNNNNNNNNN
		</sequence>
    <sequence><taxon idref="hCoV-19/Philippines/PH-PGC-11583/2021|EPI_ISL_2171204|2021-03-09"/>
			NNNNNNNNNNNNNNNNNNNNNNNNNNNNNNNNNNNNNNNNNNNNNNNN
		</sequence>
    <sequence><taxon idref="hCoV-19/Lithuania/VUC36955/2021|EPI_ISL_2095896|2021-04-12"/>
			NNNNNNNNNNNNNNNNNNNNNNNNNNNNNNNNNNNNNNNNNNNNNNNN
		</sequence>
    <sequence><taxon idref="hCoV-19/Central_African_Republic/RCA-22/2021|EPI_ISL_1762068|2021"/>
			NNNNNNNNNNNNNNNNNNNNNNNNNNNNNNNNNNNNNNNNNNNNNNNN
		</sequence>
    <sequence><taxon idref="hCoV-19/Portugal/PT6926/2021|EPI_ISL_1854262|2021-04-18"/>
			NNNNNNNNNNNNNNNNNNNNNNNNNNNNNNNNNNNNNNNNNNNNNNNN
		</sequence>
    <sequence><taxon idref="hCoV-19/England/CAMC-13B749D/2021|EPI_ISL_1329219|2021-03-08"/>
			NNNNNNNNNNNNNNNNNNNNNNNNNNNNNNNNNNNNNNNNNNNNNNNN
		</sequence>
    <sequence><taxon idref="hCoV-19/Lithuania/IBT-LSC-VU_r09_07/2021|EPI_ISL_2226603|2021-05-04"/>
			NNNNNNNNNNNNNNNNNNNNNNNNNNNNNNNNNNNNNNNNNNNNNNNN
		</sequence>
    <sequence><taxon idref="hCoV-19/Central_African_Republic/RCA-21/2021|EPI_ISL_1762067|2021"/>
			NNNNNNNNNNNNNNNNNNNNNNNNNNNNNNNNNNNNNNNNNNNNNNNN
		</sequence>
    <sequence><taxon idref="hCoV-19/Germany/NW-RKI-I-154245/2021|EPI_ISL_2265478|2021-05-11"/>
			NNNNNNNNNNNNNNNNNNNNNNNNNNNNNNNNNNNNNNNNNNNNNNNN
		</sequence>
    <sequence><taxon idref="hCoV-19/Lithuania/S21D866/2021|EPI_ISL_1823196|2021-04-09"/>
			NNNNNNNNNNNNNNNNNNNNNNNNNNNNNNNNNNNNNNNNNNNNNNNN
		</sequence>
    <sequence><taxon idref="hCoV-19/Lithuania/IBT-LSC-VU_r05_05/2021|EPI_ISL_1760007|2021-04-06"/>
			NNNNNNNNNNNNNNNNNNNNNNNNNNNNNNNNNNNNNNNNNNNNNNNN
		</sequence>
    <sequence><taxon idref="hCoV-19/South_Korea/KDCA4462/2021|EPI_ISL_2361214|2021-04-21"/>
			NNNNNNNNNNNNNNNNNNNNNNNNNNNNNNNNNNNNNNNNNNNNNNNN
		</sequence>
    <sequence><taxon idref="hCoV-19/France/CVL-IPP12090/2021|EPI_ISL_2293323|2021-05-08"/>
			NNNNNNNNNNNNNNNNNNNNNNNNNNNNNNNNNNNNNNNNNNNNNNNN
		</sequence>
    <sequence><taxon idref="hCoV-19/Central_African_Republic/RCA-40/2021|EPI_ISL_1762082|2021"/>
			NNNNNNNNNNNNNNNNNNNNNNNNNNNNNNNNNNNNNNNNNNNNNNNN
		</sequence>
    <sequence><taxon idref="hCoV-19/Belgium/rega-5050/2021|EPI_ISL_1382294|2021-03-14"/>
			NNNNNNNNNNNNNNNNNNNNNNNNNNNNNNNNNNNNNNNNNNNNNNNN
		</sequence>
    <sequence><taxon idref="hCoV-19/Lithuania/MR-LUHS-11-78/2021|EPI_ISL_2497856|2021-05-28"/>
			NNNNNNNNNNNNNNNNNNNNNNNNNNNNNNNNNNNNNNNNNNNNNNNN
		</sequence>
    <sequence><taxon idref="P.1|hCoV-19/Brazil/AM-FIOCRUZ-20842882CA/2020|EPI_ISL_833137|2020-12-04"/>
			NNNNNNNNNNNNNNNNNNNNNNNNNNNNNNNNNNNNNNNNNNNNNNNN
		</sequence>
    <sequence><taxon idref="hCoV-19/France/IDF-HMN-21042160347/2021|EPI_ISL_1756607|2021-04-13"/>
			NNNNNNNNNNNNNNNNNNNNNNNNNNNNNNNNNNNNNNNNNNNNNNNN
		</sequence>
    <sequence><taxon idref="hCoV-19/Germany/NW-RKI-I-153730/2021|EPI_ISL_2265010|2021-05-12"/>
			NNNNNNNNNNNNNNNNNNNNNNNNNNNNNNNNNNNNNNNNNNNNNNNN
		</sequence>
    <sequence><taxon idref="hCoV-19/Lithuania/IBT-LSC-VU_r13_15/2021|EPI_ISL_2625894|2021-06-01"/>
			NNNNNNNNNNNNNNNNNNNNNNNNNNNNNNNNNNNNNNNNNNNNNNNN
		</sequence>
    <sequence><taxon idref="hCoV-19/Germany/un-RKI-I-100101/2021|EPI_ISL_1845845|2021-04-05"/>
			NNNNNNNNNNNNNNNNNNNNNNNNNNNNNNNNNNNNNNNNNNNNNNNN
		</sequence>
    <sequence><taxon idref="hCoV-19/Lithuania/IBT-LSC-VU_r13_25/2021|EPI_ISL_2625903|2021-05-29"/>
			NNNNNNNNNNNNNNNNNNNNNNNNNNNNNNNNNNNNNNNNNNNNNNNN
		</sequence>
    <sequence><taxon idref="hCoV-19/Ireland/D-NVRL-t22IRL09214/2021|EPI_ISL_1785368|2021-04-08"/>
			NNNNNNNNNNNNNNNNNNNNNNNNNNNNNNNNNNNNNNNNNNNNNNNN
		</sequence>
    <sequence><taxon idref="hCoV-19/Lithuania/IBT-LSC-VU_r06_27/2021|EPI_ISL_2136815|2021-04-12"/>
			NNNNNNNNNNNNNNNNNNNNNNNNNNNNNNNNNNNNNNNNNNNNNNNN
		</sequence>
    <sequence><taxon idref="hCoV-19/Germany/NI-RKI-I-059759/2021|EPI_ISL_1565237|2021-03-22"/>
			NNNNNNNNNNNNNNNNNNNNNNNNNNNNNNNNNNNNNNNNNNNNNNNN
		</sequence>
    <sequence><taxon idref="hCoV-19/Germany/NW-RKI-I-137945/2021|EPI_ISL_2122527|2021-05-03"/>
			NNNNNNNNNNNNNNNNNNNNNNNNNNNNNNNNNNNNNNNNNNNNNNNN
		</sequence>
    <sequence><taxon idref="hCoV-19/Lithuania/LTU000_MP_FP17/2021|EPI_ISL_2694577|2021-06-04"/>
			NNNNNNNNNNNNNNNNNNNNNNNNNNNNNNNNNNNNNNNNNNNNNNNN
		</sequence>
    <sequence><taxon idref="hCoV-19/France/IDF-HMN-21052030676/2021|EPI_ISL_2152589|2021-05-03"/>
			NNNNNNNNNNNNNNNNNNNNNNNNNNNNNNNNNNNNNNNNNNNNNNNN
		</sequence>
    <sequence><taxon idref="hCoV-19/South_Korea/KDCA4459/2021|EPI_ISL_2361211|2021-04-25"/>
			NNNNNNNNNNNNNNNNNNNNNNNNNNNNNNNNNNNNNNNNNNNNNNNN
		</sequence>
    <sequence><taxon idref="hCoV-19/Lithuania/NMRVI77331/2021|EPI_ISL_1911899|2021-04-10"/>
			NNNNNNNNNNNNNNNNNNNNNNNNNNNNNNNNNNNNNNNNNNNNNNNN
		</sequence>
    <sequence><taxon idref="hCoV-19/Portugal/PT8048/2021|EPI_ISL_2362122|2021-05-14"/>
			NNNNNNNNNNNNNNNNNNNNNNNNNNNNNNNNNNNNNNNNNNNNNNNN
		</sequence>
    <sequence><taxon idref="hCoV-19/South_Korea/KDCA4433/2021|EPI_ISL_2361140|2021-04-15"/>
			NNNNNNNNNNNNNNNNNNNNNNNNNNNNNNNNNNNNNNNNNNNNNNNN
		</sequence>
    <sequence><taxon idref="hCoV-19/Lithuania/VUC36959/2021|EPI_ISL_2095897|2021-04-12"/>
			NNNNNNNNNNNNNNNNNNNNNNNNNNNNNNNNNNNNNNNNNNNNNNNN
		</sequence>
    <sequence><taxon idref="hCoV-19/Germany/NW-RKI-I-154336/2021|EPI_ISL_2265552|2021-05-11"/>
			NNNNNNNNNNNNNNNNNNNNNNNNNNNNNNNNNNNNNNNNNNNNNNNN
		</sequence>
    <sequence><taxon idref="hCoV-19/Central_African_Republic/RCA-11/2021|EPI_ISL_1762060|2021"/>
			NNNNNNNNNNNNNNNNNNNNNNNNNNNNNNNNNNNNNNNNNNNNNNNN
		</sequence>
    <sequence><taxon idref="hCoV-19/Lithuania/S21D576/2021|EPI_ISL_1661662|2021-04-04"/>
			NNNNNNNNNNNNNNNNNNNNNNNNNNNNNNNNNNNNNNNNNNNNNNNN
		</sequence>
    <sequence><taxon idref="B.1.177.57|hCoV-19/England/NOTT-246E4E/2020|EPI_ISL_950607|2020-06-02"/>
			NNNNNNNNNNNNNNNNNNNNNNNNNNNNNNNNNNNNNNNNNNNNNNNN
		</sequence>
    <sequence><taxon idref="hCoV-19/France/ARA-HCL990000210774/2021|EPI_ISL_2567523|2021-05-22"/>
			NNNNNNNNNNNNNNNNNNNNNNNNNNNNNNNNNNNNNNNNNNNNNNNN
		</sequence>
    <sequence><taxon idref="hCoV-19/Hong_Kong/VM21029196/2021|EPI_ISL_2651126|2021-06-05"/>
			NNNNNNNNNNNNNNNNNNNNNNNNNNNNNNNNNNNNNNNNNNNNNNNN
		</sequence>
    <sequence><taxon idref="hCoV-19/USA/MN-CDC-IBX999298680953/2021|EPI_ISL_2014315|2021-04-11"/>
			NNNNNNNNNNNNNNNNNNNNNNNNNNNNNNNNNNNNNNNNNNNNNNNN
		</sequence>
    <sequence><taxon idref="hCoV-19/Cameroon/CV986/2021|EPI_ISL_1715191|2021-02-05"/>
			NNNNNNNNNNNNNNNNNNNNNNNNNNNNNNNNNNNNNNNNNNNNNNNN
		</sequence>
    <sequence><taxon idref="hCoV-19/Belgium/UGent-5728/2021|EPI_ISL_2192037|2021-04-19"/>
			NNNNNNNNNNNNNNNNNNNNNNNNNNNNNNNNNNNNNNNNNNNNNNNN
		</sequence>
    <sequence><taxon idref="hCoV-19/Lithuania/LTU000_MB27407/2021|EPI_ISL_1960165|2021-04-16"/>
			NNNNNNNNNNNNNNNNNNNNNNNNNNNNNNNNNNNNNNNNNNNNNNNN
		</sequence>
    <sequence><taxon idref="hCoV-19/Lithuania/LTU000_MP_VA18p/2021|EPI_ISL_2694570|2021-06-01"/>
			NNNNNNNNNNNNNNNNNNNNNNNNNNNNNNNNNNNNNNNNNNNNNNNN
		</sequence>
    <sequence><taxon idref="hCoV-19/Lithuania/LTU000_MB26926/2021|EPI_ISL_1960611|2021-04-14"/>
			NNNNNNNNNNNNNNNNNNNNNNNNNNNNNNNNNNNNNNNNNNNNNNNN
		</sequence>
    <sequence><taxon idref="hCoV-19/France/IDF-HMN-21052170688/2021|EPI_ISL_2334020|2021-05-10"/>
			NNNNNNNNNNNNNNNNNNNNNNNNNNNNNNNNNNNNNNNNNNNNNNNN
		</sequence>
    <sequence><taxon idref="hCoV-19/Lithuania/IBT-LSC-VU_r13_13/2021|EPI_ISL_2625892|2021-05-31"/>
			NNNNNNNNNNNNNNNNNNNNNNNNNNNNNNNNNNNNNNNNNNNNNNNN
		</sequence>
    <sequence><taxon idref="hCoV-19/Lithuania/LTU000_MB26927/2021|EPI_ISL_1960198|2021-04-14"/>
			NNNNNNNNNNNNNNNNNNNNNNNNNNNNNNNNNNNNNNNNNNNNNNNN
		</sequence>
    <sequence><taxon idref="hCoV-19/South_Korea/KDCA4439/2021|EPI_ISL_2361162|2021-04-21"/>
			NNNNNNNNNNNNNNNNNNNNNNNNNNNNNNNNNNNNNNNNNNNNNNNN
		</sequence>
    <sequence><taxon idref="hCoV-19/Germany/BY-RKI-I-099940/2021|EPI_ISL_1845707|2021-04-20"/>
			NNNNNNNNNNNNNNNNNNNNNNNNNNNNNNNNNNNNNNNNNNNNNNNN
		</sequence>
    <sequence><taxon idref="hCoV-19/Central_African_Republic/RCA-01/2021|EPI_ISL_1762052|2021"/>
			NNNNNNNNNNNNNNNNNNNNNNNNNNNNNNNNNNNNNNNNNNNNNNNN
		</sequence>
    <sequence><taxon idref="hCoV-19/South_Korea/KDCA4515/2021|EPI_ISL_2361260|2021-05-04"/>
			NNNNNNNNNNNNNNNNNNNNNNNNNNNNNNNNNNNNNNNNNNNNNNNN
		</sequence>
    <sequence><taxon idref="hCoV-19/Lithuania/S21E882/2021|EPI_ISL_2428929|2021-05-11"/>
			NNNNNNNNNNNNNNNNNNNNNNNNNNNNNNNNNNNNNNNNNNNNNNNN
		</sequence>
    <sequence><taxon idref="hCoV-19/South_Korea/KDCA4465/2021|EPI_ISL_2361217|2021-04-27"/>
			NNNNNNNNNNNNNNNNNNNNNNNNNNNNNNNNNNNNNNNNNNNNNNNN
		</sequence>
    <sequence><taxon idref="hCoV-19/France/CVL-IPP11598/2021|EPI_ISL_2188415|2021-04-30"/>
			NNNNNNNNNNNNNNNNNNNNNNNNNNNNNNNNNNNNNNNNNNNNNNNN
		</sequence>
    <sequence><taxon idref="hCoV-19/Philippines/PH-PGC-11588/2021|EPI_ISL_2188829|2021-03-09"/>
			NNNNNNNNNNNNNNNNNNNNNNNNNNNNNNNNNNNNNNNNNNNNNNNN
		</sequence>
    <sequence><taxon idref="hCoV-19/Lithuania/LSMULKKGMMK10C170/2021|EPI_ISL_1540683|2021-03-15"/>
			NNNNNNNNNNNNNNNNNNNNNNNNNNNNNNNNNNNNNNNNNNNNNNNN
		</sequence>
    <sequence><taxon idref="hCoV-19/Central_African_Republic/RCA-09/2021|EPI_ISL_1762059|2021"/>
			NNNNNNNNNNNNNNNNNNNNNNNNNNNNNNNNNNNNNNNNNNNNNNNN
		</sequence>
    <sequence><taxon idref="hCoV-19/Belgium/ULG-16502/2021|EPI_ISL_2685881|2021-06-03"/>
			NNNNNNNNNNNNNNNNNNNNNNNNNNNNNNNNNNNNNNNNNNNNNNNN
		</sequence>
    <sequence><taxon idref="hCoV-19/Cameroon/Yaounde-ECO31/2021|EPI_ISL_1190760|2021-02-04"/>
			NNNNNNNNNNNNNNNNNNNNNNNNNNNNNNNNNNNNNNNNNNNNNNNN
		</sequence>
    <sequence><taxon idref="hCoV-19/South_Korea/KDCA4480/2021|EPI_ISL_2361228|2021-04-24"/>
			NNNNNNNNNNNNNNNNNNNNNNNNNNNNNNNNNNNNNNNNNNNNNNNN
		</sequence>
    <sequence><taxon idref="hCoV-19/Lithuania/IBT-LSC-VU_r09_37/2021|EPI_ISL_2226604|2021-05-04"/>
			NNNNNNNNNNNNNNNNNNNNNNNNNNNNNNNNNNNNNNNNNNNNNNNN
		</sequence>
    <sequence><taxon idref="hCoV-19/Germany/BY-MVP-000005530/2021|EPI_ISL_2094536|2021-04-01"/>
			NNNNNNNNNNNNNNNNNNNNNNNNNNNNNNNNNNNNNNNNNNNNNNNN
		</sequence>
    <sequence><taxon idref="hCoV-19/Lithuania/IBT-LSC-VU_r14_39/2021|EPI_ISL_2644819|2021-06-12"/>
			NNNNNNNNNNNNNNNNNNNNNNNNNNNNNNNNNNNNNNNNNNNNNNNN
		</sequence>
    <sequence><taxon idref="hCoV-19/Central_African_Republic/249/2021|EPI_ISL_2365414|2021-04-01"/>
			NNNNNNNNNNNNNNNNNNNNNNNNNNNNNNNNNNNNNNNNNNNNNNNN
		</sequence>
    <sequence><taxon idref="hCoV-19/Cameroon/CV1010/2021|EPI_ISL_1715203|2021"/>
			NNNNNNNNNNNNNNNNNNNNNNNNNNNNNNNNNNNNNNNNNNNNNNNN
		</sequence>
    <sequence><taxon idref="hCoV-19/Central_African_Republic/RCA-29/2021|EPI_ISL_1762073|2021"/>
			NNNNNNNNNNNNNNNNNNNNNNNNNNNNNNNNNNNNNNNNNNNNNNNN
		</sequence>
    <sequence><taxon idref="hCoV-19/Lithuania/S21D612/2021|EPI_ISL_1661694|2021-03-30"/>
			NNNNNNNNNNNNNNNNNNNNNNNNNNNNNNNNNNNNNNNNNNNNNNNN
		</sequence>
    <sequence><taxon idref="hCoV-19/France/IDF-IPP10030/2021|EPI_ISL_1821604|2021-04-15"/>
			NNNNNNNNNNNNNNNNNNNNNNNNNNNNNNNNNNNNNNNNNNNNNNNN
		</sequence>
    <sequence><taxon idref="hCoV-19/France/IDF-CERBAHC-HTNG3AFX2-S39/2021|EPI_ISL_2562034|2021-03-30"/>
			NNNNNNNNNNNNNNNNNNNNNNNNNNNNNNNNNNNNNNNNNNNNNNNN
		</sequence>
    <sequence><taxon idref="hCoV-19/Lithuania/IBT-LSC-VU_r14_42/2021|EPI_ISL_2644783|2021-06-07"/>
			NNNNNNNNNNNNNNNNNNNNNNNNNNNNNNNNNNNNNNNNNNNNNNNN
		</sequence>
    <sequence><taxon idref="hCoV-19/Germany/un-RKI-I-101764/2021|EPI_ISL_1847176|2021-04-19"/>
			NNNNNNNNNNNNNNNNNNNNNNNNNNNNNNNNNNNNNNNNNNNNNNNN
		</sequence>
    <sequence><taxon idref="hCoV-19/Lithuania/LTU000_RSL_COV075396/2021|EPI_ISL_2694573|2021-06-02"/>
			NNNNNNNNNNNNNNNNNNNNNNNNNNNNNNNNNNNNNNNNNNNNNNNN
		</sequence>
    <sequence><taxon idref="hCoV-19/Lithuania/S21D624/2021|EPI_ISL_1661705|2021-03-31"/>
			NNNNNNNNNNNNNNNNNNNNNNNNNNNNNNNNNNNNNNNNNNNNNNNN
		</sequence>
    <sequence><taxon idref="hCoV-19/Belgium/ULG-12917/2021|EPI_ISL_1241728|2021-03-01"/>
			NNNNNNNNNNNNNNNNNNNNNNNNNNNNNNNNNNNNNNNNNNNNNNNN
		</sequence>
    <sequence><taxon idref="hCoV-19/Central_African_Republic/RCA-46/2021|EPI_ISL_1762088|2021"/>
			NNNNNNNNNNNNNNNNNNNNNNNNNNNNNNNNNNNNNNNNNNNNNNNN
		</sequence>
    <sequence><taxon idref="hCoV-19/Germany/HB-RKI-I-097801/2021|EPI_ISL_1844130|2021-04-13"/>
			NNNNNNNNNNNNNNNNNNNNNNNNNNNNNNNNNNNNNNNNNNNNNNNN
		</sequence>
    <sequence><taxon idref="hCoV-19/England/CAMC-139AFAE/2021|EPI_ISL_1276088|2021-03-04"/>
			NNNNNNNNNNNNNNNNNNNNNNNNNNNNNNNNNNNNNNNNNNNNNNNN
		</sequence>
    <sequence><taxon idref="hCoV-19/Cameroon/CV435/2020|EPI_ISL_845562|2020-11-19"/>
			NNNNNNNNNNNNNNNNNNNNNNNNNNNNNNNNNNNNNNNNNNNNNNNN
		</sequence>
    <sequence><taxon idref="hCoV-19/Switzerland/BE-IFIK-1164-2824/2021|EPI_ISL_2153441|2021-05-05"/>
			NNNNNNNNNNNNNNNNNNNNNNNNNNNNNNNNNNNNNNNNNNNNNNNN
		</sequence>
    <sequence><taxon idref="hCoV-19/France/PDL-CHUN-0083/2021|EPI_ISL_2194027|2021-04-13"/>
			NNNNNNNNNNNNNNNNNNNNNNNNNNNNNNNNNNNNNNNNNNNNNNNN
		</sequence>
    <sequence><taxon idref="hCoV-19/Central_African_Republic/RCA-06/2021|EPI_ISL_1762056|2021"/>
			NNNNNNNNNNNNNNNNNNNNNNNNNNNNNNNNNNNNNNNNNNNNNNNN
		</sequence>
    <sequence><taxon idref="hCoV-19/Lithuania/LTU000_INMEDICA_402777/2021|EPI_ISL_2334661|2021-05-08"/>
			NNNNNNNNNNNNNNNNNNNNNNNNNNNNNNNNNNNNNNNNNNNNNNNN
		</sequence>
    <sequence><taxon idref="hCoV-19/Switzerland/VD-CHUV-GEN4508/2021|EPI_ISL_1829167|2021-04-20"/>
			NNNNNNNNNNNNNNNNNNNNNNNNNNNNNNNNNNNNNNNNNNNNNNNN
		</sequence>
    <sequence><taxon idref="hCoV-19/Lithuania/LTU000_MP_FP13/2021|EPI_ISL_2694566|2021-06-04"/>
			NNNNNNNNNNNNNNNNNNNNNNNNNNNNNNNNNNNNNNNNNNNNNNNN
		</sequence>
    <sequence><taxon idref="hCoV-19/Lithuania/IBT-LSC-VU_r14_25/2021|EPI_ISL_2644813|2021-06-11"/>
			NNNNNNNNNNNNNNNNNNNNNNNNNNNNNNNNNNNNNNNNNNNNNNNN
		</sequence>
    <sequence><taxon idref="hCoV-19/Lithuania/LTU000_NMVRI54583/2021|EPI_ISL_1579607|2021-03-18"/>
			NNNNNNNNNNNNNNNNNNNNNNNNNNNNNNNNNNNNNNNNNNNNNNNN
		</sequence>
    <sequence><taxon idref="hCoV-19/Lithuania/MR-LUHS-11-68/2021|EPI_ISL_2497860|2021-05-25"/>
			NNNNNNNNNNNNNNNNNNNNNNNNNNNNNNNNNNNNNNNNNNNNNNNN
		</sequence>
    <sequence><taxon idref="hCoV-19/Portugal/PT8056/2021|EPI_ISL_2362130|2021-05-14"/>
			NNNNNNNNNNNNNNNNNNNNNNNNNNNNNNNNNNNNNNNNNNNNNNNN
		</sequence>
    <sequence><taxon idref="hCoV-19/South_Korea/KDCA4504/2021|EPI_ISL_2361249|2021-05-08"/>
			NNNNNNNNNNNNNNNNNNNNNNNNNNNNNNNNNNNNNNNNNNNNNNNN
		</sequence>
    <sequence><taxon idref="hCoV-19/South_Korea/KDCA4446/2021|EPI_ISL_2361180|2021-04-21"/>
			NNNNNNNNNNNNNNNNNNNNNNNNNNNNNNNNNNNNNNNNNNNNNNNN
		</sequence>
    <sequence><taxon idref="hCoV-19/South_Korea/KDCA4487/2021|EPI_ISL_2361234|2021-04-29"/>
			NNNNNNNNNNNNNNNNNNNNNNNNNNNNNNNNNNNNNNNNNNNNNNNN
		</sequence>
    <sequence><taxon idref="hCoV-19/France/PDL-CHUN-0081/2021|EPI_ISL_2194025|2021-04-12"/>
			NNNNNNNNNNNNNNNNNNNNNNNNNNNNNNNNNNNNNNNNNNNNNNNN
		</sequence>
    <sequence><taxon idref="hCoV-19/France/ARA-CHUGA-1053852789/2021|EPI_ISL_2510090|2021-05-27"/>
			NNNNNNNNNNNNNNNNNNNNNNNNNNNNNNNNNNNNNNNNNNNNNNNN
		</sequence>
    <sequence><taxon idref="hCoV-19/Lithuania/LTU000_INMEDICA_464843/2021|EPI_ISL_2694106|2021-06-01"/>
			NNNNNNNNNNNNNNNNNNNNNNNNNNNNNNNNNNNNNNNNNNNNNNNN
		</sequence>
    <sequence><taxon idref="hCoV-19/South_Korea/KDCA4497/2021|EPI_ISL_2361243|2021-05-07"/>
			NNNNNNNNNNNNNNNNNNNNNNNNNNNNNNNNNNNNNNNNNNNNNNNN
		</sequence>
    <sequence><taxon idref="hCoV-19/Cameroon/CV406/2020|EPI_ISL_845548|2020-06-12"/>
			NNNNNNNNNNNNNNNNNNNNNNNNNNNNNNNNNNNNNNNNNNNNNNNN
		</sequence>
    <sequence><taxon idref="hCoV-19/France/IDF-IPP14003/2021|EPI_ISL_2627977|2021-06-08"/>
			NNNNNNNNNNNNNNNNNNNNNNNNNNNNNNNNNNNNNNNNNNNNNNNN
		</sequence>
    <sequence><taxon idref="hCoV-19/USA/WV-WVU-WV064773/2021|EPI_ISL_1624880|2021-04-06"/>
			NNNNNNNNNNNNNNNNNNNNNNNNNNNNNNNNNNNNNNNNNNNNNNNN
		</sequence>
    <sequence><taxon idref="hCoV-19/France/BRE-IPP10541/2021|EPI_ISL_2029977|2021-04-27"/>
			NNNNNNNNNNNNNNNNNNNNNNNNNNNNNNNNNNNNNNNNNNNNNNNN
		</sequence>
    <sequence><taxon idref="hCoV-19/Lithuania/NMRVI69042/2021|EPI_ISL_1909875|2021-04-03"/>
			NNNNNNNNNNNNNNNNNNNNNNNNNNNNNNNNNNNNNNNNNNNNNNNN
		</sequence>
    <sequence><taxon idref="hCoV-19/Lithuania/LTU000_VULSK_210526121290/2021|EPI_ISL_2615175|2021-05-26"/>
			NNNNNNNNNNNNNNNNNNNNNNNNNNNNNNNNNNNNNNNNNNNNNNNN
		</sequence>
    <sequence><taxon idref="hCoV-19/South_Korea/KDCA4490/2021|EPI_ISL_2361237|2021-05-05"/>
			NNNNNNNNNNNNNNNNNNNNNNNNNNNNNNNNNNNNNNNNNNNNNNNN
		</sequence>
    <sequence><taxon idref="hCoV-19/Lithuania/S21E986/2021|EPI_ISL_2510701|2021-05-10"/>
			NNNNNNNNNNNNNNNNNNNNNNNNNNNNNNNNNNNNNNNNNNNNNNNN
		</sequence>
    <sequence><taxon idref="hCoV-19/Cameroon/Yaounde-ECO45/2020|EPI_ISL_1190768|2020-12-15"/>
			NNNNNNNNNNNNNNNNNNNNNNNNNNNNNNNNNNNNNNNNNNNNNNNN
		</sequence>
    <sequence><taxon idref="hCoV-19/England/CAMC-13B8423/2021|EPI_ISL_1329268|2021-03-10"/>
			NNNNNNNNNNNNNNNNNNNNNNNNNNNNNNNNNNNNNNNNNNNNNNNN
		</sequence>
    <sequence><taxon idref="hCoV-19/France/PDL-IPP09854/2021|EPI_ISL_1789037|2021-04-13"/>
			NNNNNNNNNNNNNNNNNNNNNNNNNNNNNNNNNNNNNNNNNNNNNNNN
		</sequence>
    <sequence><taxon idref="hCoV-19/Lithuania/LTU000_NMRVI_96348/2021|EPI_ISL_2334203|2021-04-26"/>
			NNNNNNNNNNNNNNNNNNNNNNNNNNNNNNNNNNNNNNNNNNNNNNNN
		</sequence>
    <sequence><taxon idref="hCoV-19/Portugal/PT8053/2021|EPI_ISL_2362127|2021-05-14"/>
			NNNNNNNNNNNNNNNNNNNNNNNNNNNNNNNNNNNNNNNNNNNNNNNN
		</sequence>
    <sequence><taxon idref="hCoV-19/Lithuania/IBT-LSC-VU_r08_01/2021|EPI_ISL_2138821|2021-04-26"/>
			NNNNNNNNNNNNNNNNNNNNNNNNNNNNNNNNNNNNNNNNNNNNNNNN
		</sequence>
    <sequence><taxon idref="hCoV-19/France/PAC-IHU-9737_Illu1/2021|EPI_ISL_2453875|2021-05"/>
			NNNNNNNNNNNNNNNNNNNNNNNNNNNNNNNNNNNNNNNNNNNNNNNN
		</sequence>
    <sequence><taxon idref="hCoV-19/Lithuania/MR-LUHS-7-06/2021|EPI_ISL_2006715|2021-04-29"/>
			NNNNNNNNNNNNNNNNNNNNNNNNNNNNNNNNNNNNNNNNNNNNNNNN
		</sequence>
    <sequence><taxon idref="B.1.1.280|hCoV-19/Norway/5374/2020|EPI_ISL_1490266|2020-10-09"/>
			NNNNNNNNNNNNNNNNNNNNNNNNNNNNNNNNNNNNNNNNNNNNNNNN
		</sequence>
    <sequence><taxon idref="hCoV-19/France/IDF-HMN-21052120300/2021|EPI_ISL_2228884|2021-05-06"/>
			NNNNNNNNNNNNNNNNNNNNNNNNNNNNNNNNNNNNNNNNNNNNNNNN
		</sequence>
    <sequence><taxon idref="hCoV-19/Central_African_Republic/RCA-12/2021|EPI_ISL_1762061|2021"/>
			NNNNNNNNNNNNNNNNNNNNNNNNNNNNNNNNNNNNNNNNNNNNNNNN
		</sequence>
    <sequence><taxon idref="hCoV-19/Switzerland/VD-CHUV-GEN5042/2021|EPI_ISL_2322972|2021-05-18"/>
			NNNNNNNNNNNNNNNNNNNNNNNNNNNNNNNNNNNNNNNNNNNNNNNN
		</sequence>
    <sequence><taxon idref="hCoV-19/France/GES-IPP10411/2021|EPI_ISL_1915140|2021-04-16"/>
			NNNNNNNNNNNNNNNNNNNNNNNNNNNNNNNNNNNNNNNNNNNNNNNN
		</sequence>
    <sequence><taxon idref="hCoV-19/Lithuania/S21D421/2021|EPI_ISL_1585833|2021-04-05"/>
			NNNNNNNNNNNNNNNNNNNNNNNNNNNNNNNNNNNNNNNNNNNNNNNN
		</sequence>
    <sequence><taxon idref="hCoV-19/France/PDL-CHUN-0066/2021|EPI_ISL_2194010|2021-04-14"/>
			NNNNNNNNNNNNNNNNNNNNNNNNNNNNNNNNNNNNNNNNNNNNNNNN
		</sequence>
    <sequence><taxon idref="hCoV-19/France/HDF-IPP13179/2021|EPI_ISL_2464209|2021-05-25"/>
			NNNNNNNNNNNNNNNNNNNNNNNNNNNNNNNNNNNNNNNNNNNNNNNN
		</sequence>
    <sequence><taxon idref="hCoV-19/Czech_Republic/NRL_6234_21/2021|EPI_ISL_2324821|2021-04-09"/>
			NNNNNNNNNNNNNNNNNNNNNNNNNNNNNNNNNNNNNNNNNNNNNNNN
		</sequence>
    <sequence><taxon idref="hCoV-19/Lithuania/NMRVI69214/2021|EPI_ISL_1910156|2021-04-03"/>
			NNNNNNNNNNNNNNNNNNNNNNNNNNNNNNNNNNNNNNNNNNNNNNNN
		</sequence>
    <sequence><taxon idref="hCoV-19/USA/MN-CDC-IBX046644234037/2021|EPI_ISL_2087544|2021-04-20"/>
			NNNNNNNNNNNNNNNNNNNNNNNNNNNNNNNNNNNNNNNNNNNNNNNN
		</sequence>
    <sequence><taxon idref="hCoV-19/Central_African_Republic/RCA-34/2021|EPI_ISL_1762076|2021"/>
			NNNNNNNNNNNNNNNNNNNNNNNNNNNNNNNNNNNNNNNNNNNNNNNN
		</sequence>
    <sequence><taxon idref="hCoV-19/Lithuania/LTU000_NMRVI_123767/2021|EPI_ISL_2694567|2021-06-01"/>
			NNNNNNNNNNNNNNNNNNNNNNNNNNNNNNNNNNNNNNNNNNNNNNNN
		</sequence>
    <sequence><taxon idref="hCoV-19/France/PDL-CHUN-0050/2021|EPI_ISL_2193991|2021-03-29"/>
			NNNNNNNNNNNNNNNNNNNNNNNNNNNNNNNNNNNNNNNNNNNNNNNN
		</sequence>
    <sequence><taxon idref="hCoV-19/Belgium/MBLGPF541707/2021|EPI_ISL_2492427|2021-05-30"/>
			NNNNNNNNNNNNNNNNNNNNNNNNNNNNNNNNNNNNNNNNNNNNNNNN
		</sequence>
    <sequence><taxon idref="hCoV-19/France/NOR-76350913/2021|EPI_ISL_2688759|2021-04-18"/>
			NNNNNNNNNNNNNNNNNNNNNNNNNNNNNNNNNNNNNNNNNNNNNNNN
		</sequence>
    <sequence><taxon idref="hCoV-19/Cameroon/Yaounde-ECO10/2021|EPI_ISL_1190753|2021-01-22"/>
			NNNNNNNNNNNNNNNNNNNNNNNNNNNNNNNNNNNNNNNNNNNNNNNN
		</sequence>
    <sequence><taxon idref="hCoV-19/Lithuania/IBT-LSC-VU_r08_34/2021|EPI_ISL_2138854|2021-04-27"/>
			NNNNNNNNNNNNNNNNNNNNNNNNNNNNNNNNNNNNNNNNNNNNNNNN
		</sequence>
    <sequence><taxon idref="hCoV-19/USA/MN-CDC-IBX268520828935/2021|EPI_ISL_1733152|2021-04-09"/>
			NNNNNNNNNNNNNNNNNNNNNNNNNNNNNNNNNNNNNNNNNNNNNNNN
		</sequence>
    <sequence><taxon idref="hCoV-19/Lithuania/MB23560/2021|EPI_ISL_2095986|2021-03-29"/>
			NNNNNNNNNNNNNNNNNNNNNNNNNNNNNNNNNNNNNNNNNNNNNNNN
		</sequence>
    <sequence><taxon idref="hCoV-19/Lithuania/LTU000_REZUS_06_05_A147/2021|EPI_ISL_2694564|2021-06-05"/>
			NNNNNNNNNNNNNNNNNNNNNNNNNNNNNNNNNNNNNNNNNNNNNNNN
		</sequence>
    <sequence><taxon idref="hCoV-19/USA/WA-CDC-4139020-001/2021|EPI_ISL_2534007|2021-03-25"/>
			NNNNNNNNNNNNNNNNNNNNNNNNNNNNNNNNNNNNNNNNNNNNNNNN
		</sequence>
    <sequence><taxon idref="hCoV-19/France/OCC-CHU-TLS-210611244701/2021|EPI_ISL_2278470|2021-02-25"/>
			NNNNNNNNNNNNNNNNNNNNNNNNNNNNNNNNNNNNNNNNNNNNNNNN
		</sequence>
    <sequence><taxon idref="hCoV-19/South_Korea/KDCA4495/2021|EPI_ISL_2361241|2021-05-02"/>
			NNNNNNNNNNNNNNNNNNNNNNNNNNNNNNNNNNNNNNNNNNNNNNNN
		</sequence>
    <sequence><taxon idref="hCoV-19/France/GES-HMN-21052140365/2021|EPI_ISL_2228812|2021-05-09"/>
			NNNNNNNNNNNNNNNNNNNNNNNNNNNNNNNNNNNNNNNNNNNNNNNN
		</sequence>
    <sequence><taxon idref="hCoV-19/South_Korea/KDCA4452/2021|EPI_ISL_2361198|2021-04-22"/>
			NNNNNNNNNNNNNNNNNNNNNNNNNNNNNNNNNNNNNNNNNNNNNNNN
		</sequence>
    <sequence><taxon idref="hCoV-19/England/CAMC-13B8441/2021|EPI_ISL_1329214|2021-03-10"/>
			NNNNNNNNNNNNNNNNNNNNNNNNNNNNNNNNNNNNNNNNNNNNNNNN
		</sequence>
    <sequence><taxon idref="hCoV-19/Cameroon/CV999/2021|EPI_ISL_1715199|2021-01-06"/>
			NNNNNNNNNNNNNNNNNNNNNNNNNNNNNNNNNNNNNNNNNNNNNNNN
		</sequence>
    <sequence><taxon idref="hCoV-19/France/ARA-HCL990000295019/2021|EPI_ISL_2373932|2021-05-20"/>
			NNNNNNNNNNNNNNNNNNNNNNNNNNNNNNNNNNNNNNNNNNNNNNNN
		</sequence>
    <sequence><taxon idref="hCoV-19/Scotland/QEUH-156AA95/2021|EPI_ISL_2238624|2021-05-06"/>
			NNNNNNNNNNNNNNNNNNNNNNNNNNNNNNNNNNNNNNNNNNNNNNNN
		</sequence>
    <sequence><taxon idref="hCoV-19/France/IDF-IPP10024/2021|EPI_ISL_1789089|2021-04-15"/>
			NNNNNNNNNNNNNNNNNNNNNNNNNNNNNNNNNNNNNNNNNNNNNNNN
		</sequence>
    <sequence><taxon idref="hCoV-19/Switzerland/VD-CHUV-GEN4742/2021|EPI_ISL_2102132|2021-05-03"/>
			NNNNNNNNNNNNNNNNNNNNNNNNNNNNNNNNNNNNNNNNNNNNNNNN
		</sequence>
    <sequence><taxon idref="hCoV-19/Lithuania/MB24434/2021|EPI_ISL_2095981|2021-04-01"/>
			NNNNNNNNNNNNNNNNNNNNNNNNNNNNNNNNNNNNNNNNNNNNNNNN
		</sequence>
    <sequence><taxon idref="hCoV-19/Canada/ABPHL-12079/2021|EPI_ISL_2169676|2021-04-07"/>
			NNNNNNNNNNNNNNNNNNNNNNNNNNNNNNNNNNNNNNNNNNNNNNNN
		</sequence>
    <sequence><taxon idref="hCoV-19/Central_African_Republic/RCA-38/2021|EPI_ISL_1762080|2021"/>
			NNNNNNNNNNNNNNNNNNNNNNNNNNNNNNNNNNNNNNNNNNNNNNNN
		</sequence>
    <sequence><taxon idref="hCoV-19/Lithuania/IBT-LSC-VU_r08_42/2021|EPI_ISL_2138861|2021-04-28"/>
			NNNNNNNNNNNNNNNNNNNNNNNNNNNNNNNNNNNNNNNNNNNNNNNN
		</sequence>
    <sequence><taxon idref="hCoV-19/South_Korea/KDCA4511/2021|EPI_ISL_2361256|2021-05-09"/>
			NNNNNNNNNNNNNNNNNNNNNNNNNNNNNNNNNNNNNNNNNNNNNNNN
		</sequence>
    <sequence><taxon idref="hCoV-19/France/ARA-HCL021111733201/2021|EPI_ISL_2676765|2021-06-14"/>
			NNNNNNNNNNNNNNNNNNNNNNNNNNNNNNNNNNNNNNNNNNNNNNNN
		</sequence>
    <sequence><taxon idref="hCoV-19/South_Korea/KDCA4505/2021|EPI_ISL_2361250|2021-05-09"/>
			NNNNNNNNNNNNNNNNNNNNNNNNNNNNNNNNNNNNNNNNNNNNNNNN
		</sequence>
    <sequence><taxon idref="hCoV-19/France/NOR-11816013/2021|EPI_ISL_2688663|2021-05-03"/>
			NNNNNNNNNNNNNNNNNNNNNNNNNNNNNNNNNNNNNNNNNNNNNNNN
		</sequence>
    <sequence><taxon idref="hCoV-19/South_Korea/KDCA4461/2021|EPI_ISL_2361213|2021-04-26"/>
			NNNNNNNNNNNNNNNNNNNNNNNNNNNNNNNNNNNNNNNNNNNNNNNN
		</sequence>
    <sequence><taxon idref="hCoV-19/Portugal/PT7413/2021|EPI_ISL_2248995|2021-05-11"/>
			NNNNNNNNNNNNNNNNNNNNNNNNNNNNNNNNNNNNNNNNNNNNNNNN
		</sequence>
    <sequence><taxon idref="hCoV-19/France/IDF-HMN-21062090193/2021|EPI_ISL_2637798|2021-05-18"/>
			NNNNNNNNNNNNNNNNNNNNNNNNNNNNNNNNNNNNNNNNNNNNNNNN
		</sequence>
    <sequence><taxon idref="hCoV-19/Central_African_Republic/RCA-31/2021|EPI_ISL_1788083|2021"/>
			NNNNNNNNNNNNNNNNNNNNNNNNNNNNNNNNNNNNNNNNNNNNNNNN
		</sequence>
    <sequence><taxon idref="hCoV-19/Lithuania/IBT-LSC-VU_r12_07/2021|EPI_ISL_2497502|2021-05-25"/>
			NNNNNNNNNNNNNNNNNNNNNNNNNNNNNNNNNNNNNNNNNNNNNNNN
		</sequence>
    <sequence><taxon idref="hCoV-19/Lithuania/MB23945/2021|EPI_ISL_2095980|2021-03-31"/>
			NNNNNNNNNNNNNNNNNNNNNNNNNNNNNNNNNNNNNNNNNNNNNNNN
		</sequence>
    <sequence><taxon idref="hCoV-19/Cameroon/Yaounde-ECO33/2021|EPI_ISL_1190761|2021-01-07"/>
			NNNNNNNNNNNNNNNNNNNNNNNNNNNNNNNNNNNNNNNNNNNNNNNN
		</sequence>
    <sequence><taxon idref="hCoV-19/France/HDF-P326-21134M0692/2021|EPI_ISL_1671822|2021-03-31"/>
			NNNNNNNNNNNNNNNNNNNNNNNNNNNNNNNNNNNNNNNNNNNNNNNN
		</sequence>
    <sequence><taxon idref="hCoV-19/France/NAQ-HCL021105780701/2021|EPI_ISL_2629288|2021-06-05"/>
			NNNNNNNNNNNNNNNNNNNNNNNNNNNNNNNNNNNNNNNNNNNNNNNN
		</sequence>
    <sequence><taxon idref="hCoV-19/Cameroon/CV434/2020|EPI_ISL_845545|2020"/>
			NNNNNNNNNNNNNNNNNNNNNNNNNNNNNNNNNNNNNNNNNNNNNNNN
		</sequence>
    <sequence><taxon idref="hCoV-19/Central_African_Republic/301/2021|EPI_ISL_2365416|2021-04-22"/>
			NNNNNNNNNNNNNNNNNNNNNNNNNNNNNNNNNNNNNNNNNNNNNNNN
		</sequence>
    <sequence><taxon idref="hCoV-19/Lithuania/MR-LUHS-10-48/2021|EPI_ISL_2428501|2021-05-17"/>
			NNNNNNNNNNNNNNNNNNNNNNNNNNNNNNNNNNNNNNNNNNNNNNNN
		</sequence>
    <sequence><taxon idref="hCoV-19/Belgium/Aalst-OLVZ-8042639/2021|EPI_ISL_1620228|2021-03-28"/>
			NNNNNNNNNNNNNNNNNNNNNNNNNNNNNNNNNNNNNNNNNNNNNNNN
		</sequence>
    <sequence><taxon idref="hCoV-19/Central_African_Republic/RCA-44/2021|EPI_ISL_1762086|2021"/>
			NNNNNNNNNNNNNNNNNNNNNNNNNNNNNNNNNNNNNNNNNNNNNNNN
		</sequence>
    <sequence><taxon idref="B.1.1.7|hCoV-19/Japan/YCH0153/2021|EPI_ISL_1595851|2021-04-12"/>
			NNNNNNNNNNNNNNNNNNNNNNNNNNNNNNNNNNNNNNNNNNNNNNNN
		</sequence>
    <sequence><taxon idref="hCoV-19/Lithuania/IBT-LSC-VU_r13_35/2021|EPI_ISL_2625912|2021-06-04"/>
			NNNNNNNNNNNNNNNNNNNNNNNNNNNNNNNNNNNNNNNNNNNNNNNN
		</sequence>
    <sequence><taxon idref="hCoV-19/Lithuania/S21E718/2021|EPI_ISL_2428683|2021-04-20"/>
			NNNNNNNNNNNNNNNNNNNNNNNNNNNNNNNNNNNNNNNNNNNNNNNN
		</sequence>
    <sequence><taxon idref="hCoV-19/Gabon/CERMEL-DD0336/2021|EPI_ISL_2442363|2021-05-08"/>
			NNNNNNNNNNNNNNNNNNNNNNNNNNNNNNNNNNNNNNNNNNNNNNNN
		</sequence>
    <sequence><taxon idref="hCoV-19/Lithuania/LSMULKKGMMK10C167/2021|EPI_ISL_1540680|2021-03-15"/>
			NNNNNNNNNNNNNNNNNNNNNNNNNNNNNNNNNNNNNNNNNNNNNNNN
		</sequence>
    <sequence><taxon idref="hCoV-19/USA/MI-CDC-STM-000061965/2021|EPI_ISL_2010575|2021-04-23"/>
			NNNNNNNNNNNNNNNNNNNNNNNNNNNNNNNNNNNNNNNNNNNNNNNN
		</sequence>
    <sequence><taxon idref="hCoV-19/South_Korea/KDCA4506/2021|EPI_ISL_2361251|2021-05-08"/>
			NNNNNNNNNNNNNNNNNNNNNNNNNNNNNNNNNNNNNNNNNNNNNNNN
		</sequence>
    <sequence><taxon idref="hCoV-19/France/NOR-IPP08805/2021|EPI_ISL_1675013|2021-03-30"/>
			NNNNNNNNNNNNNNNNNNNNNNNNNNNNNNNNNNNNNNNNNNNNNNNN
		</sequence>
    <sequence><taxon idref="hCoV-19/France/IDF-IPP10025/2021|EPI_ISL_1789090|2021-04-15"/>
			NNNNNNNNNNNNNNNNNNNNNNNNNNNNNNNNNNNNNNNNNNNNNNNN
		</sequence>
    <sequence><taxon idref="hCoV-19/Lithuania/S21E725/2021|EPI_ISL_2428633|2021-05-06"/>
			NNNNNNNNNNNNNNNNNNNNNNNNNNNNNNNNNNNNNNNNNNNNNNNN
		</sequence>
    <sequence><taxon idref="hCoV-19/South_Korea/KDCA4430/2021|EPI_ISL_2361135|2021-04-15"/>
			NNNNNNNNNNNNNNNNNNNNNNNNNNNNNNNNNNNNNNNNNNNNNNNN
		</sequence>
    <sequence><taxon idref="hCoV-19/South_Korea/KDCA4493/2021|EPI_ISL_2361239|2021-05-04"/>
			NNNNNNNNNNNNNNNNNNNNNNNNNNNNNNNNNNNNNNNNNNNNNNNN
		</sequence>
    <sequence><taxon idref="hCoV-19/Lithuania/IBT-LSC-VU_r14_19/2021|EPI_ISL_2644793|2021-06-08"/>
			NNNNNNNNNNNNNNNNNNNNNNNNNNNNNNNNNNNNNNNNNNNNNNNN
		</sequence>
    <sequence><taxon idref="hCoV-19/France/PDL-CHUN-0075/2021|EPI_ISL_2194021|2021-04-09"/>
			NNNNNNNNNNNNNNNNNNNNNNNNNNNNNNNNNNNNNNNNNNNNNNNN
		</sequence>
    <sequence><taxon idref="hCoV-19/Portugal/PT8049/2021|EPI_ISL_2362123|2021-05-14"/>
			NNNNNNNNNNNNNNNNNNNNNNNNNNNNNNNNNNNNNNNNNNNNNNNN
		</sequence>
    <sequence><taxon idref="hCoV-19/Central_African_Republic/RCA-35/2021|EPI_ISL_1762077|2021"/>
			NNNNNNNNNNNNNNNNNNNNNNNNNNNNNNNNNNNNNNNNNNNNNNNN
		</sequence>
    <sequence><taxon idref="hCoV-19/Central_African_Republic/234/2021|EPI_ISL_2365409|2021-03-31"/>
			NNNNNNNNNNNNNNNNNNNNNNNNNNNNNNNNNNNNNNNNNNNNNNNN
		</sequence>
    <sequence><taxon idref="hCoV-19/DRC/RDC-05/2021|EPI_ISL_1758089|2021"/>
			NNNNNNNNNNNNNNNNNNNNNNNNNNNNNNNNNNNNNNNNNNNNNNNN
		</sequence>
    <sequence><taxon idref="hCoV-19/Cameroon/CV424/2020|EPI_ISL_845554|2020-10-26"/>
			NNNNNNNNNNNNNNNNNNNNNNNNNNNNNNNNNNNNNNNNNNNNNNNN
		</sequence>
    <sequence><taxon idref="hCoV-19/Central_African_Republic/RCA-42/2021|EPI_ISL_1762084|2021"/>
			NNNNNNNNNNNNNNNNNNNNNNNNNNNNNNNNNNNNNNNNNNNNNNNN
		</sequence>
    <sequence><taxon idref="hCoV-19/France/NOR-76350931/2021|EPI_ISL_2688760|2021-04-18"/>
			NNNNNNNNNNNNNNNNNNNNNNNNNNNNNNNNNNNNNNNNNNNNNNNN
		</sequence>
    <sequence><taxon idref="hCoV-19/France/NOR-11635690/2021|EPI_ISL_2688652|2021-04-09"/>
			NNNNNNNNNNNNNNNNNNNNNNNNNNNNNNNNNNNNNNNNNNNNNNNN
		</sequence>
    <sequence><taxon idref="hCoV-19/France/IDF-IPP10029/2021|EPI_ISL_1789094|2021-04-15"/>
			NNNNNNNNNNNNNNNNNNNNNNNNNNNNNNNNNNNNNNNNNNNNNNNN
		</sequence>
    <sequence><taxon idref="hCoV-19/Cameroon/Yaounde-ECO15/2021|EPI_ISL_1190754|2021-01-19"/>
			NNNNNNNNNNNNNNNNNNNNNNNNNNNNNNNNNNNNNNNNNNNNNNNN
		</sequence>
    <sequence><taxon idref="hCoV-19/Switzerland/VD-CHUV-GEN4729/2021|EPI_ISL_2137411|2021-05-06"/>
			NNNNNNNNNNNNNNNNNNNNNNNNNNNNNNNNNNNNNNNNNNNNNNNN
		</sequence>
    <sequence><taxon idref="hCoV-19/Switzerland/BL-ETHZ-591306/2021|EPI_ISL_1914218|2021-04-21"/>
			NNNNNNNNNNNNNNNNNNNNNNNNNNNNNNNNNNNNNNNNNNNNNNNN
		</sequence>
    <sequence><taxon idref="hCoV-19/South_Korea/KDCA4425/2021|EPI_ISL_2361097|2021-03-31"/>
			NNNNNNNNNNNNNNNNNNNNNNNNNNNNNNNNNNNNNNNNNNNNNNNN
		</sequence>
    <sequence><taxon idref="hCoV-19/South_Korea/KDCA4510/2021|EPI_ISL_2361255|2021-05-06"/>
			NNNNNNNNNNNNNNNNNNNNNNNNNNNNNNNNNNNNNNNNNNNNNNNN
		</sequence>
    <sequence><taxon idref="hCoV-19/South_Korea/KDCA4424/2021|EPI_ISL_2361096|2021-03-31"/>
			NNNNNNNNNNNNNNNNNNNNNNNNNNNNNNNNNNNNNNNNNNNNNNNN
		</sequence>
    <sequence><taxon idref="hCoV-19/Switzerland/VD-CHUV-GEN4599/2021|EPI_ISL_1941702|2021-04-28"/>
			NNNNNNNNNNNNNNNNNNNNNNNNNNNNNNNNNNNNNNNNNNNNNNNN
		</sequence>
    <sequence><taxon idref="hCoV-19/England/MILK-1576498/2021|EPI_ISL_2117910|2021-05-09"/>
			NNNNNNNNNNNNNNNNNNNNNNNNNNNNNNNNNNNNNNNNNNNNNNNN
		</sequence>
    <sequence><taxon idref="hCoV-19/USA/MN-CDC-IBX381785292539/2021|EPI_ISL_2187220|2021-04-30"/>
			NNNNNNNNNNNNNNNNNNNNNNNNNNNNNNNNNNNNNNNNNNNNNNNN
		</sequence>
    <sequence><taxon idref="hCoV-19/Scotland/MILK-1576234/2021|EPI_ISL_2152803|2021-05-10"/>
			NNNNNNNNNNNNNNNNNNNNNNNNNNNNNNNNNNNNNNNNNNNNNNNN
		</sequence>
    <sequence><taxon idref="hCoV-19/Switzerland/VD-CHUV-GEN5386/2021|EPI_ISL_2622110|2021-06-07"/>
			NNNNNNNNNNNNNNNNNNNNNNNNNNNNNNNNNNNNNNNNNNNNNNNN
		</sequence>
    <sequence><taxon idref="hCoV-19/Lithuania/KUL005124788/2021|EPI_ISL_2095894|2021-04-06"/>
			NNNNNNNNNNNNNNNNNNNNNNNNNNNNNNNNNNNNNNNNNNNNNNNN
		</sequence>
    <sequence><taxon idref="hCoV-19/Cameroon/Yaounde-ECO17/2021|EPI_ISL_1190755|2021-02-03"/>
			NNNNNNNNNNNNNNNNNNNNNNNNNNNNNNNNNNNNNNNNNNNNNNNN
		</sequence>
    <sequence><taxon idref="B.1.619|hCoV-19/Germany/SN-RKI-I-036245/2021|EPI_ISL_1282092|2021-03-02"/>
			NNNNNNNNNNNNNNNNNNNNNNNNNNNNNNNNNNNNNNNNNNNNNNNN
		</sequence>
    <sequence><taxon idref="hCoV-19/England/CAMC-139A928/2021|EPI_ISL_1275972|2021-03-04"/>
			NNNNNNNNNNNNNNNNNNNNNNNNNNNNNNNNNNNNNNNNNNNNNNNN
		</sequence>
    <sequence><taxon idref="hCoV-19/France/IDF-SLS762104068369/2021|EPI_ISL_2373973|2021-04-20"/>
			NNNNNNNNNNNNNNNNNNNNNNNNNNNNNNNNNNNNNNNNNNNNNNNN
		</sequence>
    <sequence><taxon idref="hCoV-19/Gabon/CERMEL-DD0149/2021|EPI_ISL_2434979|2021-05-05"/>
			NNNNNNNNNNNNNNNNNNNNNNNNNNNNNNNNNNNNNNNNNNNNNNNN
		</sequence>
    <sequence><taxon idref="hCoV-19/USA/MN-MDH-7354/2021|EPI_ISL_2249639|2021-05-04"/>
			NNNNNNNNNNNNNNNNNNNNNNNNNNNNNNNNNNNNNNNNNNNNNNNN
		</sequence>
    <sequence><taxon idref="hCoV-19/Switzerland/VD-CHUV-GEN4428/2021|EPI_ISL_2137391|2021-04-23"/>
			NNNNNNNNNNNNNNNNNNNNNNNNNNNNNNNNNNNNNNNNNNNNNNNN
		</sequence>
    <sequence><taxon idref="hCoV-19/Italy/VEN-IZSVe-21RS1435-1_BL/2021|EPI_ISL_2638158|2021-05-12"/>
			NNNNNNNNNNNNNNNNNNNNNNNNNNNNNNNNNNNNNNNNNNNNNNNN
		</sequence>
    <sequence><taxon idref="hCoV-19/Switzerland/VD-CHUV-GEN5024/2021|EPI_ISL_2322956|2021-05-24"/>
			NNNNNNNNNNNNNNNNNNNNNNNNNNNNNNNNNNNNNNNNNNNNNNNN
		</sequence>
    <sequence><taxon idref="hCoV-19/Belgium/UZA-UA-21050048/2021|EPI_ISL_2131284|2021-05-05"/>
			NNNNNNNNNNNNNNNNNNNNNNNNNNNNNNNNNNNNNNNNNNNNNNNN
		</sequence>
    <sequence><taxon idref="hCoV-19/Cameroon/CV437/2020|EPI_ISL_845557|2020-11-16"/>
			NNNNNNNNNNNNNNNNNNNNNNNNNNNNNNNNNNNNNNNNNNNNNNNN
		</sequence>
    <sequence><taxon idref="hCoV-19/Switzerland/GE-HUG-34224926/2021|EPI_ISL_2343182|2021-05-19"/>
			NNNNNNNNNNNNNNNNNNNNNNNNNNNNNNNNNNNNNNNNNNNNNNNN
		</sequence>
    <sequence><taxon idref="hCoV-19/South_Korea/KDCA4498/2021|EPI_ISL_2361244|2021-05-09"/>
			NNNNNNNNNNNNNNNNNNNNNNNNNNNNNNNNNNNNNNNNNNNNNNNN
		</sequence>
    <sequence><taxon idref="hCoV-19/France/BRE-IPP10689/2021|EPI_ISL_2029615|2021-04-27"/>
			NNNNNNNNNNNNNNNNNNNNNNNNNNNNNNNNNNNNNNNNNNNNNNNN
		</sequence>
    <sequence><taxon idref="hCoV-19/Lithuania/IBT-LSC-VU_r14_31/2021|EPI_ISL_2644782|2021-06-07"/>
			NNNNNNNNNNNNNNNNNNNNNNNNNNNNNNNNNNNNNNNNNNNNNNNN
		</sequence>
    <sequence><taxon idref="hCoV-19/South_Korea/KDCA4519/2021|EPI_ISL_2361263|2021-05-04"/>
			NNNNNNNNNNNNNNNNNNNNNNNNNNNNNNNNNNNNNNNNNNNNNNNN
		</sequence>
    <sequence><taxon idref="hCoV-19/Spain/CT-HUGTiPM010MZ7G7/2021|EPI_ISL_1583618|2021-03-30"/>
			NNNNNNNNNNNNNNNNNNNNNNNNNNNNNNNNNNNNNNNNNNNNNNNN
		</sequence>
    <sequence><taxon idref="hCoV-19/Lithuania/LTU000_INMEDICA_411686/2021|EPI_ISL_2428387|2021-05-11"/>
			NNNNNNNNNNNNNNNNNNNNNNNNNNNNNNNNNNNNNNNNNNNNNNNN
		</sequence>
    <sequence><taxon idref="hCoV-19/Central_African_Republic/RCA-32/2021|EPI_ISL_1762075|2021"/>
			NNNNNNNNNNNNNNNNNNNNNNNNNNNNNNNNNNNNNNNNNNNNNNNN
		</sequence>
    <sequence><taxon idref="hCoV-19/Belgium/UGent-5861/2021|EPI_ISL_2192125|2021-04-20"/>
			NNNNNNNNNNNNNNNNNNNNNNNNNNNNNNNNNNNNNNNNNNNNNNNN
		</sequence>
    <sequence><taxon idref="hCoV-19/South_Korea/KDCA4489/2021|EPI_ISL_2361236|2021-04-28"/>
			NNNNNNNNNNNNNNNNNNNNNNNNNNNNNNNNNNNNNNNNNNNNNNNN
		</sequence>
    <sequence><taxon idref="hCoV-19/France/ARA-HCL021061598501/2021|EPI_ISL_1623586|2021-03-29"/>
			NNNNNNNNNNNNNNNNNNNNNNNNNNNNNNNNNNNNNNNNNNNNNNNN
		</sequence>
    <sequence><taxon idref="hCoV-19/England/CAMC-13AFBFD/2021|EPI_ISL_1316127|2021-03-06"/>
			NNNNNNNNNNNNNNNNNNNNNNNNNNNNNNNNNNNNNNNNNNNNNNNN
		</sequence>
    <sequence><taxon idref="hCoV-19/France/IDF-IPP10517/2021|EPI_ISL_2029714|2021-04-24"/>
			NNNNNNNNNNNNNNNNNNNNNNNNNNNNNNNNNNNNNNNNNNNNNNNN
		</sequence>
    <sequence><taxon idref="hCoV-19/Belgium/UGent-4966/2021|EPI_ISL_1827069|2021-04-03"/>
			NNNNNNNNNNNNNNNNNNNNNNNNNNNNNNNNNNNNNNNNNNNNNNNN
		</sequence>
    <sequence><taxon idref="hCoV-19/South_Korea/KDCA4473/2021|EPI_ISL_2361223|2021-04-27"/>
			NNNNNNNNNNNNNNNNNNNNNNNNNNNNNNNNNNNNNNNNNNNNNNNN
		</sequence>
    <sequence><taxon idref="B.1.619|hCoV-19/Switzerland/NE-PMI-2105-6524/2021|EPI_ISL_1302829|2021-02-06"/>
			NNNNNNNNNNNNNNNNNNNNNNNNNNNNNNNNNNNNNNNNNNNNNNNN
		</sequence>
    <sequence><taxon idref="hCoV-19/South_Korea/KDCA4441/2021|EPI_ISL_2361167|2021-04-21"/>
			NNNNNNNNNNNNNNNNNNNNNNNNNNNNNNNNNNNNNNNNNNNNNNNN
		</sequence>
    <sequence><taxon idref="hCoV-19/Germany/NW-RKI-I-145301/2021|EPI_ISL_2129571|2021-05-03"/>
			NNNNNNNNNNNNNNNNNNNNNNNNNNNNNNNNNNNNNNNNNNNNNNNN
		</sequence>
    <sequence><taxon idref="hCoV-19/Central_African_Republic/326/2021|EPI_ISL_2365417|2021-04-26"/>
			NNNNNNNNNNNNNNNNNNNNNNNNNNNNNNNNNNNNNNNNNNNNNNNN
		</sequence>
    <sequence><taxon idref="hCoV-19/Cameroon/CV436/2020|EPI_ISL_845560|2020-11-19"/>
			NNNNNNNNNNNNNNNNNNNNNNNNNNNNNNNNNNNNNNNNNNNNNNNN
		</sequence>
    <sequence><taxon idref="hCoV-19/Lithuania/LTU000_NMVRI56199/2021|EPI_ISL_1579571|2021-03-21"/>
			NNNNNNNNNNNNNNNNNNNNNNNNNNNNNNNNNNNNNNNNNNNNNNNN
		</sequence>
    <sequence><taxon idref="hCoV-19/Central_African_Republic/266/2021|EPI_ISL_2365415|2021-04-12"/>
			NNNNNNNNNNNNNNNNNNNNNNNNNNNNNNNNNNNNNNNNNNNNNNNN
		</sequence>
    <sequence><taxon idref="hCoV-19/Switzerland/VD-CHUV-GEN5425/2021|EPI_ISL_2686828|2021-06-16"/>
			NNNNNNNNNNNNNNNNNNNNNNNNNNNNNNNNNNNNNNNNNNNNNNNN
		</sequence>
    <sequence><taxon idref="hCoV-19/South_Korea/KDCA4471/2021|EPI_ISL_2361221|2021-04-27"/>
			NNNNNNNNNNNNNNNNNNNNNNNNNNNNNNNNNNNNNNNNNNNNNNNN
		</sequence>
    <sequence><taxon idref="hCoV-19/Central_African_Republic/RCA-36/2021|EPI_ISL_1762078|2021"/>
			NNNNNNNNNNNNNNNNNNNNNNNNNNNNNNNNNNNNNNNNNNNNNNNN
		</sequence>
    <sequence><taxon idref="hCoV-19/Lithuania/IBT-LSC-VU_r12_36/2021|EPI_ISL_2497531|2021-05-29"/>
			NNNNNNNNNNNNNNNNNNNNNNNNNNNNNNNNNNNNNNNNNNNNNNNN
		</sequence>
    <sequence><taxon idref="hCoV-19/Lithuania/LTU000_REZUS_06_05_50/2021|EPI_ISL_2694563|2021-06-05"/>
			NNNNNNNNNNNNNNNNNNNNNNNNNNNNNNNNNNNNNNNNNNNNNNNN
		</sequence>
    <sequence><taxon idref="hCoV-19/Lithuania/IBT-LSC-VU_r11_09/2021|EPI_ISL_2428485|2021-05-19"/>
			NNNNNNNNNNNNNNNNNNNNNNNNNNNNNNNNNNNNNNNNNNNNNNNN
		</sequence>
    <sequence><taxon idref="hCoV-19/Cameroon/Yaounde-ECO20/2021|EPI_ISL_1190757|2021-02-03"/>
			NNNNNNNNNNNNNNNNNNNNNNNNNNNNNNNNNNNNNNNNNNNNNNNN
		</sequence>
    <sequence><taxon idref="hCoV-19/Lithuania/LTU000_NMVRI53742/2021|EPI_ISL_1579784|2021-03-16"/>
			NNNNNNNNNNNNNNNNNNNNNNNNNNNNNNNNNNNNNNNNNNNNNNNN
		</sequence>
    <sequence><taxon idref="hCoV-19/Lithuania/LTU000_RSL_11244072/2021|EPI_ISL_2694533|2021-06-04"/>
			NNNNNNNNNNNNNNNNNNNNNNNNNNNNNNNNNNNNNNNNNNNNNNNN
		</sequence>
    <sequence><taxon idref="hCoV-19/South_Korea/KDCA4467/2021|EPI_ISL_2361219|2021-04-26"/>
			NNNNNNNNNNNNNNNNNNNNNNNNNNNNNNNNNNNNNNNNNNNNNNNN
		</sequence>
    <sequence><taxon idref="hCoV-19/Lithuania/S21D913/2021|EPI_ISL_1756904|2021-04-12"/>
			NNNNNNNNNNNNNNNNNNNNNNNNNNNNNNNNNNNNNNNNNNNNNNNN
		</sequence>
    <sequence><taxon idref="hCoV-19/USA/MD-MDH-2148/2021|EPI_ISL_1936184|2021-04-19"/>
			NNNNNNNNNNNNNNNNNNNNNNNNNNNNNNNNNNNNNNNNNNNNNNNN
		</sequence>
    <sequence><taxon idref="hCoV-19/Germany/BW-RKI-I-162089/2021|EPI_ISL_2316829|2021-05-05"/>
			NNNNNNNNNNNNNNNNNNNNNNNNNNNNNNNNNNNNNNNNNNNNNNNN
		</sequence>
    <sequence><taxon idref="hCoV-19/Italy/VEN-IZSVe-21RS1307-3_PD/2021|EPI_ISL_2604197|2021-05-13"/>
			NNNNNNNNNNNNNNNNNNNNNNNNNNNNNNNNNNNNNNNNNNNNNNNN
		</sequence>
    <sequence><taxon idref="hCoV-19/Germany/MV-RKI-I-138362/2021|EPI_ISL_2123141|2021-04-12"/>
			NNNNNNNNNNNNNNNNNNNNNNNNNNNNNNNNNNNNNNNNNNNNNNNN
		</sequence>
    <sequence><taxon idref="hCoV-19/Cameroon/CV1003/2021|EPI_ISL_1715201|2021"/>
			NNNNNNNNNNNNNNNNNNNNNNNNNNNNNNNNNNNNNNNNNNNNNNNN
		</sequence>
    <sequence><taxon idref="hCoV-19/South_Korea/KDCA4500/2021|EPI_ISL_2361246|2021-05-06"/>
			NNNNNNNNNNNNNNNNNNNNNNNNNNNNNNNNNNNNNNNNNNNNNNNN
		</sequence>
    <sequence><taxon idref="hCoV-19/Germany/BW-RKI-I-167766/2021|EPI_ISL_2390317|2021-05-17"/>
			NNNNNNNNNNNNNNNNNNNNNNNNNNNNNNNNNNNNNNNNNNNNNNNN
		</sequence>
    <sequence><taxon idref="hCoV-19/South_Korea/KDCA4472/2021|EPI_ISL_2361222|2021-04-27"/>
			NNNNNNNNNNNNNNNNNNNNNNNNNNNNNNNNNNNNNNNNNNNNNNNN
		</sequence>
    <sequence><taxon idref="hCoV-19/Cameroon/Yaounde-ECO37/2021|EPI_ISL_1190764|2021-01-19"/>
			NNNNNNNNNNNNNNNNNNNNNNNNNNNNNNNNNNNNNNNNNNNNNNNN
		</sequence>
    <sequence><taxon idref="hCoV-19/Germany/HH-p7273/2021|EPI_ISL_2689476|2021-06-04"/>
			NNNNNNNNNNNNNNNNNNNNNNNNNNNNNNNNNNNNNNNNNNNNNNNN
		</sequence>
    <sequence><taxon idref="hCoV-19/Cameroon/Yaounde-ECO9/2021|EPI_ISL_1190752|2021-01-27"/>
			NNNNNNNNNNNNNNNNNNNNNNNNNNNNNNNNNNNNNNNNNNNNNNNN
		</sequence>
    <sequence><taxon idref="hCoV-19/Germany/RP-RKI-I-140336/2021|EPI_ISL_2124462|2021-05-06"/>
			NNNNNNNNNNNNNNNNNNNNNNNNNNNNNNNNNNNNNNNNNNNNNNNN
		</sequence>
    <sequence><taxon idref="hCoV-19/Lithuania/IBT-LSC-VU_r13_07/2021|EPI_ISL_2625886|2021-05-31"/>
			NNNNNNNNNNNNNNNNNNNNNNNNNNNNNNNNNNNNNNNNNNNNNNNN
		</sequence>
    <sequence><taxon idref="hCoV-19/South_Korea/KDCA4437/2021|EPI_ISL_2361152|2021-04-11"/>
			NNNNNNNNNNNNNNNNNNNNNNNNNNNNNNNNNNNNNNNNNNNNNNNN
		</sequence>
    <sequence><taxon idref="hCoV-19/Lithuania/NMRVI67372/2021|EPI_ISL_1909844|2021-04-01"/>
			NNNNNNNNNNNNNNNNNNNNNNNNNNNNNNNNNNNNNNNNNNNNNNNN
		</sequence>
    <sequence><taxon idref="hCoV-19/France/NOR-76061751/2021|EPI_ISL_2688698|2021-05-14"/>
			NNNNNNNNNNNNNNNNNNNNNNNNNNNNNNNNNNNNNNNNNNNNNNNN
		</sequence>
    <sequence><taxon idref="hCoV-19/Switzerland/NE-PMI-2114-4035/2021|EPI_ISL_2226705|2021-04-09"/>
			NNNNNNNNNNNNNNNNNNNNNNNNNNNNNNNNNNNNNNNNNNNNNNNN
		</sequence>
    <sequence><taxon idref="hCoV-19/Lithuania/LTU000_NMVRI56871/2021|EPI_ISL_1579903|2021-03-22"/>
			NNNNNNNNNNNNNNNNNNNNNNNNNNNNNNNNNNNNNNNNNNNNNNNN
		</sequence>
    <sequence><taxon idref="hCoV-19/Lithuania/IBT-LSC-VU_r05_20/2021|EPI_ISL_1760022|2021-04-07"/>
			NNNNNNNNNNNNNNNNNNNNNNNNNNNNNNNNNNNNNNNNNNNNNNNN
		</sequence>
    <sequence><taxon idref="hCoV-19/Lithuania/LTU000_SL_11230601/2021|EPI_ISL_2615051|2021-05-25"/>
			NNNNNNNNNNNNNNNNNNNNNNNNNNNNNNNNNNNNNNNNNNNNNNNN
		</sequence>
    <sequence><taxon idref="hCoV-19/South_Korea/KDCA4448/2021|EPI_ISL_2361186|2021-04-22"/>
			NNNNNNNNNNNNNNNNNNNNNNNNNNNNNNNNNNNNNNNNNNNNNNNN
		</sequence>
    <sequence><taxon idref="hCoV-19/France/ARA-210013001901/2021|EPI_ISL_1406653|2021-02-26"/>
			NNNNNNNNNNNNNNNNNNNNNNNNNNNNNNNNNNNNNNNNNNNNNNNN
		</sequence>
    <sequence><taxon idref="hCoV-19/Switzerland/VD-CHUV-GEN4333/2021|EPI_ISL_1829052|2021-04-14"/>
			NNNNNNNNNNNNNNNNNNNNNNNNNNNNNNNNNNNNNNNNNNNNNNNN
		</sequence>
    <sequence><taxon idref="hCoV-19/Portugal/PT8057/2021|EPI_ISL_2362131|2021-05-14"/>
			NNNNNNNNNNNNNNNNNNNNNNNNNNNNNNNNNNNNNNNNNNNNNNNN
		</sequence>
    <sequence><taxon idref="hCoV-19/Cameroon/CV985/2021|EPI_ISL_1715190|2021"/>
			NNNNNNNNNNNNNNNNNNNNNNNNNNNNNNNNNNNNNNNNNNNNNNNN
		</sequence>
    <sequence><taxon idref="hCoV-19/Switzerland/VD-CHUV-GEN4425/2021|EPI_ISL_2137390|2021-04-24"/>
			NNNNNNNNNNNNNNNNNNNNNNNNNNNNNNNNNNNNNNNNNNNNNNNN
		</sequence>
    <sequence><taxon idref="hCoV-19/Lithuania/S21D890/2021|EPI_ISL_1823198|2021-04-10"/>
			NNNNNNNNNNNNNNNNNNNNNNNNNNNNNNNNNNNNNNNNNNNNNNNN
		</sequence>
    <sequence><taxon idref="hCoV-19/South_Korea/KDCA4454/2021|EPI_ISL_2361207|2021-04-23"/>
			NNNNNNNNNNNNNNNNNNNNNNNNNNNNNNNNNNNNNNNNNNNNNNNN
		</sequence>
    <sequence><taxon idref="hCoV-19/Lithuania/IBT-LSC-VU_r08_12/2021|EPI_ISL_2138832|2021-04-28"/>
			NNNNNNNNNNNNNNNNNNNNNNNNNNNNNNNNNNNNNNNNNNNNNNNN
		</sequence>
    <sequence><taxon idref="hCoV-19/Central_African_Republic/RCA-28/2021|EPI_ISL_1762072|2021"/>
			NNNNNNNNNNNNNNNNNNNNNNNNNNNNNNNNNNNNNNNNNNNNNNNN
		</sequence>
    <sequence><taxon idref="hCoV-19/Lithuania/MB24624/2021|EPI_ISL_2095983|2021-04-02"/>
			NNNNNNNNNNNNNNNNNNNNNNNNNNNNNNNNNNNNNNNNNNNNNNNN
		</sequence>
    <sequence><taxon idref="hCoV-19/Switzerland/VD-CHUV-GEN5255/2021|EPI_ISL_2500528|2021-05-31"/>
			NNNNNNNNNNNNNNNNNNNNNNNNNNNNNNNNNNNNNNNNNNNNNNNN
		</sequence>
    <sequence><taxon idref="hCoV-19/South_Korea/KDCA4434/2021|EPI_ISL_2361148|2021-04-12"/>
			NNNNNNNNNNNNNNNNNNNNNNNNNNNNNNNNNNNNNNNNNNNNNNNN
		</sequence>
    <sequence><taxon idref="hCoV-19/Lithuania/LTU000_NMVRI55624/2021|EPI_ISL_1579527|2021-03-21"/>
			NNNNNNNNNNNNNNNNNNNNNNNNNNNNNNNNNNNNNNNNNNNNNNNN
		</sequence>
    <sequence><taxon idref="hCoV-19/Portugal/PT8058/2021|EPI_ISL_2362132|2021-05-14"/>
			NNNNNNNNNNNNNNNNNNNNNNNNNNNNNNNNNNNNNNNNNNNNNNNN
		</sequence>
    <sequence><taxon idref="hCoV-19/Lithuania/REZUS04_12_76/2021|EPI_ISL_2095895|2021-04-12"/>
			NNNNNNNNNNNNNNNNNNNNNNNNNNNNNNNNNNNNNNNNNNNNNNNN
		</sequence>
    <sequence><taxon idref="hCoV-19/Cameroon/CV993/2021|EPI_ISL_1715196|2021-02-01"/>
			NNNNNNNNNNNNNNNNNNNNNNNNNNNNNNNNNNNNNNNNNNNNNNNN
		</sequence>
    <sequence><taxon idref="hCoV-19/Lithuania/LTU000_NMRVI_123158/2021|EPI_ISL_2694569|2021-05-31"/>
			NNNNNNNNNNNNNNNNNNNNNNNNNNNNNNNNNNNNNNNNNNNNNNNN
		</sequence>
    <sequence><taxon idref="hCoV-19/Cameroon/Yaounde-ECO1/2021|EPI_ISL_1190749|2021-01-21"/>
			NNNNNNNNNNNNNNNNNNNNNNNNNNNNNNNNNNNNNNNNNNNNNNNN
		</sequence>
    <sequence><taxon idref="hCoV-19/Lithuania/IBT-LSC-VU_r08_28/2021|EPI_ISL_2138848|2021-04-29"/>
			NNNNNNNNNNNNNNNNNNNNNNNNNNNNNNNNNNNNNNNNNNNNNNNN
		</sequence>
    <sequence><taxon idref="hCoV-19/Lithuania/LTU000_MP_VA41p/2021|EPI_ISL_2694571|2021-06-01"/>
			NNNNNNNNNNNNNNNNNNNNNNNNNNNNNNNNNNNNNNNNNNNNNNNN
		</sequence>
    <sequence><taxon idref="hCoV-19/Belgium/ULG-16426/2021|EPI_ISL_2612806|2021-06-11"/>
			NNNNNNNNNNNNNNNNNNNNNNNNNNNNNNNNNNNNNNNNNNNNNNNN
		</sequence>
    <sequence><taxon idref="hCoV-19/Lithuania/MB24570/2021|EPI_ISL_2095989|2021-04-01"/>
			NNNNNNNNNNNNNNNNNNNNNNNNNNNNNNNNNNNNNNNNNNNNNNNN
		</sequence>
    <sequence><taxon idref="hCoV-19/South_Korea/KDCA4483/2021|EPI_ISL_2361230|2021-04-29"/>
			NNNNNNNNNNNNNNNNNNNNNNNNNNNNNNNNNNNNNNNNNNNNNNNN
		</sequence>
    <sequence><taxon idref="hCoV-19/Lithuania/MB24890/2021|EPI_ISL_2095990|2021-04-03"/>
			NNNNNNNNNNNNNNNNNNNNNNNNNNNNNNNNNNNNNNNNNNNNNNNN
		</sequence>
    <sequence><taxon idref="hCoV-19/Lithuania/LTU000_REZUS_05_04_150/2021|EPI_ISL_2334906|2021-05-04"/>
			NNNNNNNNNNNNNNNNNNNNNNNNNNNNNNNNNNNNNNNNNNNNNNNN
		</sequence>
    <sequence><taxon idref="hCoV-19/France/CVL-IPP10930/2021|EPI_ISL_2029787|2021-04-26"/>
			NNNNNNNNNNNNNNNNNNNNNNNNNNNNNNNNNNNNNNNNNNNNNNNN
		</sequence>
    <sequence><taxon idref="hCoV-19/Cameroon/Yaounde-ECO29/2021|EPI_ISL_1190759|2021-02-05"/>
			NNNNNNNNNNNNNNNNNNNNNNNNNNNNNNNNNNNNNNNNNNNNNNNN
		</sequence>
    <sequence><taxon idref="hCoV-19/Lithuania/LTU000_INMEDICA_475246/2021|EPI_ISL_2694578|2021-06-05"/>
			NNNNNNNNNNNNNNNNNNNNNNNNNNNNNNNNNNNNNNNNNNNNNNNN
		</sequence>
    <sequence><taxon idref="hCoV-19/USA/IL-CDC-ASC210105839/2021|EPI_ISL_2489681|2021-05-27"/>
			NNNNNNNNNNNNNNNNNNNNNNNNNNNNNNNNNNNNNNNNNNNNNNNN
		</sequence>
    <sequence><taxon idref="hCoV-19/USA/IL-CDC-ASC210066063/2021|EPI_ISL_2370500|2021-05-23"/>
			NNNNNNNNNNNNNNNNNNNNNNNNNNNNNNNNNNNNNNNNNNNNNNNN
		</sequence>
    <sequence><taxon idref="hCoV-19/Lithuania/IBT-LSC-VU_r13_46/2021|EPI_ISL_2625922|2021-06-03"/>
			NNNNNNNNNNNNNNNNNNNNNNNNNNNNNNNNNNNNNNNNNNNNNNNN
		</sequence>
    <sequence><taxon idref="hCoV-19/England/CAMC-1382B1E/2021|EPI_ISL_1242199|2021-03-01"/>
			NNNNNNNNNNNNNNNNNNNNNNNNNNNNNNNNNNNNNNNNNNNNNNNN
		</sequence>
    <sequence><taxon idref="hCoV-19/Lithuania/NMRVI69214/2021|EPI_ISL_1910341|2021-04-03"/>
			NNNNNNNNNNNNNNNNNNNNNNNNNNNNNNNNNNNNNNNNNNNNNNNN
		</sequence>
    <sequence><taxon idref="hCoV-19/Lithuania/IBT-LSC-VU_r05_18/2021|EPI_ISL_1760020|2021-04-07"/>
			NNNNNNNNNNNNNNNNNNNNNNNNNNNNNNNNNNNNNNNNNNNNNNNN
		</sequence>
    <sequence><taxon idref="hCoV-19/France/IDF-HMN-21042150351/2021|EPI_ISL_1757775|2021-04-12"/>
			NNNNNNNNNNNNNNNNNNNNNNNNNNNNNNNNNNNNNNNNNNNNNNNN
		</sequence>
    <sequence><taxon idref="hCoV-19/France/IDF-CERBAHC-AH3KVTBGXJ-S35/2021|EPI_ISL_2421124|2021-04-12"/>
			NNNNNNNNNNNNNNNNNNNNNNNNNNNNNNNNNNNNNNNNNNNNNNNN
		</sequence>
    <sequence><taxon idref="hCoV-19/Belgium/UGent-4369/2021|EPI_ISL_1688660|2021-03-23"/>
			NNNNNNNNNNNNNNNNNNNNNNNNNNNNNNNNNNNNNNNNNNNNNNNN
		</sequence>
    <sequence><taxon idref="hCoV-19/France/IDF-HMN-21052040446/2021|EPI_ISL_2152460|2021-04-26"/>
			NNNNNNNNNNNNNNNNNNNNNNNNNNNNNNNNNNNNNNNNNNNNNNNN
		</sequence>
    <sequence><taxon idref="hCoV-19/South_Korea/KDCA4516/2021|EPI_ISL_2361261|2021-04-27"/>
			NNNNNNNNNNNNNNNNNNNNNNNNNNNNNNNNNNNNNNNNNNNNNNNN
		</sequence>
    <sequence><taxon idref="hCoV-19/Central_African_Republic/RCA-23/2021|EPI_ISL_1762069|2021"/>
			NNNNNNNNNNNNNNNNNNNNNNNNNNNNNNNNNNNNNNNNNNNNNNNN
		</sequence>
    <sequence><taxon idref="hCoV-19/Cameroon/Yaounde-ECO4/2021|EPI_ISL_1190750|2021-01-22"/>
			NNNNNNNNNNNNNNNNNNNNNNNNNNNNNNNNNNNNNNNNNNNNNNNN
		</sequence>
    <sequence><taxon idref="hCoV-19/Lithuania/IBT-LSC-VU_r14_40/2021|EPI_ISL_2644773|2021-06-07"/>
			NNNNNNNNNNNNNNNNNNNNNNNNNNNNNNNNNNNNNNNNNNNNNNNN
		</sequence>
    <sequence><taxon idref="hCoV-19/Lithuania/MB24905/2021|EPI_ISL_2095985|2021-04-03"/>
			NNNNNNNNNNNNNNNNNNNNNNNNNNNNNNNNNNNNNNNNNNNNNNNN
		</sequence>
    <sequence><taxon idref="hCoV-19/Lithuania/IBT-LSC-VU_r13_28/2021|EPI_ISL_2625906|2021-05-31"/>
			NNNNNNNNNNNNNNNNNNNNNNNNNNNNNNNNNNNNNNNNNNNNNNNN
		</sequence>
    <sequence><taxon idref="hCoV-19/France/IDF-IPP08956/2021|EPI_ISL_1675084|2021-04-07"/>
			NNNNNNNNNNNNNNNNNNNNNNNNNNNNNNNNNNNNNNNNNNNNNNNN
		</sequence>
    <sequence><taxon idref="hCoV-19/Czech_Republic/NRL_6474/2021|EPI_ISL_1971075|2021-04-19"/>
			NNNNNNNNNNNNNNNNNNNNNNNNNNNNNNNNNNNNNNNNNNNNNNNN
		</sequence>
    <sequence><taxon idref="hCoV-19/Belgium/rega-6642/2021|EPI_ISL_2424358|2021-03-29"/>
			NNNNNNNNNNNNNNNNNNNNNNNNNNNNNNNNNNNNNNNNNNNNNNNN
		</sequence>
    <sequence><taxon idref="hCoV-19/Cameroon/CAM077/2021|EPI_ISL_1972325|2021-03-01"/>
			NNNNNNNNNNNNNNNNNNNNNNNNNNNNNNNNNNNNNNNNNNNNNNNN
		</sequence>
    <sequence><taxon idref="hCoV-19/South_Korea/KDCA4521/2021|EPI_ISL_2361265|2021-05-09"/>
			NNNNNNNNNNNNNNNNNNNNNNNNNNNNNNNNNNNNNNNNNNNNNNNN
		</sequence>
    <sequence><taxon idref="hCoV-19/South_Korea/KDCA4475/2021|EPI_ISL_2361225|2021-04-27"/>
			NNNNNNNNNNNNNNNNNNNNNNNNNNNNNNNNNNNNNNNNNNNNNNNN
		</sequence>
    <sequence><taxon idref="hCoV-19/Cameroon/CV423/2020|EPI_ISL_845552|2020-10-23"/>
			NNNNNNNNNNNNNNNNNNNNNNNNNNNNNNNNNNNNNNNNNNNNNNNN
		</sequence>
    <sequence><taxon idref="hCoV-19/Switzerland/VD-CHUV-GEN5023/2021|EPI_ISL_2322955|2021-05"/>
			NNNNNNNNNNNNNNNNNNNNNNNNNNNNNNNNNNNNNNNNNNNNNNNN
		</sequence>
    <sequence><taxon idref="hCoV-19/Central_African_Republic/RCA-30/2021|EPI_ISL_1762074|2021"/>
			NNNNNNNNNNNNNNNNNNNNNNNNNNNNNNNNNNNNNNNNNNNNNNNN
		</sequence>
    <sequence><taxon idref="hCoV-19/Lithuania/S21D878/2021|EPI_ISL_1823197|2021-04-05"/>
			NNNNNNNNNNNNNNNNNNNNNNNNNNNNNNNNNNNNNNNNNNNNNNNN
		</sequence>
    <sequence><taxon idref="hCoV-19/Cameroon/CV439/2020|EPI_ISL_845561|2020-11-19"/>
			NNNNNNNNNNNNNNNNNNNNNNNNNNNNNNNNNNNNNNNNNNNNNNNN
		</sequence>
    <sequence><taxon idref="hCoV-19/Lithuania/S21D636/2021|EPI_ISL_1661716|2021-03-30"/>
			NNNNNNNNNNNNNNNNNNNNNNNNNNNNNNNNNNNNNNNNNNNNNNNN
		</sequence>
    <sequence><taxon idref="hCoV-19/Lithuania/IBT-LSC-VU_r12_10/2021|EPI_ISL_2497505|2021-05-26"/>
			NNNNNNNNNNNNNNNNNNNNNNNNNNNNNNNNNNNNNNNNNNNNNNNN
		</sequence>
    <sequence><taxon idref="hCoV-19/Lithuania/S21D1391/2021|EPI_ISL_1908649|2021-04-18"/>
			NNNNNNNNNNNNNNNNNNNNNNNNNNNNNNNNNNNNNNNNNNNNNNNN
		</sequence>
    <sequence><taxon idref="hCoV-19/Lithuania/IBT-LSC-VU_r05_19/2021|EPI_ISL_1760021|2021-04-07"/>
			NNNNNNNNNNNNNNNNNNNNNNNNNNNNNNNNNNNNNNNNNNNNNNNN
		</sequence>
    <sequence><taxon idref="NC_045512|2019-12-30"/>
			NNNNNNNNNNNNNNNNNNNNNNNNNNNNNNNNNNNNNNNNNNNNNNNN
		</sequence>
    <sequence><taxon idref="hCoV-19/Belgium/UGent-5708/2021|EPI_ISL_2192021|2021-04-12"/>
			NNNNNNNNNNNNNNNNNNNNNNNNNNNNNNNNNNNNNNNNNNNNNNNN
		</sequence>
    <sequence><taxon idref="hCoV-19/France/IDF-HB_112105002606/2021|EPI_ISL_2467767|2021-02-05"/>
			NNNNNNNNNNNNNNNNNNNNNNNNNNNNNNNNNNNNNNNNNNNNNNNN
		</sequence>
    <sequence><taxon idref="hCoV-19/Belgium/UGent-4359/2021|EPI_ISL_1688635|2021-03-23"/>
			NNNNNNNNNNNNNNNNNNNNNNNNNNNNNNNNNNNNNNNNNNNNNNNN
		</sequence>
    <sequence><taxon idref="hCoV-19/Germany/NW-RKI-I-133030/2021|EPI_ISL_2115390|2021-04-28"/>
			NNNNNNNNNNNNNNNNNNNNNNNNNNNNNNNNNNNNNNNNNNNNNNNN
		</sequence>
    <sequence><taxon idref="hCoV-19/Switzerland/VD-ETHZ-590720/2021|EPI_ISL_1914219|2021-04-21"/>
			NNNNNNNNNNNNNNNNNNNNNNNNNNNNNNNNNNNNNNNNNNNNNNNN
		</sequence>
    <sequence><taxon idref="hCoV-19/South_Korea/KDCA4484/2021|EPI_ISL_2361231|2021-04-27"/>
			NNNNNNNNNNNNNNNNNNNNNNNNNNNNNNNNNNNNNNNNNNNNNNNN
		</sequence>
    <sequence><taxon idref="hCoV-19/South_Korea/KDCA4481/2021|EPI_ISL_2361229|2021-04-29"/>
			NNNNNNNNNNNNNNNNNNNNNNNNNNNNNNNNNNNNNNNNNNNNNNNN
		</sequence>
    <sequence><taxon idref="hCoV-19/Lithuania/IBT-LSC-VU_r11_46/2021|EPI_ISL_2428474|2021-05-20"/>
			NNNNNNNNNNNNNNNNNNNNNNNNNNNNNNNNNNNNNNNNNNNNNNNN
		</sequence>
    <sequence><taxon idref="hCoV-19/Lithuania/LTU000_MP_LT124p/2021|EPI_ISL_2509666|2021-05-19"/>
			NNNNNNNNNNNNNNNNNNNNNNNNNNNNNNNNNNNNNNNNNNNNNNNN
		</sequence>
    <sequence><taxon idref="hCoV-19/USA/MN-CDC-IBX786360600269/2021|EPI_ISL_2014756|2021-04-14"/>
			NNNNNNNNNNNNNNNNNNNNNNNNNNNNNNNNNNNNNNNNNNNNNNNN
		</sequence>
    <sequence><taxon idref="hCoV-19/France/HDF-P261-21205M0670/2021|EPI_ISL_2444375|2021-05-21"/>
			NNNNNNNNNNNNNNNNNNNNNNNNNNNNNNNNNNNNNNNNNNNNNNNN
		</sequence>
    <sequence><taxon idref="hCoV-19/France/BRE-IPP10688/2021|EPI_ISL_2029888|2021-04-27"/>
			NNNNNNNNNNNNNNNNNNNNNNNNNNNNNNNNNNNNNNNNNNNNNNNN
		</sequence>
    <sequence><taxon idref="hCoV-19/France/NOR-76366318/2021|EPI_ISL_2688786|2021-05-14"/>
			NNNNNNNNNNNNNNNNNNNNNNNNNNNNNNNNNNNNNNNNNNNNNNNN
		</sequence>
    <sequence><taxon idref="hCoV-19/South_Korea/KDCA4436/2021|EPI_ISL_2361151|2021-04-13"/>
			NNNNNNNNNNNNNNNNNNNNNNNNNNNNNNNNNNNNNNNNNNNNNNNN
		</sequence>
    <sequence><taxon idref="hCoV-19/France/PDL-IPP12404/2021|EPI_ISL_2293601|2021-05-11"/>
			NNNNNNNNNNNNNNNNNNNNNNNNNNNNNNNNNNNNNNNNNNNNNNNN
		</sequence>
    <sequence><taxon idref="hCoV-19/France/NOR-76351595/2021|EPI_ISL_2688762|2021-04-20"/>
			NNNNNNNNNNNNNNNNNNNNNNNNNNNNNNNNNNNNNNNNNNNNNNNN
		</sequence>
    <sequence><taxon idref="hCoV-19/Switzerland/BE-UHB-42824337/2021|EPI_ISL_1993911|2021-05-02"/>
			NNNNNNNNNNNNNNNNNNNNNNNNNNNNNNNNNNNNNNNNNNNNNNNN
		</sequence>
    <sequence><taxon idref="hCoV-19/France/IDF-IPP12871/2021|EPI_ISL_2464024|2021-05-11"/>
			NNNNNNNNNNNNNNNNNNNNNNNNNNNNNNNNNNNNNNNNNNNNNNNN
		</sequence>
    <sequence><taxon idref="hCoV-19/Switzerland/GE-33576177/2021|EPI_ISL_1369646|2021-03-16"/>
			NNNNNNNNNNNNNNNNNNNNNNNNNNNNNNNNNNNNNNNNNNNNNNNN
		</sequence>
    <sequence><taxon idref="hCoV-19/Cameroon/CAM057/2021|EPI_ISL_1972320|2021-03-03"/>
			NNNNNNNNNNNNNNNNNNNNNNNNNNNNNNNNNNNNNNNNNNNNNNNN
		</sequence>
    <sequence><taxon idref="hCoV-19/Spain/CT-HUGTiPM012MJ6E1/2021|EPI_ISL_1761505|2021-03-31"/>
			NNNNNNNNNNNNNNNNNNNNNNNNNNNNNNNNNNNNNNNNNNNNNNNN
		</sequence>
    <sequence><taxon idref="hCoV-19/Lithuania/IBT-LSC-VU_r14_21/2021|EPI_ISL_2644798|2021-06-08"/>
			NNNNNNNNNNNNNNNNNNNNNNNNNNNNNNNNNNNNNNNNNNNNNNNN
		</sequence>
    <sequence><taxon idref="hCoV-19/Portugal/PT7414/2021|EPI_ISL_2248996|2021-05-11"/>
			NNNNNNNNNNNNNNNNNNNNNNNNNNNNNNNNNNNNNNNNNNNNNNNN
		</sequence>
    <sequence><taxon idref="hCoV-19/Germany/BY-RKI-I-061070/2021|EPI_ISL_1566566|2021-03-26"/>
			NNNNNNNNNNNNNNNNNNNNNNNNNNNNNNNNNNNNNNNNNNNNNNNN
		</sequence>
    <sequence><taxon idref="hCoV-19/Central_African_Republic/RCA-08/2021|EPI_ISL_1762058|2021"/>
			NNNNNNNNNNNNNNNNNNNNNNNNNNNNNNNNNNNNNNNNNNNNNNNN
		</sequence>
    <sequence><taxon idref="hCoV-19/Lithuania/LTU000_MB27421/2021|EPI_ISL_1960614|2021-04-16"/>
			NNNNNNNNNNNNNNNNNNNNNNNNNNNNNNNNNNNNNNNNNNNNNNNN
		</sequence>
    <sequence><taxon idref="hCoV-19/Switzerland/VD-CHUV-GEN4753/2021|EPI_ISL_2102142|2021-05-07"/>
			NNNNNNNNNNNNNNNNNNNNNNNNNNNNNNNNNNNNNNNNNNNNNNNN
		</sequence>
    <sequence><taxon idref="hCoV-19/France/ARA-HCL021111718901/2021|EPI_ISL_2676761|2021-06-14"/>
			NNNNNNNNNNNNNNNNNNNNNNNNNNNNNNNNNNNNNNNNNNNNNNNN
		</sequence>
    <sequence><taxon idref="hCoV-19/South_Korea/KDCA4442/2021|EPI_ISL_2361169|2021-04-22"/>
			NNNNNNNNNNNNNNNNNNNNNNNNNNNNNNNNNNNNNNNNNNNNNNNN
		</sequence>
    <sequence><taxon idref="hCoV-19/Italy/VEN-IZSVe-21RS1311-2_BL/2021|EPI_ISL_2448513|2021-05-17"/>
			NNNNNNNNNNNNNNNNNNNNNNNNNNNNNNNNNNNNNNNNNNNNNNNN
		</sequence>
    <sequence><taxon idref="hCoV-19/Portugal/PT8052/2021|EPI_ISL_2362126|2021-05-14"/>
			NNNNNNNNNNNNNNNNNNNNNNNNNNNNNNNNNNNNNNNNNNNNNNNN
		</sequence>
    <sequence><taxon idref="hCoV-19/South_Korea/KDCA4431/2021|EPI_ISL_2361138|2021-04-14"/>
			NNNNNNNNNNNNNNNNNNNNNNNNNNNNNNNNNNNNNNNNNNNNNNNN
		</sequence>
    <sequence><taxon idref="hCoV-19/South_Korea/KDCA4453/2021|EPI_ISL_2361206|2021-04-23"/>
			NNNNNNNNNNNNNNNNNNNNNNNNNNNNNNNNNNNNNNNNNNNNNNNN
		</sequence>
    <sequence><taxon idref="B.1.351|hCoV-19/Belgium/Jessa_55-2114-001024/2021|EPI_ISL_1608021|2021-04-10"/>
			NNNNNNNNNNNNNNNNNNNNNNNNNNNNNNNNNNNNNNNNNNNNNNNN
		</sequence>
    <sequence><taxon idref="hCoV-19/Switzerland/GE-HUG-34420407/2021|EPI_ISL_2601073|2021-06-08"/>
			NNNNNNNNNNNNNNNNNNNNNNNNNNNNNNNNNNNNNNNNNNNNNNNN
		</sequence>
    <sequence><taxon idref="hCoV-19/England/MILK-1567218/2021|EPI_ISL_2121107|2021-05-08"/>
			NNNNNNNNNNNNNNNNNNNNNNNNNNNNNNNNNNNNNNNNNNNNNNNN
		</sequence>
    <sequence><taxon idref="hCoV-19/Lithuania/LTU000_BM_32A/2021|EPI_ISL_2694568|2021-06-01"/>
			NNNNNNNNNNNNNNNNNNNNNNNNNNNNNNNNNNNNNNNNNNNNNNNN
		</sequence>
    <sequence><taxon idref="hCoV-19/Germany/BY-RKI-I-063055/2021|EPI_ISL_1568272|2021-03-31"/>
			NNNNNNNNNNNNNNNNNNNNNNNNNNNNNNNNNNNNNNNNNNNNNNNN
		</sequence>
    <sequence><taxon idref="hCoV-19/France/IDF-IPP08954/2021|EPI_ISL_1675082|2021-04-07"/>
			NNNNNNNNNNNNNNNNNNNNNNNNNNNNNNNNNNNNNNNNNNNNNNNN
		</sequence>
    <sequence><taxon idref="hCoV-19/South_Korea/KDCA4508/2021|EPI_ISL_2361253|2021-05-06"/>
			NNNNNNNNNNNNNNNNNNNNNNNNNNNNNNNNNNNNNNNNNNNNNNNN
		</sequence>
    <sequence><taxon idref="hCoV-19/Belgium/UGent-5690/2021|EPI_ISL_2192010|2021-04-19"/>
			NNNNNNNNNNNNNNNNNNNNNNNNNNNNNNNNNNNNNNNNNNNNNNNN
		</sequence>
    <sequence><taxon idref="hCoV-19/Lithuania/MR-LUHS-11-69/2021|EPI_ISL_2497863|2021-05-26"/>
			NNNNNNNNNNNNNNNNNNNNNNNNNNNNNNNNNNNNNNNNNNNNNNNN
		</sequence>
    <sequence><taxon idref="hCoV-19/Cameroon/CV980/2021|EPI_ISL_1715188|2021"/>
			NNNNNNNNNNNNNNNNNNNNNNNNNNNNNNNNNNNNNNNNNNNNNNNN
		</sequence>
    <sequence><taxon idref="hCoV-19/France/PDL-CHUN-0084/2021|EPI_ISL_2194028|2021-04-13"/>
			NNNNNNNNNNNNNNNNNNNNNNNNNNNNNNNNNNNNNNNNNNNNNNNN
		</sequence>
    <sequence><taxon idref="hCoV-19/Canada/ABPHL-11864/2021|EPI_ISL_2169486|2021-04-04"/>
			NNNNNNNNNNNNNNNNNNNNNNNNNNNNNNNNNNNNNNNNNNNNNNNN
		</sequence>
    <sequence><taxon idref="hCoV-19/Lithuania/MR-LUHS-11-15/2021|EPI_ISL_2497851|2021-05-28"/>
			NNNNNNNNNNNNNNNNNNNNNNNNNNNNNNNNNNNNNNNNNNNNNNNN
		</sequence>
    <sequence><taxon idref="hCoV-19/Central_African_Republic/RCA-49/2021|EPI_ISL_1764146|2021"/>
			NNNNNNNNNNNNNNNNNNNNNNNNNNNNNNNNNNNNNNNNNNNNNNNN
		</sequence>
    <sequence><taxon idref="hCoV-19/Lithuania/IBT-LSC-VU_r05_06/2021|EPI_ISL_1760008|2021-04-06"/>
			NNNNNNNNNNNNNNNNNNNNNNNNNNNNNNNNNNNNNNNNNNNNNNNN
		</sequence>
    <sequence><taxon idref="hCoV-19/South_Korea/KDCA4464/2021|EPI_ISL_2361216|2021-04-23"/>
			NNNNNNNNNNNNNNNNNNNNNNNNNNNNNNNNNNNNNNNNNNNNNNNN
		</sequence>
    <sequence><taxon idref="hCoV-19/France/IDF-HMN-21052180393/2021|EPI_ISL_2333768|2021-05-11"/>
			NNNNNNNNNNNNNNNNNNNNNNNNNNNNNNNNNNNNNNNNNNNNNNNN
		</sequence>
    <sequence><taxon idref="hCoV-19/Lithuania/IBT-LSC-VU_r14_15/2021|EPI_ISL_2644818|2021-06-11"/>
			NNNNNNNNNNNNNNNNNNNNNNNNNNNNNNNNNNNNNNNNNNNNNNNN
		</sequence>
    <sequence><taxon idref="hCoV-19/Cameroon/CV411/2020|EPI_ISL_845549|2020-06-16"/>
			NNNNNNNNNNNNNNNNNNNNNNNNNNNNNNNNNNNNNNNNNNNNNNNN
		</sequence>
    <sequence><taxon idref="hCoV-19/Czech_Republic/NRL_6277/2021|EPI_ISL_1828718|2021-04-15"/>
			NNNNNNNNNNNNNNNNNNNNNNNNNNNNNNNNNNNNNNNNNNNNNNNN
		</sequence>
    <sequence><taxon idref="hCoV-19/South_Korea/KDCA4492/2021|EPI_ISL_2361238|2021-05-03"/>
			NNNNNNNNNNNNNNNNNNNNNNNNNNNNNNNNNNNNNNNNNNNNNNNN
		</sequence>
    <sequence><taxon idref="hCoV-19/Lithuania/LTU000_RSL_11244067/2021|EPI_ISL_2694040|2021-06-04"/>
			NNNNNNNNNNNNNNNNNNNNNNNNNNNNNNNNNNNNNNNNNNNNNNNN
		</sequence>
    <sequence><taxon idref="hCoV-19/Portugal/PT8054/2021|EPI_ISL_2362128|2021-05-14"/>
			NNNNNNNNNNNNNNNNNNNNNNNNNNNNNNNNNNNNNNNNNNNNNNNN
		</sequence>
    <sequence><taxon idref="hCoV-19/Lithuania/LTU000_RSL_COV075644/2021|EPI_ISL_2694071|2021-06-03"/>
			NNNNNNNNNNNNNNNNNNNNNNNNNNNNNNNNNNNNNNNNNNNNNNNN
		</sequence>
    <sequence><taxon idref="hCoV-19/Lithuania/LTU000_INMEDICA_439999/2021|EPI_ISL_2509802|2021-05-20"/>
			NNNNNNNNNNNNNNNNNNNNNNNNNNNNNNNNNNNNNNNNNNNNNNNN
		</sequence>
    <sequence><taxon idref="hCoV-19/Lithuania/IBT-LSC-VU_r09_31/2021|EPI_ISL_2226632|2021-05-07"/>
			NNNNNNNNNNNNNNNNNNNNNNNNNNNNNNNNNNNNNNNNNNNNNNNN
		</sequence>
    <sequence><taxon idref="hCoV-19/Switzerland/VS-HUG-34063983/2021|EPI_ISL_2104631|2021-04-30"/>
			NNNNNNNNNNNNNNNNNNNNNNNNNNNNNNNNNNNNNNNNNNNNNNNN
		</sequence>
    <sequence><taxon idref="hCoV-19/Lithuania/LTU000_REZUS_06_03_31/2021|EPI_ISL_2694575|2021-06-03"/>
			NNNNNNNNNNNNNNNNNNNNNNNNNNNNNNNNNNNNNNNNNNNNNNNN
		</sequence>
    <sequence><taxon idref="hCoV-19/Lithuania/IBT-LSC-VU_r13_20/2021|EPI_ISL_2625898|2021-06-02"/>
			NNNNNNNNNNNNNNNNNNNNNNNNNNNNNNNNNNNNNNNNNNNNNNNN
		</sequence>
    <sequence><taxon idref="hCoV-19/South_Korea/KDCA4451/2021|EPI_ISL_2361196|2021-04-21"/>
			NNNNNNNNNNNNNNNNNNNNNNNNNNNNNNNNNNNNNNNNNNNNNNNN
		</sequence>
    <sequence><taxon idref="hCoV-19/USA/NJ-CDC-IBX729398443753/2021|EPI_ISL_2283507|2021-04-15"/>
			NNNNNNNNNNNNNNNNNNNNNNNNNNNNNNNNNNNNNNNNNNNNNNNN
		</sequence>
    <sequence><taxon idref="hCoV-19/South_Korea/KDCA4466/2021|EPI_ISL_2361218|2021-04-26"/>
			NNNNNNNNNNNNNNNNNNNNNNNNNNNNNNNNNNNNNNNNNNNNNNNN
		</sequence>
    <sequence><taxon idref="hCoV-19/Germany/un-RKI-I-066248/2021|EPI_ISL_1571290|2021-03-29"/>
			NNNNNNNNNNNNNNNNNNNNNNNNNNNNNNNNNNNNNNNNNNNNNNNN
		</sequence>
    <sequence><taxon idref="hCoV-19/France/CVL-IPP13776/2021|EPI_ISL_2532297|2021-05-25"/>
			NNNNNNNNNNNNNNNNNNNNNNNNNNNNNNNNNNNNNNNNNNNNNNNN
		</sequence>
    <sequence><taxon idref="hCoV-19/Lithuania/IBT-LSC-VU_r12_43/2021|EPI_ISL_2497538|2021-05-27"/>
			NNNNNNNNNNNNNNNNNNNNNNNNNNNNNNNNNNNNNNNNNNNNNNNN
		</sequence>
    <sequence><taxon idref="hCoV-19/Spain/CT-HUGTiPM012MJ6D1/2021|EPI_ISL_1761494|2021-03-26"/>
			NNNNNNNNNNNNNNNNNNNNNNNNNNNNNNNNNNNNNNNNNNNNNNNN
		</sequence>
    <sequence><taxon idref="hCoV-19/South_Korea/KDCA4485/2021|EPI_ISL_2361232|2021-04-30"/>
			NNNNNNNNNNNNNNNNNNNNNNNNNNNNNNNNNNNNNNNNNNNNNNNN
		</sequence>
    <sequence><taxon idref="hCoV-19/Lithuania/IBT-LSC-VU_r13_48/2021|EPI_ISL_2625924|2021-06-03"/>
			NNNNNNNNNNNNNNNNNNNNNNNNNNNNNNNNNNNNNNNNNNNNNNNN
		</sequence>
    <sequence><taxon idref="hCoV-19/Lithuania/LTU000_MB26931/2021|EPI_ISL_1960610|2021-04-14"/>
			NNNNNNNNNNNNNNNNNNNNNNNNNNNNNNNNNNNNNNNNNNNNNNNN
		</sequence>
    <sequence><taxon idref="B.1.526.2|hCoV-19/USA/NY-PRL-2021_0409_00G08/2021|EPI_ISL_1543465|2021-04-08"/>
			NNNNNNNNNNNNNNNNNNNNNNNNNNNNNNNNNNNNNNNNNNNNNNNN
		</sequence>
    <sequence><taxon idref="hCoV-19/Germany/BW-RKI-I-160534/2021|EPI_ISL_2315648|2021-05-04"/>
			NNNNNNNNNNNNNNNNNNNNNNNNNNNNNNNNNNNNNNNNNNNNNNNN
		</sequence>
    <sequence><taxon idref="hCoV-19/Lithuania/IBT-LSC-VU_r08_32/2021|EPI_ISL_2138852|2021-04-26"/>
			NNNNNNNNNNNNNNNNNNNNNNNNNNNNNNNNNNNNNNNNNNNNNNNN
		</sequence>
    <sequence><taxon idref="hCoV-19/Central_African_Republic/RCA-45/2021|EPI_ISL_1762087|2021"/>
			NNNNNNNNNNNNNNNNNNNNNNNNNNNNNNNNNNNNNNNNNNNNNNNN
		</sequence>
    <sequence><taxon idref="hCoV-19/Portugal/PT8051/2021|EPI_ISL_2362125|2021-05-14"/>
			NNNNNNNNNNNNNNNNNNNNNNNNNNNNNNNNNNNNNNNNNNNNNNNN
		</sequence>
    <sequence><taxon idref="hCoV-19/Lithuania/LTU000_VULSK_210511121836/2021|EPI_ISL_2428316|2021-05-10"/>
			NNNNNNNNNNNNNNNNNNNNNNNNNNNNNNNNNNNNNNNNNNNNNNNN
		</sequence>
    <sequence><taxon idref="hCoV-19/France/ARA-HCL021111668101/2021|EPI_ISL_2676746|2021-06-14"/>
			NNNNNNNNNNNNNNNNNNNNNNNNNNNNNNNNNNNNNNNNNNNNNNNN
		</sequence>
    <sequence><taxon idref="hCoV-19/Switzerland/GE-011415439201/2021|EPI_ISL_2403787|2021-05-20"/>
			NNNNNNNNNNNNNNNNNNNNNNNNNNNNNNNNNNNNNNNNNNNNNNNN
		</sequence>
    <sequence><taxon idref="hCoV-19/Switzerland/BL-ETHZ-581525/2021|EPI_ISL_1750667|2021-04-14"/>
			NNNNNNNNNNNNNNNNNNNNNNNNNNNNNNNNNNNNNNNNNNNNNNNN
		</sequence>
    <sequence><taxon idref="hCoV-19/Germany/BW-RKI-I-147714/2021|EPI_ISL_2259668|2021-05-04"/>
			NNNNNNNNNNNNNNNNNNNNNNNNNNNNNNNNNNNNNNNNNNNNNNNN
		</sequence>
    <sequence><taxon idref="hCoV-19/Cameroon/CV416/2020|EPI_ISL_845551|2020-08-13"/>
			NNNNNNNNNNNNNNNNNNNNNNNNNNNNNNNNNNNNNNNNNNNNNNNN
		</sequence>
    <sequence><taxon idref="P.1|hCoV-19/USA/NY-PRL-2021_0409_00I05/2021|EPI_ISL_1543808|2021-04-07"/>
			NNNNNNNNNNNNNNNNNNNNNNNNNNNNNNNNNNNNNNNNNNNNNNNN
		</sequence>
    <sequence><taxon idref="hCoV-19/South_Korea/KDCA4470/2021|EPI_ISL_2361220|2021-04-27"/>
			NNNNNNNNNNNNNNNNNNNNNNNNNNNNNNNNNNNNNNNNNNNNNNNN
		</sequence>
    <sequence><taxon idref="hCoV-19/France/CVL-IPP12089/2021|EPI_ISL_2293322|2021-05-10"/>
			NNNNNNNNNNNNNNNNNNNNNNNNNNNNNNNNNNNNNNNNNNNNNNNN
		</sequence>
    <sequence><taxon idref="hCoV-19/Belgium/UGent-5440/2021|EPI_ISL_1827401|2021-04-11"/>
			NNNNNNNNNNNNNNNNNNNNNNNNNNNNNNNNNNNNNNNNNNNNNNNN
		</sequence>
    <sequence><taxon idref="hCoV-19/Lithuania/LTU000_NMVRI_109762/2021|EPI_ISL_2428278|2021-05-10"/>
			NNNNNNNNNNNNNNNNNNNNNNNNNNNNNNNNNNNNNNNNNNNNNNNN
		</sequence>
    <sequence><taxon idref="hCoV-19/Central_African_Republic/RCA-04/2021|EPI_ISL_1762054|2021"/>
			NNNNNNNNNNNNNNNNNNNNNNNNNNNNNNNNNNNNNNNNNNNNNNNN
		</sequence>
    <sequence><taxon idref="hCoV-19/France/IDF-IPP10031/2021|EPI_ISL_1789095|2021-04-15"/>
			NNNNNNNNNNNNNNNNNNNNNNNNNNNNNNNNNNNNNNNNNNNNNNNN
		</sequence>
    <sequence><taxon idref="hCoV-19/England/CAMC-13D4360/2021|EPI_ISL_1327538|2021-03-12"/>
			NNNNNNNNNNNNNNNNNNNNNNNNNNNNNNNNNNNNNNNNNNNNNNNN
		</sequence>
    <sequence><taxon idref="hCoV-19/South_Korea/KDCA4502/2021|EPI_ISL_2361248|2021-05-07"/>
			NNNNNNNNNNNNNNNNNNNNNNNNNNNNNNNNNNNNNNNNNNNNNNNN
		</sequence>
    <sequence><taxon idref="hCoV-19/Italy/VEN-IZSVe-21RS1309-5_PD/2021|EPI_ISL_2448608|2021-05-17"/>
			NNNNNNNNNNNNNNNNNNNNNNNNNNNNNNNNNNNNNNNNNNNNNNNN
		</sequence>
    <sequence><taxon idref="hCoV-19/South_Korea/KDCA4514/2021|EPI_ISL_2361259|2021-05-03"/>
			NNNNNNNNNNNNNNNNNNNNNNNNNNNNNNNNNNNNNNNNNNNNNNNN
		</sequence>
    <sequence><taxon idref="hCoV-19/France/HDF-IPP12190/2021|EPI_ISL_2374183|2021-04-20"/>
			NNNNNNNNNNNNNNNNNNNNNNNNNNNNNNNNNNNNNNNNNNNNNNNN
		</sequence>
    <sequence><taxon idref="hCoV-19/South_Korea/KDCA4517/2021|EPI_ISL_2361262|2021-05-07"/>
			NNNNNNNNNNNNNNNNNNNNNNNNNNNNNNNNNNNNNNNNNNNNNNNN
		</sequence>
    <sequence><taxon idref="B.1.177.60|hCoV-19/Lithuania/T-919/2020|EPI_ISL_802863|2020-11-11"/>
			NNNNNNNNNNNNNNNNNNNNNNNNNNNNNNNNNNNNNNNNNNNNNNNN
		</sequence>
    <sequence><taxon idref="hCoV-19/Central_African_Republic/RCA-24/2021|EPI_ISL_1762070|2021"/>
			NNNNNNNNNNNNNNNNNNNNNNNNNNNNNNNNNNNNNNNNNNNNNNNN
		</sequence>
    <sequence><taxon idref="hCoV-19/Germany/BW-RKI-I-147715/2021|EPI_ISL_2259669|2021-05-04"/>
			NNNNNNNNNNNNNNNNNNNNNNNNNNNNNNNNNNNNNNNNNNNNNNNN
		</sequence>
    <sequence><taxon idref="hCoV-19/Germany/un-RKI-I-101755/2021|EPI_ISL_1847168|2021-04-19"/>
			NNNNNNNNNNNNNNNNNNNNNNNNNNNNNNNNNNNNNNNNNNNNNNNN
		</sequence>
    <sequence><taxon idref="hCoV-19/South_Korea/KDCA4450/2021|EPI_ISL_2361195|2021-04-20"/>
			NNNNNNNNNNNNNNNNNNNNNNNNNNNNNNNNNNNNNNNNNNNNNNNN
		</sequence>
    <sequence><taxon idref="B.1.526.2|hCoV-19/USA/NY-NYCPHL-001663/2020|EPI_ISL_823886|2020-12-08"/>
			NNNNNNNNNNNNNNNNNNNNNNNNNNNNNNNNNNNNNNNNNNNNNNNN
		</sequence>
    <sequence><taxon idref="hCoV-19/Central_African_Republic/RCA-41/2021|EPI_ISL_1762083|2021"/>
			NNNNNNNNNNNNNNNNNNNNNNNNNNNNNNNNNNNNNNNNNNNNNNNN
		</sequence>
    <sequence><taxon idref="hCoV-19/France/IDF-IPP10027/2021|EPI_ISL_1789092|2021-04-15"/>
			NNNNNNNNNNNNNNNNNNNNNNNNNNNNNNNNNNNNNNNNNNNNNNNN
		</sequence>
    <sequence><taxon idref="hCoV-19/Germany/NW-RKI-I-158108/2021|EPI_ISL_2313306|2021-05-17"/>
			NNNNNNNNNNNNNNNNNNNNNNNNNNNNNNNNNNNNNNNNNNNNNNNN
		</sequence>
    <sequence><taxon idref="hCoV-19/Germany/un-RKI-I-100187/2021|EPI_ISL_1845926|2021-04-05"/>
			NNNNNNNNNNNNNNNNNNNNNNNNNNNNNNNNNNNNNNNNNNNNNNNN
		</sequence>
    <sequence><taxon idref="hCoV-19/France/ARA-HCL021090421201/2021|EPI_ISL_2289616|2021-05-11"/>
			NNNNNNNNNNNNNNNNNNNNNNNNNNNNNNNNNNNNNNNNNNNNNNNN
		</sequence>
    <sequence><taxon idref="hCoV-19/Portugal/PT8055/2021|EPI_ISL_2362129|2021-05-14"/>
			NNNNNNNNNNNNNNNNNNNNNNNNNNNNNNNNNNNNNNNNNNNNNNNN
		</sequence>
    <sequence><taxon idref="hCoV-19/France/BRE-IPP13928/2021|EPI_ISL_2612587|2021-06-08"/>
			NNNNNNNNNNNNNNNNNNNNNNNNNNNNNNNNNNNNNNNNNNNNNNNN
		</sequence>
    <sequence><taxon idref="hCoV-19/Lithuania/LTU000_MB26934/2021|EPI_ISL_1960607|2021-04-14"/>
			NNNNNNNNNNNNNNNNNNNNNNNNNNNNNNNNNNNNNNNNNNNNNNNN
		</sequence>
    <sequence><taxon idref="hCoV-19/Lithuania/LTU000_VULSK_210512121264/2021|EPI_ISL_2428383|2021-05-12"/>
			NNNNNNNNNNNNNNNNNNNNNNNNNNNNNNNNNNNNNNNNNNNNNNNN
		</sequence>
    <sequence><taxon idref="hCoV-19/Germany/MV-RKI-I-138401/2021|EPI_ISL_2123177|2021-04-26"/>
			NNNNNNNNNNNNNNNNNNNNNNNNNNNNNNNNNNNNNNNNNNNNNNNN
		</sequence>
    <sequence><taxon idref="hCoV-19/Ghana/WACCBIP-TRA702/2020|EPI_ISL_2285857|2021-04-14"/>
			NNNNNNNNNNNNNNNNNNNNNNNNNNNNNNNNNNNNNNNNNNNNNNNN
		</sequence>
    <sequence><taxon idref="hCoV-19/Switzerland/VD-CHUV-GEN4749/2021|EPI_ISL_2102139|2021-05-09"/>
			NNNNNNNNNNNNNNNNNNNNNNNNNNNNNNNNNNNNNNNNNNNNNNNN
		</sequence>
    <sequence><taxon idref="hCoV-19/France/IDF-HMN-21062100109/2021|EPI_ISL_2637863|2021-06-07"/>
			NNNNNNNNNNNNNNNNNNNNNNNNNNNNNNNNNNNNNNNNNNNNNNNN
		</sequence>
    <sequence><taxon idref="hCoV-19/South_Korea/KDCA4463/2021|EPI_ISL_2361215|2021-04-23"/>
			NNNNNNNNNNNNNNNNNNNNNNNNNNNNNNNNNNNNNNNNNNNNNNNN
		</sequence>
    <sequence><taxon idref="hCoV-19/Lithuania/S21D910/2021|EPI_ISL_1823199|2021-04-12"/>
			NNNNNNNNNNNNNNNNNNNNNNNNNNNNNNNNNNNNNNNNNNNNNNNN
		</sequence>
    <sequence><taxon idref="hCoV-19/Lithuania/LTU000_REZUS_06_02_46/2021|EPI_ISL_2694022|2021-06-02"/>
			NNNNNNNNNNNNNNNNNNNNNNNNNNNNNNNNNNNNNNNNNNNNNNNN
		</sequence>
    <sequence><taxon idref="hCoV-19/Lithuania/IBT-LSC-VU_r05_07/2021|EPI_ISL_1760009|2021-04-06"/>
			NNNNNNNNNNNNNNNNNNNNNNNNNNNNNNNNNNNNNNNNNNNNNNNN
		</sequence>
    <sequence><taxon idref="hCoV-19/Lithuania/S21E151/2021|EPI_ISL_2339513|2021-04-20"/>
			NNNNNNNNNNNNNNNNNNNNNNNNNNNNNNNNNNNNNNNNNNNNNNNN
		</sequence>
    <sequence><taxon idref="hCoV-19/Lithuania/S21D552/2021|EPI_ISL_1661639|2021-04-01"/>
			NNNNNNNNNNNNNNNNNNNNNNNNNNNNNNNNNNNNNNNNNNNNNNNN
		</sequence>
    <sequence><taxon idref="hCoV-19/France/IDF-IPP10033/2021|EPI_ISL_1789097|2021-04-15"/>
			NNNNNNNNNNNNNNNNNNNNNNNNNNNNNNNNNNNNNNNNNNNNNNNN
		</sequence>
    <sequence><taxon idref="hCoV-19/Lithuania/IBT-LSC-VU_r09_33/2021|EPI_ISL_2226596|2021-05-03"/>
			NNNNNNNNNNNNNNNNNNNNNNNNNNNNNNNNNNNNNNNNNNNNNNNN
		</sequence>
    <sequence><taxon idref="hCoV-19/Switzerland/GE-HUG-34181168/2021|EPI_ISL_2343073|2021-05-15"/>
			NNNNNNNNNNNNNNNNNNNNNNNNNNNNNNNNNNNNNNNNNNNNNNNN
		</sequence>
    <sequence><taxon idref="hCoV-19/South_Korea/KDCA4422/2021|EPI_ISL_2361095|2021-03-27"/>
			NNNNNNNNNNNNNNNNNNNNNNNNNNNNNNNNNNNNNNNNNNNNNNNN
		</sequence>
    <sequence><taxon idref="hCoV-19/France/ARA-HCL021111664001/2021|EPI_ISL_2676744|2021-06-14"/>
			NNNNNNNNNNNNNNNNNNNNNNNNNNNNNNNNNNNNNNNNNNNNNNNN
		</sequence>
    <sequence><taxon idref="hCoV-19/Lithuania/LTU000_REZUS_06_04_9/2021|EPI_ISL_2694542|2021-06-04"/>
			NNNNNNNNNNNNNNNNNNNNNNNNNNNNNNNNNNNNNNNNNNNNNNNN
		</sequence>
    <sequence><taxon idref="hCoV-19/England/MILK-15A9C2B/2021|EPI_ISL_2346864|2021-05-19"/>
			NNNNNNNNNNNNNNNNNNNNNNNNNNNNNNNNNNNNNNNNNNNNNNNN
		</sequence>
    <sequence><taxon idref="hCoV-19/France/IDF-IPP10026/2021|EPI_ISL_1789091|2021-04-15"/>
			NNNNNNNNNNNNNNNNNNNNNNNNNNNNNNNNNNNNNNNNNNNNNNNN
		</sequence>
    <sequence><taxon idref="hCoV-19/South_Korea/KDCA4444/2021|EPI_ISL_2361171|2021-04-19"/>
			NNNNNNNNNNNNNNNNNNNNNNNNNNNNNNNNNNNNNNNNNNNNNNNN
		</sequence>
    <sequence><taxon idref="hCoV-19/Lithuania/LTU000_MP_WM69p/2021|EPI_ISL_2694572|2021-05-31"/>
			NNNNNNNNNNNNNNNNNNNNNNNNNNNNNNNNNNNNNNNNNNNNNNNN
		</sequence>
    <sequence><taxon idref="hCoV-19/France/NOR-11615376/2021|EPI_ISL_2688650|2021-04-19"/>
			NNNNNNNNNNNNNNNNNNNNNNNNNNNNNNNNNNNNNNNNNNNNNNNN
		</sequence>
    <sequence><taxon idref="hCoV-19/France/CVL-IPP12707/2021|EPI_ISL_2374411|2021-05-03"/>
			NNNNNNNNNNNNNNNNNNNNNNNNNNNNNNNNNNNNNNNNNNNNNNNN
		</sequence>
    <sequence><taxon idref="hCoV-19/Portugal/PT8046/2021|EPI_ISL_2362120|2021-05-14"/>
			NNNNNNNNNNNNNNNNNNNNNNNNNNNNNNNNNNNNNNNNNNNNNNNN
		</sequence>
    <sequence><taxon idref="hCoV-19/France/IDF-HMN-21052260428/2021|EPI_ISL_2464447|2021-05-25"/>
			NNNNNNNNNNNNNNNNNNNNNNNNNNNNNNNNNNNNNNNNNNNNNNNN
		</sequence>
    <sequence><taxon idref="hCoV-19/Lithuania/LTU000_MB26902/2021|EPI_ISL_1960612|2021-04-14"/>
			NNNNNNNNNNNNNNNNNNNNNNNNNNNNNNNNNNNNNNNNNNNNNNNN
		</sequence>
    <sequence><taxon idref="hCoV-19/Germany/RP-RKI-I-135596/2021|EPI_ISL_2118288|2021-05-04"/>
			NNNNNNNNNNNNNNNNNNNNNNNNNNNNNNNNNNNNNNNNNNNNNNNN
		</sequence>
    <sequence><taxon idref="hCoV-19/France/NOR-11645459/2021|EPI_ISL_2688653|2021-04-22"/>
			NNNNNNNNNNNNNNNNNNNNNNNNNNNNNNNNNNNNNNNNNNNNNNNN
		</sequence>
    <sequence><taxon idref="hCoV-19/Lithuania/LTU000_KNS_ANT_05_24_79/2021|EPI_ISL_2509571|2021-05-18"/>
			NNNNNNNNNNNNNNNNNNNNNNNNNNNNNNNNNNNNNNNNNNNNNNNN
		</sequence>
    <sequence><taxon idref="hCoV-19/South_Korea/KDCA4512/2021|EPI_ISL_2361257|2021-05-05"/>
			NNNNNNNNNNNNNNNNNNNNNNNNNNNNNNNNNNNNNNNNNNNNNNNN
		</sequence>
    <sequence><taxon idref="hCoV-19/USA/TX-CDC-ASC210031171/2021|EPI_ISL_2040330|2021-04-23"/>
			NNNNNNNNNNNNNNNNNNNNNNNNNNNNNNNNNNNNNNNNNNNNNNNN
		</sequence>
    <sequence><taxon idref="hCoV-19/South_Korea/KDCA4499/2021|EPI_ISL_2361245|2021-05-09"/>
			NNNNNNNNNNNNNNNNNNNNNNNNNNNNNNNNNNNNNNNNNNNNNNNN
		</sequence>
    <sequence><taxon idref="hCoV-19/Cameroon/CV441/2020|EPI_ISL_845558|2020-11-17"/>
			NNNNNNNNNNNNNNNNNNNNNNNNNNNNNNNNNNNNNNNNNNNNNNNN
		</sequence>
    <sequence><taxon idref="hCoV-19/Lithuania/LTU000_REZUS_05_18_126/2021|EPI_ISL_2509532|2021-05-18"/>
			NNNNNNNNNNNNNNNNNNNNNNNNNNNNNNNNNNNNNNNNNNNNNNNN
		</sequence>
    <sequence><taxon idref="hCoV-19/Switzerland/VS-HUG-34040357/2021|EPI_ISL_2104501|2021-04-28"/>
			NNNNNNNNNNNNNNNNNNNNNNNNNNNNNNNNNNNNNNNNNNNNNNNN
		</sequence>
    <sequence><taxon idref="hCoV-19/South_Korea/KDCA4494/2021|EPI_ISL_2361240|2021-05-05"/>
			NNNNNNNNNNNNNNNNNNNNNNNNNNNNNNNNNNNNNNNNNNNNNNNN
		</sequence>
    <sequence><taxon idref="hCoV-19/France/IDF-HMN-21032310544/2021|EPI_ISL_1755103|2021-03-30"/>
			NNNNNNNNNNNNNNNNNNNNNNNNNNNNNNNNNNNNNNNNNNNNNNNN
		</sequence>
    <sequence><taxon idref="hCoV-19/USA/MD-HP04756/2021|EPI_ISL_1805832|2021-04-17"/>
			NNNNNNNNNNNNNNNNNNNNNNNNNNNNNNNNNNNNNNNNNNNNNNNN
		</sequence>
    <sequence><taxon idref="hCoV-19/South_Korea/KDCA4513/2021|EPI_ISL_2361258|2021-05-07"/>
			NNNNNNNNNNNNNNNNNNNNNNNNNNNNNNNNNNNNNNNNNNNNNNNN
		</sequence>
    <sequence><taxon idref="hCoV-19/South_Korea/KDCA4443/2021|EPI_ISL_2361170|2021-04-20"/>
			NNNNNNNNNNNNNNNNNNNNNNNNNNNNNNNNNNNNNNNNNNNNNNNN
		</sequence>
    <sequence><taxon idref="hCoV-19/Germany/BY-RKI-I-060971/2021|EPI_ISL_1566470|2021-03-25"/>
			NNNNNNNNNNNNNNNNNNNNNNNNNNNNNNNNNNNNNNNNNNNNNNNN
		</sequence>
    <sequence><taxon idref="hCoV-19/Cameroon/CV987/2021|EPI_ISL_1715192|2021-02-05"/>
			NNNNNNNNNNNNNNNNNNNNNNNNNNNNNNNNNNNNNNNNNNNNNNNN
		</sequence>
    <sequence><taxon idref="hCoV-19/Cameroon/Yaounde-ECO8/2021|EPI_ISL_1190751|2021-01-27"/>
			NNNNNNNNNNNNNNNNNNNNNNNNNNNNNNNNNNNNNNNNNNNNNNNN
		</sequence>
    <sequence><taxon idref="hCoV-19/Cameroon/CV428/2020|EPI_ISL_845564|2020-12-03"/>
			NNNNNNNNNNNNNNNNNNNNNNNNNNNNNNNNNNNNNNNNNNNNNNNN
		</sequence>
    <sequence><taxon idref="hCoV-19/Sweden/16621642P/2021|EPI_ISL_2210205|2021-04-16"/>
			NNNNNNNNNNNNNNNNNNNNNNNNNNNNNNNNNNNNNNNNNNNNNNNN
		</sequence>
    <sequence><taxon idref="hCoV-19/Lithuania/S21D672/2021|EPI_ISL_1661747|2021-04-09"/>
			NNNNNNNNNNNNNNNNNNNNNNNNNNNNNNNNNNNNNNNNNNNNNNNN
		</sequence>
    <sequence><taxon idref="hCoV-19/Lithuania/LTU000_MB_MB32652/2021|EPI_ISL_2428377|2021-05-14"/>
			NNNNNNNNNNNNNNNNNNNNNNNNNNNNNNNNNNNNNNNNNNNNNNNN
		</sequence>
    <sequence><taxon idref="hCoV-19/Belgium/IPG-282/2021|EPI_ISL_1915592|2021-04-27"/>
			NNNNNNNNNNNNNNNNNNNNNNNNNNNNNNNNNNNNNNNNNNNNNNNN
		</sequence>
    <sequence><taxon idref="hCoV-19/Lithuania/S21D949/2021|EPI_ISL_1823201|2021-04-08"/>
			NNNNNNNNNNNNNNNNNNNNNNNNNNNNNNNNNNNNNNNNNNNNNNNN
		</sequence>
    <sequence><taxon idref="hCoV-19/France/GES-HMN-21042300153/2021|EPI_ISL_2152575|2021-04-27"/>
			NNNNNNNNNNNNNNNNNNNNNNNNNNNNNNNNNNNNNNNNNNNNNNNN
		</sequence>
    <sequence><taxon idref="hCoV-19/Lithuania/LTU000_MB26939/2021|EPI_ISL_1960608|2021-04-14"/>
			NNNNNNNNNNNNNNNNNNNNNNNNNNNNNNNNNNNNNNNNNNNNNNNN
		</sequence>
    <sequence><taxon idref="hCoV-19/Switzerland/VD-CHUV-GEN4647/2021|EPI_ISL_1941813|2021-04-26"/>
			NNNNNNNNNNNNNNNNNNNNNNNNNNNNNNNNNNNNNNNNNNNNNNNN
		</sequence>
    <sequence><taxon idref="hCoV-19/Cameroon/CAM-01/2021|EPI_ISL_1972305|2021-03-02"/>
			NNNNNNNNNNNNNNNNNNNNNNNNNNNNNNNNNNNNNNNNNNNNNNNN
		</sequence>
    <sequence><taxon idref="hCoV-19/Central_African_Republic/237/2021|EPI_ISL_2365411|2021-03-31"/>
			NNNNNNNNNNNNNNNNNNNNNNNNNNNNNNNNNNNNNNNNNNNNNNNN
		</sequence>
    <sequence><taxon idref="hCoV-19/France/ARA-HCL021097323601/2021|EPI_ISL_2482683|2021-05-20"/>
			NNNNNNNNNNNNNNNNNNNNNNNNNNNNNNNNNNNNNNNNNNNNNNNN
		</sequence>
    <sequence><taxon idref="hCoV-19/USA/MD-MDH-1661/2021|EPI_ISL_1576771|2021-03-30"/>
			NNNNNNNNNNNNNNNNNNNNNNNNNNNNNNNNNNNNNNNNNNNNNNNN
		</sequence>
    <sequence><taxon idref="hCoV-19/France/BRE-IPP10686/2021|EPI_ISL_2029936|2021-04-27"/>
			NNNNNNNNNNNNNNNNNNNNNNNNNNNNNNNNNNNNNNNNNNNNNNNN
		</sequence>
    <sequence><taxon idref="hCoV-19/Cameroon/Yaounde-ECO19/2021|EPI_ISL_1190756|2021-01-30"/>
			NNNNNNNNNNNNNNNNNNNNNNNNNNNNNNNNNNNNNNNNNNNNNNNN
		</sequence>
    <sequence><taxon idref="hCoV-19/Germany/BW-RKI-I-168714/2021|EPI_ISL_2469565|2021-05-31"/>
			NNNNNNNNNNNNNNNNNNNNNNNNNNNNNNNNNNNNNNNNNNNNNNNN
		</sequence>
    <sequence><taxon idref="hCoV-19/Cameroon/Yaounde-ECO34/2021|EPI_ISL_1190762|2021-01-13"/>
			NNNNNNNNNNNNNNNNNNNNNNNNNNNNNNNNNNNNNNNNNNNNNNNN
		</sequence>
    <sequence><taxon idref="hCoV-19/Central_African_Republic/RCA-18/2021|EPI_ISL_1762065|2021"/>
			NNNNNNNNNNNNNNNNNNNNNNNNNNNNNNNNNNNNNNNNNNNNNNNN
		</sequence>
    <sequence><taxon idref="hCoV-19/South_Korea/KDCA4455/2021|EPI_ISL_2361208|2021-04-16"/>
			NNNNNNNNNNNNNNNNNNNNNNNNNNNNNNNNNNNNNNNNNNNNNNNN
		</sequence>
    <sequence><taxon idref="hCoV-19/France/BRE-IPP10678/2021|EPI_ISL_2029621|2021-04-27"/>
			NNNNNNNNNNNNNNNNNNNNNNNNNNNNNNNNNNNNNNNNNNNNNNNN
		</sequence>
    <sequence><taxon idref="hCoV-19/Lithuania/IBT-LSC-VU_r05_04/2021|EPI_ISL_1760006|2021-04-06"/>
			NNNNNNNNNNNNNNNNNNNNNNNNNNNNNNNNNNNNNNNNNNNNNNNN
		</sequence>
    <sequence><taxon idref="hCoV-19/Germany/un-RKI-I-126040/2021|EPI_ISL_2110753|2021-04-12"/>
			NNNNNNNNNNNNNNNNNNNNNNNNNNNNNNNNNNNNNNNNNNNNNNNN
		</sequence>
    <sequence><taxon idref="hCoV-19/Cameroon/CAM-02/2021|EPI_ISL_1972306|2021-03-02"/>
			NNNNNNNNNNNNNNNNNNNNNNNNNNNNNNNNNNNNNNNNNNNNNNNN
		</sequence>
    <sequence><taxon idref="hCoV-19/Belgium/UGent-5688/2021|EPI_ISL_2192008|2021-04-19"/>
			NNNNNNNNNNNNNNNNNNNNNNNNNNNNNNNNNNNNNNNNNNNNNNNN
		</sequence>
    <sequence><taxon idref="B.1.1.7|hCoV-19/England/MILK-9E05B3/2020|EPI_ISL_601443|2020-09-20"/>
			NNNNNNNNNNNNNNNNNNNNNNNNNNNNNNNNNNNNNNNNNNNNNNNN
		</sequence>
    <sequence><taxon idref="hCoV-19/Switzerland/GE-HUG-34224911/2021|EPI_ISL_2343183|2021-05-19"/>
			NNNNNNNNNNNNNNNNNNNNNNNNNNNNNNNNNNNNNNNNNNNNNNNN
		</sequence>
    <sequence><taxon idref="hCoV-19/France/PDL-IPP07069/2021|EPI_ISL_1495980|2021-03-18"/>
			NNNNNNNNNNNNNNNNNNNNNNNNNNNNNNNNNNNNNNNNNNNNNNNN
		</sequence>
    <sequence><taxon idref="B.1.351|hCoV-19/South_Africa/N00390/2020|EPI_ISL_712081|2020-10-08"/>
			NNNNNNNNNNNNNNNNNNNNNNNNNNNNNNNNNNNNNNNNNNNNNNNN
		</sequence>
    <sequence><taxon idref="hCoV-19/England/CAMC-13B04C1/2021|EPI_ISL_1275749|2021-03-09"/>
			NNNNNNNNNNNNNNNNNNNNNNNNNNNNNNNNNNNNNNNNNNNNNNNN
		</sequence>
    <sequence><taxon idref="hCoV-19/Lithuania/IBT-LSC-VU_r13_17/2021|EPI_ISL_2625896|2021-06-01"/>
			NNNNNNNNNNNNNNNNNNNNNNNNNNNNNNNNNNNNNNNNNNNNNNNN
		</sequence>
    <sequence><taxon idref="hCoV-19/Lithuania/LTU000_VU_C45658/2021|EPI_ISL_2334977|2021-05-07"/>
			NNNNNNNNNNNNNNNNNNNNNNNNNNNNNNNNNNNNNNNNNNNNNNNN
		</sequence>
    <sequence><taxon idref="hCoV-19/Cameroon/Yaounde-ECO40/2021|EPI_ISL_1190765|2021-01-15"/>
			NNNNNNNNNNNNNNNNNNNNNNNNNNNNNNNNNNNNNNNNNNNNNNNN
		</sequence>
    <sequence><taxon idref="hCoV-19/Central_African_Republic/RCA-39/2021|EPI_ISL_1762081|2021"/>
			NNNNNNNNNNNNNNNNNNNNNNNNNNNNNNNNNNNNNNNNNNNNNNNN
		</sequence>
    <sequence><taxon idref="hCoV-19/Lithuania/S21D1141/2021|EPI_ISL_1756769|2021-04-07"/>
			NNNNNNNNNNNNNNNNNNNNNNNNNNNNNNNNNNNNNNNNNNNNNNNN
		</sequence>
    <sequence><taxon idref="hCoV-19/Lithuania/MR-LUHS-8-43/2021|EPI_ISL_2227185|2021-05-03"/>
			NNNNNNNNNNNNNNNNNNNNNNNNNNNNNNNNNNNNNNNNNNNNNNNN
		</sequence>
    <sequence><taxon idref="hCoV-19/Lithuania/LTU000_MB_MB33280/2021|EPI_ISL_2509615|2021-05-18"/>
			NNNNNNNNNNNNNNNNNNNNNNNNNNNNNNNNNNNNNNNNNNNNNNNN
		</sequence>
    <sequence><taxon idref="hCoV-19/Lithuania/MB24896/2021|EPI_ISL_2095984|2021-04-03"/>
			NNNNNNNNNNNNNNNNNNNNNNNNNNNNNNNNNNNNNNNNNNNNNNNN
		</sequence>
    <sequence><taxon idref="hCoV-19/France/CVL-IPP10037/2021|EPI_ISL_1789100|2021-04-15"/>
			NNNNNNNNNNNNNNNNNNNNNNNNNNNNNNNNNNNNNNNNNNNNNNNN
		</sequence>
    <sequence><taxon idref="hCoV-19/Germany/un-RKI-I-100182/2021|EPI_ISL_1845921|2021-04-05"/>
			NNNNNNNNNNNNNNNNNNNNNNNNNNNNNNNNNNNNNNNNNNNNNNNN
		</sequence>
    <sequence><taxon idref="hCoV-19/Lithuania/MB24459/2021|EPI_ISL_2095988|2021-03-31"/>
			NNNNNNNNNNNNNNNNNNNNNNNNNNNNNNNNNNNNNNNNNNNNNNNN
		</sequence>
    <sequence><taxon idref="hCoV-19/Germany/NW-RKI-I-153739/2021|EPI_ISL_2265019|2021-05-12"/>
			NNNNNNNNNNNNNNNNNNNNNNNNNNNNNNNNNNNNNNNNNNNNNNNN
		</sequence>
    <sequence><taxon idref="hCoV-19/USA/IN-GD-SID-C21185714/2021|EPI_ISL_2535955|2021-05-18"/>
			NNNNNNNNNNNNNNNNNNNNNNNNNNNNNNNNNNNNNNNNNNNNNNNN
		</sequence>
    <sequence><taxon idref="hCoV-19/South_Korea/KDCA4460/2021|EPI_ISL_2361212|2021-04-25"/>
			NNNNNNNNNNNNNNNNNNNNNNNNNNNNNNNNNNNNNNNNNNNNNNNN
		</sequence>
    <sequence><taxon idref="hCoV-19/Czech_Republic/183304/2021|EPI_ISL_1675656|2021-03-25"/>
			NNNNNNNNNNNNNNNNNNNNNNNNNNNNNNNNNNNNNNNNNNNNNNNN
		</sequence>
    <sequence><taxon idref="hCoV-19/Germany/NW-RKI-I-164932/2021|EPI_ISL_2388214|2021-05-24"/>
			NNNNNNNNNNNNNNNNNNNNNNNNNNNNNNNNNNNNNNNNNNNNNNNN
		</sequence>
    <sequence><taxon idref="hCoV-19/Italy/VEN-IZSVe-21RS1309-12_PD/2021|EPI_ISL_2448615|2021-05-17"/>
			NNNNNNNNNNNNNNNNNNNNNNNNNNNNNNNNNNNNNNNNNNNNNNNN
		</sequence>
    <sequence><taxon idref="hCoV-19/Lithuania/MR-LUHS-5-8/2021|EPI_ISL_1576950|2021-03-26"/>
			NNNNNNNNNNNNNNNNNNNNNNNNNNNNNNNNNNNNNNNNNNNNNNNN
		</sequence>
    <sequence><taxon idref="hCoV-19/USA/MD-IGS-210921165A/2021|EPI_ISL_1922677|2021-04-02"/>
			NNNNNNNNNNNNNNNNNNNNNNNNNNNNNNNNNNNNNNNNNNNNNNNN
		</sequence>
  </alignment>
  
<!-- The unique patterns from 1 to end                                       -->

  
<!-- npatterns=7510                                                          -->

  <patterns id="patterns" from="1" strip="false">
    <alignment idref="alignment"/>
  </patterns>
  
<!-- START Discrete Traits Model                                             -->

  
<!-- general data type for discrete trait model, 'continent'                 -->

  <generalDataType id="continent.dataType">
    
<!-- Number Of States = 6                                                    -->

    <state code="Africa"/>
    <state code="Asia"/>
    <state code="Europe"/>
    <state code="NorthAmerica"/>
    <state code="Oceania"/>
    <state code="SouthAmerica"/>
  </generalDataType>
  
<!-- Data pattern for discrete trait, 'continent'                            -->

  <attributePatterns id="continent.pattern" attribute="continent">
    <taxa idref="allTaxa"/>
    <generalDataType idref="continent.dataType"/>
  </attributePatterns>
  
<!-- END Discrete Traits Model                                               -->

  
<!-- STARTING TREE            -->

  <newick id="startingTree">
[truncated: 135,864 more chars]
