# Supplementary material for: Emergence and spread of SARS-CoV-2 lineage B.1.620 with variant of concern-like mutations and deletions
Source: Nat Commun. 2021 Oct 1;12:5769. doi: 10.1038/s41467-021-26055-8 (PMC8486757; doi:10.1038/s41467-021-26055-8)
Supplement: Supplementary file 6 — Supplementary Data 2 [file 41467_2021_26055_MOESM6_ESM.zip › country_redacted.xml]

<!-- Generated by BEAUTi v1.10.5 Prerelease #23570d1                         -->


<!--       by Alexei J. Drummond, Andrew Rambaut and Marc A. Suchard         -->


<!--       Department of Computer Science, University of Auckland and        -->


<!--       Institute of Evolutionary Biology, University of Edinburgh        -->


<!--       David Geffen School of Medicine, University of California, Los Angeles-->


<!--       http://beast.community/                                           -->

<beast version="1.10.5">
  
<!-- The list of taxa to be analysed (can also include dates/ages).          -->

  
<!-- ntax=626                                                                -->

  <taxa id="taxa">

    <taxon id="unsampled/Lithuania/truckdriver|unsampled|Europe|Lithuania|2021-02-26">
      <date value="2021.1534246575343" direction="forwards" units="years"/>
      <attr name="country">
          Lithuania
      </attr>
    </taxon>

    <taxon id="hCoV-19/Cameroon/CV408/2020|EPI_ISL_845546|2020-06-09">
      <date value="2020.4371584699454" direction="forwards" units="years"/>
      <attr name="country">
				Cameroon
			</attr>
    </taxon>
    <taxon id="hCoV-19/Cameroon/CV430/2020|EPI_ISL_845563|2020-12-02">
      <date value="2020.9180327868853" direction="forwards" units="years"/>
      <attr name="country">
				Cameroon
			</attr>
    </taxon>
    <taxon id="hCoV-19/Cameroon/CV432/2020|EPI_ISL_845565|2020-12-16">
      <date value="2020.9562841530055" direction="forwards" units="years"/>
      <attr name="country">
				Cameroon
			</attr>
    </taxon>
    <taxon id="hCoV-19/Congo/Q001C104A1_2101-TM-r1-018/2020|EPI_ISL_912369|2020-12-14">
      <date value="2020.950819672131" direction="forwards" units="years"/>
      <attr name="country">
				Congo
			</attr>
    </taxon>
    <taxon id="hCoV-19/France/IDF-IPP10522/2021|EPI_ISL_2029629|2021-04-22">
      <date value="2021.304109589041" direction="forwards" units="years"/>
      <attr name="country">
				France
			</attr>
    </taxon>
    <taxon id="hCoV-19/Germany/un-RKI-I-078686/2021|EPI_ISL_1643902|2021-04-02">
      <date value="2021.2493150684932" direction="forwards" units="years"/>
      <attr name="country">
				Germany
			</attr>
    </taxon>
    <taxon id="hCoV-19/England/MILK-1592DC8/2021|EPI_ISL_2235679|2021-05-17">
      <date value="2021.372602739726" direction="forwards" units="years"/>
      <attr name="country">
				UK
			</attr>
    </taxon>
    <taxon id="hCoV-19/France/BRE-IPP10653/2021|EPI_ISL_2030060|2021-04-27">
      <date value="2021.317808219178" direction="forwards" units="years"/>
      <attr name="country">
				France
			</attr>
    </taxon>
    <taxon id="hCoV-19/Central_African_Republic/242/2021|EPI_ISL_2365412|2021-03-31">
      <date value="2021.2438356164384" direction="forwards" units="years"/>
      <attr name="country">
				Central_African_Republic
			</attr>
    </taxon>
    <taxon id="hCoV-19/Germany/HH-RKI-I-180358/2021|EPI_ISL_2636756|2021-06-08">
      <date value="2021.4328767123288" direction="forwards" units="years"/>
      <attr name="country">
				Germany
			</attr>
    </taxon>
    <taxon id="hCoV-19/Cameroun/Yaounde-21V-07104/2021|EPI_ISL_1790123|2021-02-10">
      <date value="2021.109589041096" direction="forwards" units="years"/>
      <attr name="country">
				Cameroon
			</attr>
    </taxon>
    <taxon id="hCoV-19/Italy/APU-POLBA70/2021|EPI_ISL_2365937|2021-04-15">
      <date value="2021.2849315068493" direction="forwards" units="years"/>
      <attr name="country">
				Italy
			</attr>
    </taxon>
    <taxon id="hCoV-19/South_Korea/KDCA4496/2021|EPI_ISL_2361242|2021-05-01">
      <date value="2021.3287671232877" direction="forwards" units="years"/>
      <attr name="country">
				South_Korea
			</attr>
    </taxon>
    <taxon id="hCoV-19/France/ARA-HCL021097336501/2021|EPI_ISL_2482693|2021-05-20">
      <date value="2021.3808219178081" direction="forwards" units="years"/>
      <attr name="country">
				France
			</attr>
    </taxon>
    <taxon id="hCoV-19/South_Korea/KDCA4479/2021|EPI_ISL_2361227|2021-04-26">
      <date value="2021.3150684931506" direction="forwards" units="years"/>
      <attr name="country">
				South_Korea
			</attr>
    </taxon>
    <taxon id="B.1.619|hCoV-19/Switzerland/NE-PMI-2109-0285/2021|EPI_ISL_1302986|2021-02-28">
      <date value="2021.158904109589" direction="forwards" units="years"/>
      <attr name="country">
				Switzerland
			</attr>
    </taxon>
    <taxon id="hCoV-19/South_Korea/KDCA4449/2021|EPI_ISL_2361194|2021-04-20">
      <date value="2021.2986301369863" direction="forwards" units="years"/>
      <attr name="country">
				South_Korea
			</attr>
    </taxon>
    <taxon id="hCoV-19/Scotland/MILK-156EA19/2021|EPI_ISL_2153043|2021-05-02">
      <date value="2021.331506849315" direction="forwards" units="years"/>
      <attr name="country">
				UK
			</attr>
    </taxon>
    <taxon id="hCoV-19/Cameroon/Yaounde-ECO23/2021|EPI_ISL_1190758|2021-02-03">
      <date value="2021.0904109589042" direction="forwards" units="years"/>
      <attr name="country">
				Cameroon
			</attr>
    </taxon>
    <taxon id="hCoV-19/Central_African_Republic/RCA-07/2021|EPI_ISL_1762057|2021">
      <date value="2021.0" direction="forwards" units="years" uncertainty="1.0"/>
      <attr name="country">
				Central_African_Republic
			</attr>
    </taxon>
    <taxon id="hCoV-19/Central_African_Republic/RCA-15/2021|EPI_ISL_1762063|2021">
      <date value="2021.0" direction="forwards" units="years" uncertainty="1.0"/>
      <attr name="country">
				Central_African_Republic
			</attr>
    </taxon>
    <taxon id="hCoV-19/Lithuania/LTU000_REZUS_06_03_70/2021|EPI_ISL_2693984|2021-06-03">
      <date value="2021.4191780821918" direction="forwards" units="years"/>
      <attr name="country">
				Lithuania
			</attr>
    </taxon>
    <taxon id="hCoV-19/South_Korea/KDCA4501/2021|EPI_ISL_2361247|2021-05-07">
      <date value="2021.345205479452" direction="forwards" units="years"/>
      <attr name="country">
				South_Korea
			</attr>
    </taxon>
    <taxon id="hCoV-19/Central_African_Republic/235/2021|EPI_ISL_2365410|2021-03-31">
      <date value="2021.2438356164384" direction="forwards" units="years"/>
      <attr name="country">
				Central_African_Republic
			</attr>
    </taxon>
    <taxon id="hCoV-19/South_Korea/KDCA4507/2021|EPI_ISL_2361252|2021-05-07">
      <date value="2021.345205479452" direction="forwards" units="years"/>
      <attr name="country">
				South_Korea
			</attr>
    </taxon>
    <taxon id="hCoV-19/England/PORT-1E7B48B/2021|EPI_ISL_1638013|2021-03-22">
      <date value="2021.2191780821918" direction="forwards" units="years"/>
      <attr name="country">
				UK
			</attr>
    </taxon>
    <taxon id="hCoV-19/Lithuania/MB25815/2021|EPI_ISL_1911429|2021-04-09">
      <date value="2021.268493150685" direction="forwards" units="years"/>
      <attr name="country">
				Lithuania
			</attr>
    </taxon>
    <taxon id="hCoV-19/France/NOR-76366244/2021|EPI_ISL_2688785|2021-05-14">
      <date value="2021.3643835616438" direction="forwards" units="years"/>
      <attr name="country">
				France
			</attr>
    </taxon>
    <taxon id="hCoV-19/Lithuania/MB23948/2021|EPI_ISL_2095982|2021-03-31">
      <date value="2021.2438356164384" direction="forwards" units="years"/>
      <attr name="country">
				Lithuania
			</attr>
    </taxon>
    <taxon id="hCoV-19/Lithuania/IBT-LSC-VU_r13_12/2021|EPI_ISL_2625891|2021-05-31">
      <date value="2021.4109589041095" direction="forwards" units="years"/>
      <attr name="country">
				Lithuania
			</attr>
    </taxon>
    <taxon id="hCoV-19/Lithuania/IBT-LSC-VU_r11_33/2021|EPI_ISL_2428461|2021-05-17">
      <date value="2021.372602739726" direction="forwards" units="years"/>
      <attr name="country">
				Lithuania
			</attr>
    </taxon>
    <taxon id="hCoV-19/Lithuania/IBT-LSC-VU_r13_32/2021|EPI_ISL_2625909|2021-06-02">
      <date value="2021.4164383561645" direction="forwards" units="years"/>
      <attr name="country">
				Lithuania
			</attr>
    </taxon>
    <taxon id="hCoV-19/Lithuania/LTU000_NMRVI_125878/2021|EPI_ISL_2694576|2021-06-05">
      <date value="2021.4246575342465" direction="forwards" units="years"/>
      <attr name="country">
				Lithuania
			</attr>
    </taxon>
    <taxon id="hCoV-19/Lithuania/S21D937/2021|EPI_ISL_1823200|2021-04-12">
      <date value="2021.2767123287672" direction="forwards" units="years"/>
      <attr name="country">
				Lithuania
			</attr>
    </taxon>
    <taxon id="hCoV-19/Lithuania/IBT-LSC-VU_r14_13/2021|EPI_ISL_2644812|2021-06-11">
      <date value="2021.441095890411" direction="forwards" units="years"/>
      <attr name="country">
				Lithuania
			</attr>
    </taxon>
    <taxon id="hCoV-19/Lithuania/LTU000_KUL5127767/2021|EPI_ISL_1960617|2021-04-13">
      <date value="2021.2794520547945" direction="forwards" units="years"/>
      <attr name="country">
				Lithuania
			</attr>
    </taxon>
    <taxon id="hCoV-19/Lithuania/LTU000_MB26930/2021|EPI_ISL_1960609|2021-04-14">
      <date value="2021.282191780822" direction="forwards" units="years"/>
      <attr name="country">
				Lithuania
			</attr>
    </taxon>
    <taxon id="hCoV-19/France/IDF-IPP11679/2021|EPI_ISL_2188468|2021-05-04">
      <date value="2021.33698630137" direction="forwards" units="years"/>
      <attr name="country">
				France
			</attr>
    </taxon>
    <taxon id="hCoV-19/France/IDF-IPP09413/2021|EPI_ISL_1700651|2021-04-12">
      <date value="2021.2767123287672" direction="forwards" units="years"/>
      <attr name="country">
				France
			</attr>
    </taxon>
    <taxon id="hCoV-19/Lithuania/MR-LUHS-3-60/2021|EPI_ISL_1404880|2021-03-15">
      <date value="2021.2" direction="forwards" units="years"/>
      <attr name="country">
				Lithuania
			</attr>
    </taxon>
    <taxon id="hCoV-19/USA/MD-HP05026/2021|EPI_ISL_1973437|2021-04-18">
      <date value="2021.2931506849316" direction="forwards" units="years"/>
      <attr name="country">
				USA
			</attr>
    </taxon>
    <taxon id="hCoV-19/South_Korea/KDCA4426/2021|EPI_ISL_2361099|2021-03-31">
      <date value="2021.2438356164384" direction="forwards" units="years"/>
      <attr name="country">
				South_Korea
			</attr>
    </taxon>
    <taxon id="hCoV-19/France/IDF-HMN-21042190775/2021|EPI_ISL_1757704|2021-04-15">
      <date value="2021.2849315068493" direction="forwards" units="years"/>
      <attr name="country">
				France
			</attr>
    </taxon>
    <taxon id="hCoV-19/Lithuania/LTU000_REZUS_06_02_47/2021|EPI_ISL_2694565|2021-06-02">
      <date value="2021.4164383561645" direction="forwards" units="years"/>
      <attr name="country">
				Lithuania
			</attr>
    </taxon>
    <taxon id="hCoV-19/Portugal/PT8047/2021|EPI_ISL_2362121|2021-05-14">
      <date value="2021.3643835616438" direction="forwards" units="years"/>
      <attr name="country">
				Portugal
			</attr>
    </taxon>
    <taxon id="hCoV-19/Switzerland/VS-HUG-34029054/2021|EPI_ISL_2104500|2021-04-27">
      <date value="2021.317808219178" direction="forwards" units="years"/>
      <attr name="country">
				Switzerland
			</attr>
    </taxon>
    <taxon id="hCoV-19/France/PAC-IHU-4495-N1/2021|EPI_ISL_1817033|2021-04-13">
      <date value="2021.2794520547945" direction="forwards" units="years"/>
      <attr name="country">
				France
			</attr>
    </taxon>
    <taxon id="hCoV-19/Lithuania/IBT-LSC-VU_r05_21/2021|EPI_ISL_1760023|2021-04-07">
      <date value="2021.2630136986302" direction="forwards" units="years"/>
      <attr name="country">
				Lithuania
			</attr>
    </taxon>
    <taxon id="hCoV-19/Central_African_Republic/RCA-47/2021|EPI_ISL_1764144|2021">
      <date value="2021.0" direction="forwards" units="years" uncertainty="1.0"/>
      <attr name="country">
				Central_African_Republic
			</attr>
    </taxon>
    <taxon id="hCoV-19/France/IDF-IPP11485/2021|EPI_ISL_2188340|2021-04-30">
      <date value="2021.3260273972603" direction="forwards" units="years"/>
      <attr name="country">
				France
			</attr>
    </taxon>
    <taxon id="hCoV-19/South_Korea/KDCA4447/2021|EPI_ISL_2361182|2021-04-22">
      <date value="2021.304109589041" direction="forwards" units="years"/>
      <attr name="country">
				South_Korea
			</attr>
    </taxon>
    <taxon id="hCoV-19/Lithuania/LTU000_MB27454/2021|EPI_ISL_1960613|2021-04-16">
      <date value="2021.2876712328766" direction="forwards" units="years"/>
      <attr name="country">
				Lithuania
			</attr>
    </taxon>
    <taxon id="hCoV-19/Central_African_Republic/RCA-48/2021|EPI_ISL_1764145|2021">
      <date value="2021.0" direction="forwards" units="years" uncertainty="1.0"/>
      <attr name="country">
				Central_African_Republic
			</attr>
    </taxon>
    <taxon id="hCoV-19/Lithuania/LTU000_MB22164/2021|EPI_ISL_1656854|2021-03-24">
      <date value="2021.2246575342465" direction="forwards" units="years"/>
      <attr name="country">
				Lithuania
			</attr>
    </taxon>
    <taxon id="hCoV-19/Central_African_Republic/RCA-25/2021|EPI_ISL_1762071|2021">
      <date value="2021.0" direction="forwards" units="years" uncertainty="1.0"/>
      <attr name="country">
				Central_African_Republic
			</attr>
    </taxon>
    <taxon id="hCoV-19/Lithuania/LTU000_MP_LP53p/2021|EPI_ISL_2509872|2021-05-21">
      <date value="2021.3835616438357" direction="forwards" units="years"/>
      <attr name="country">
				Lithuania
			</attr>
    </taxon>
    <taxon id="hCoV-19/Germany/RP-RKI-I-037987/2021|EPI_ISL_1284252|2021-03-09">
      <date value="2021.1835616438357" direction="forwards" units="years"/>
      <attr name="country">
				Germany
			</attr>
    </taxon>
    <taxon id="hCoV-19/South_Korea/KDCA4432/2021|EPI_ISL_2361139|2021-04-14">
      <date value="2021.282191780822" direction="forwards" units="years"/>
      <attr name="country">
				South_Korea
			</attr>
    </taxon>
    <taxon id="hCoV-19/South_Korea/KDCA4435/2021|EPI_ISL_2361150|2021-04-11">
      <date value="2021.2739726027398" direction="forwards" units="years"/>
      <attr name="country">
				South_Korea
			</attr>
    </taxon>
    <taxon id="hCoV-19/Switzerland/BS-ETHZ-620170/2021|EPI_ISL_2307734|2021-05-08">
      <date value="2021.3479452054794" direction="forwards" units="years"/>
      <attr name="country">
				Switzerland
			</attr>
    </taxon>
    <taxon id="hCoV-19/Lithuania/LTU000_VLN_ANT_05_03_16/2021|EPI_ISL_2334187|2021-04-26">
      <date value="2021.3150684931506" direction="forwards" units="years"/>
      <attr name="country">
				Lithuania
			</attr>
    </taxon>
    <taxon id="hCoV-19/England/ALDP-1513943/2021|EPI_ISL_1718408|2021-04-16">
      <date value="2021.2876712328766" direction="forwards" units="years"/>
      <attr name="country">
				UK
			</attr>
    </taxon>
    <taxon id="hCoV-19/Lithuania/LTU000_MB20223/2021|EPI_ISL_1579691|2021-03-16">
      <date value="2021.2027397260274" direction="forwards" units="years"/>
      <attr name="country">
				Lithuania
			</attr>
    </taxon>
    <taxon id="hCoV-19/France/IDF-IPP10032/2021|EPI_ISL_1789096|2021-04-15">
      <date value="2021.2849315068493" direction="forwards" units="years"/>
      <attr name="country">
				France
			</attr>
    </taxon>
    <taxon id="hCoV-19/South_Korea/KDCA4520/2021|EPI_ISL_2361264|2021-05-08">
      <date value="2021.3479452054794" direction="forwards" units="years"/>
      <attr name="country">
				South_Korea
			</attr>
    </taxon>
    <taxon id="hCoV-19/Lithuania/LTU000_MB27430/2021|EPI_ISL_1960615|2021-04-16">
      <date value="2021.2876712328766" direction="forwards" units="years"/>
      <attr name="country">
				Lithuania
			</attr>
    </taxon>
    <taxon id="hCoV-19/Lithuania/S21E690/2021|EPI_ISL_2428700|2021-05-08">
      <date value="2021.3479452054794" direction="forwards" units="years"/>
      <attr name="country">
				Lithuania
			</attr>
    </taxon>
    <taxon id="hCoV-19/France/IDF-IPP10028/2021|EPI_ISL_1789093|2021-04-15">
      <date value="2021.2849315068493" direction="forwards" units="years"/>
      <attr name="country">
				France
			</attr>
    </taxon>
    <taxon id="hCoV-19/Switzerland/VD-CHUV-GEN4429/2021|EPI_ISL_2137387|2021-04-23">
      <date value="2021.3068493150686" direction="forwards" units="years"/>
      <attr name="country">
				Switzerland
			</attr>
    </taxon>
    <taxon id="hCoV-19/Lithuania/S21D1510/2021|EPI_ISL_1969180|2021-04-04">
      <date value="2021.2547945205479" direction="forwards" units="years"/>
      <attr name="country">
				Lithuania
			</attr>
    </taxon>
    <taxon id="hCoV-19/South_Korea/KDCA4509/2021|EPI_ISL_2361254|2021-05-06">
      <date value="2021.3424657534247" direction="forwards" units="years"/>
      <attr name="country">
				South_Korea
			</attr>
    </taxon>
    <taxon id="hCoV-19/France/NOR-IPP08842/2021|EPI_ISL_1675021|2021-04-06">
      <date value="2021.2602739726028" direction="forwards" units="years"/>
      <attr name="country">
				France
			</attr>
    </taxon>
    <taxon id="hCoV-19/Lithuania/LTU000_RSL_COV075397/2021|EPI_ISL_2694039|2021-06-02">
      <date value="2021.4164383561645" direction="forwards" units="years"/>
      <attr name="country">
				Lithuania
			</attr>
    </taxon>
    <taxon id="hCoV-19/USA/MD-HP05025/2021|EPI_ISL_1973436|2021-04-21">
      <date value="2021.3013698630136" direction="forwards" units="years"/>
      <attr name="country">
				USA
			</attr>
    </taxon>
    <taxon id="hCoV-19/Lithuania/LTU000_VULSK_210515120063/2021|EPI_ISL_2428226|2021-05-14">
      <date value="2021.3643835616438" direction="forwards" units="years"/>
      <attr name="country">
				Lithuania
			</attr>
    </taxon>
    <taxon id="hCoV-19/Germany/HB-RKI-I-097950/2021|EPI_ISL_1844259|2021-04-17">
      <date value="2021.2904109589042" direction="forwards" units="years"/>
      <attr name="country">
				Germany
			</attr>
    </taxon>
    <taxon id="hCoV-19/Central_African_Republic/RCA-16/2021|EPI_ISL_1762064|2021">
      <date value="2021.0" direction="forwards" units="years" uncertainty="1.0"/>
      <attr name="country">
				Central_African_Republic
			</attr>
    </taxon>
    <taxon id="hCoV-19/France/IDF-IPP13808/2021|EPI_ISL_2531831|2021-06-02">
      <date value="2021.4164383561645" direction="forwards" units="years"/>
      <attr name="country">
				France
			</attr>
    </taxon>
    <taxon id="hCoV-19/Lithuania/MB23567/2021|EPI_ISL_2095987|2021-03-29">
      <date value="2021.2383561643835" direction="forwards" units="years"/>
      <attr name="country">
				Lithuania
			</attr>
    </taxon>
    <taxon id="hCoV-19/Belgium/UGent-5664/2021|EPI_ISL_2191990|2021-04-17">
      <date value="2021.2904109589042" direction="forwards" units="years"/>
      <attr name="country">
				Belgium
			</attr>
    </taxon>
    <taxon id="hCoV-19/Lithuania/IBT-LSC-VU_r08_37/2021|EPI_ISL_2138857|2021-04-27">
      <date value="2021.317808219178" direction="forwards" units="years"/>
      <attr name="country">
				Lithuania
			</attr>
    </taxon>
    <taxon id="hCoV-19/Central_African_Republic/226/2021|EPI_ISL_2365407|2021-03-25">
      <date value="2021.227397260274" direction="forwards" units="years"/>
      <attr name="country">
				Central_African_Republic
			</attr>
    </taxon>
    <taxon id="hCoV-19/South_Korea/KDCA4458/2021|EPI_ISL_2361210|2021-04-25">
      <date value="2021.3123287671233" direction="forwards" units="years"/>
      <attr name="country">
				South_Korea
			</attr>
    </taxon>
    <taxon id="hCoV-19/Lithuania/IBT-LSC-VU_r08_02/2021|EPI_ISL_2138822|2021-04-26">
      <date value="2021.3150684931506" direction="forwards" units="years"/>
      <attr name="country">
				Lithuania
			</attr>
    </taxon>
    <taxon id="hCoV-19/Switzerland/NE-PMI-2114-4034/2021|EPI_ISL_2226704|2021-04-09">
      <date value="2021.268493150685" direction="forwards" units="years"/>
      <attr name="country">
				Switzerland
			</attr>
    </taxon>
    <taxon id="hCoV-19/Finland/6462/2021|EPI_ISL_2608762|2021-04-28">
      <date value="2021.3205479452056" direction="forwards" units="years"/>
      <attr name="country">
				Finland
			</attr>
    </taxon>
    <taxon id="hCoV-19/Germany/NW-RKI-I-163786/2021|EPI_ISL_2387453|2021-05-14">
      <date value="2021.3643835616438" direction="forwards" units="years"/>
      <attr name="country">
				Germany
			</attr>
    </taxon>
    <taxon id="hCoV-19/Lithuania/S21E617/2021|EPI_ISL_2428545|2021-04-29">
      <date value="2021.323287671233" direction="forwards" units="years"/>
      <attr name="country">
				Lithuania
			</attr>
    </taxon>
    <taxon id="hCoV-19/Lithuania/S21D420/2021|EPI_ISL_1585832|2021-04-04">
      <date value="2021.2547945205479" direction="forwards" units="years"/>
      <attr name="country">
				Lithuania
			</attr>
    </taxon>
    <taxon id="hCoV-19/Switzerland/VD-CHUV-GEN4727/2021|EPI_ISL_2137400|2021-05-06">
      <date value="2021.3424657534247" direction="forwards" units="years"/>
      <attr name="country">
				Switzerland
			</attr>
    </taxon>
    <taxon id="hCoV-19/Lithuania/LTU000_MB26925/2021|EPI_ISL_1960606|2021-04-14">
      <date value="2021.282191780822" direction="forwards" units="years"/>
      <attr name="country">
				Lithuania
			</attr>
    </taxon>
    <taxon id="hCoV-19/Lithuania/LTU000_NMRVI_107911/2021|EPI_ISL_2334879|2021-05-08">
      <date value="2021.3479452054794" direction="forwards" units="years"/>
      <attr name="country">
				Lithuania
			</attr>
    </taxon>
    <taxon id="hCoV-19/Germany/un-RKI-I-078700/2021|EPI_ISL_1643915|2021-04-01">
      <date value="2021.2465753424658" direction="forwards" units="years"/>
      <attr name="country">
				Germany
			</attr>
    </taxon>
    <taxon id="hCoV-19/Lithuania/LTU000_KNS_ANT_05_31_51/2021|EPI_ISL_2614788|2021-05-27">
      <date value="2021.4" direction="forwards" units="years"/>
      <attr name="country">
				Lithuania
			</attr>
    </taxon>
    <taxon id="hCoV-19/Germany/BY-RKI-I-109211/2021|EPI_ISL_1852817|2021-04-24">
      <date value="2021.309589041096" direction="forwards" units="years"/>
      <attr name="country">
				Germany
			</attr>
    </taxon>
    <taxon id="hCoV-19/France/NOR-76351534/2021|EPI_ISL_2688761|2021-04-20">
      <date value="2021.2986301369863" direction="forwards" units="years"/>
      <attr name="country">
				France
			</attr>
    </taxon>
    <taxon id="hCoV-19/DRC/15770/2021|EPI_ISL_2135847|2021">
      <date value="2021.0" direction="forwards" units="years" uncertainty="1.0"/>
      <attr name="country">
				DRC
			</attr>
    </taxon>
    <taxon id="hCoV-19/Switzerland/NE-PMI-2116-1273/2021|EPI_ISL_2226720|2021-04-20">
      <date value="2021.2986301369863" direction="forwards" units="years"/>
      <attr name="country">
				Switzerland
			</attr>
    </taxon>
    <taxon id="hCoV-19/Lithuania/S21D660/2021|EPI_ISL_1661738|2021-04-02">
      <date value="2021.2493150684932" direction="forwards" units="years"/>
      <attr name="country">
				Lithuania
			</attr>
    </taxon>
    <taxon id="hCoV-19/South_Korea/KDCA4456/2021|EPI_ISL_2361209|2021-04-15">
      <date value="2021.2849315068493" direction="forwards" units="years"/>
      <attr name="country">
				South_Korea
			</attr>
    </taxon>
    <taxon id="hCoV-19/Cameroon/CV988/2021|EPI_ISL_1715193|2021-02-05">
      <date value="2021.0958904109589" direction="forwards" units="years"/>
      <attr name="country">
				Cameroon
			</attr>
    </taxon>
    <taxon id="hCoV-19/Central_African_Republic/245/2021|EPI_ISL_2365413|2021-03-02">
      <date value="2021.164383561644" direction="forwards" units="years"/>
      <attr name="country">
				Central_African_Republic
			</attr>
    </taxon>
    <taxon id="hCoV-19/France/IDF-IPP08046/2021|EPI_ISL_1582678|2021-03-29">
      <date value="2021.2383561643835" direction="forwards" units="years"/>
      <attr name="country">
				France
			</attr>
    </taxon>
    <taxon id="hCoV-19/Central_African_Republic/RCA-19/2021|EPI_ISL_1762066|2021">
      <date value="2021.0" direction="forwards" units="years" uncertainty="1.0"/>
      <attr name="country">
				Central_African_Republic
			</attr>
    </taxon>
    <taxon id="hCoV-19/South_Korea/KDCA4488/2021|EPI_ISL_2361235|2021-04-30">
      <date value="2021.3260273972603" direction="forwards" units="years"/>
      <attr name="country">
				South_Korea
			</attr>
    </taxon>
    <taxon id="hCoV-19/France/BRE-IPP10947/2021|EPI_ISL_2029742|2021">
      <date value="2021.0" direction="forwards" units="years" uncertainty="1.0"/>
      <attr name="country">
				France
			</attr>
    </taxon>
    <taxon id="hCoV-19/France/CVL-IPP12278/2021|EPI_ISL_2293498|2021-05-11">
      <date value="2021.3561643835617" direction="forwards" units="years"/>
      <attr name="country">
				France
			</attr>
    </taxon>
    <taxon id="hCoV-19/Lithuania/NMRVI63759/2021|EPI_ISL_1910043|2021-03-29">
      <date value="2021.2383561643835" direction="forwards" units="years"/>
      <attr name="country">
				Lithuania
			</attr>
    </taxon>
    <taxon id="hCoV-19/France/ARA-HCL021097339101/2021|EPI_ISL_2482696|2021-05-20">
      <date value="2021.3808219178081" direction="forwards" units="years"/>
      <attr name="country">
				France
			</attr>
    </taxon>
    <taxon id="hCoV-19/Lithuania/LTU000_MB26895/2021|EPI_ISL_1960181|2021-04-14">
      <date value="2021.282191780822" direction="forwards" units="years"/>
      <attr name="country">
				Lithuania
			</attr>
    </taxon>
    <taxon id="hCoV-19/Central_African_Republic/RCA-02/2021|EPI_ISL_1762053|2021">
      <date value="2021.0" direction="forwards" units="years" uncertainty="1.0"/>
      <attr name="country">
				Central_African_Republic
			</attr>
    </taxon>
    <taxon id="hCoV-19/Norway/09443/2021|EPI_ISL_1919296|2021-04-09">
      <date value="2021.268493150685" direction="forwards" units="years"/>
      <attr name="country">
				Norway
			</attr>
    </taxon>
    <taxon id="hCoV-19/Lithuania/LTU000_REZUS_05_04_149/2021|EPI_ISL_2334905|2021-05-05">
      <date value="2021.3397260273973" direction="forwards" units="years"/>
      <attr name="country">
				Lithuania
			</attr>
    </taxon>
    <taxon id="hCoV-19/Germany/BW-RKI-I-150875/2021|EPI_ISL_2262447|2021-04-29">
      <date value="2021.323287671233" direction="forwards" units="years"/>
      <attr name="country">
				Germany
			</attr>
    </taxon>
    <taxon id="hCoV-19/Switzerland/BE-IFIK-938-9649/2021|EPI_ISL_1811302|2021-04-16">
      <date value="2021.2876712328766" direction="forwards" units="years"/>
      <attr name="country">
				Switzerland
			</attr>
    </taxon>
    <taxon id="hCoV-19/Lithuania/LTU000_MB26364/2021|EPI_ISL_1960616|2021-04-12">
      <date value="2021.2767123287672" direction="forwards" units="years"/>
      <attr name="country">
				Lithuania
			</attr>
    </taxon>
    <taxon id="hCoV-19/Czech_Republic/FNB30562/2021|EPI_ISL_2545564|2021-04-16">
      <date value="2021.2876712328766" direction="forwards" units="years"/>
      <attr name="country">
				Czech_Republic
			</attr>
    </taxon>
    <taxon id="hCoV-19/Germany/NW-RKI-I-158067/2021|EPI_ISL_2313265|2021-05-14">
      <date value="2021.3643835616438" direction="forwards" units="years"/>
      <attr name="country">
				Germany
			</attr>
    </taxon>
    <taxon id="hCoV-19/Equatorial_Guinea/91946/2021|EPI_ISL_1673323|2021-02-06">
      <date value="2021.0986301369862" direction="forwards" units="years"/>
      <attr name="country">
				Equatorial_Guinea
			</attr>
    </taxon>
    <taxon id="hCoV-19/France/ARA-HCL990000293005/2021|EPI_ISL_2373927|2021-05-19">
      <date value="2021.3780821917808" direction="forwards" units="years"/>
      <attr name="country">
				France
			</attr>
    </taxon>
    <taxon id="hCoV-19/Lithuania/S21D648/2021|EPI_ISL_1661727|2021-04-01">
      <date value="2021.2465753424658" direction="forwards" units="years"/>
      <attr name="country">
				Lithuania
			</attr>
    </taxon>
    <taxon id="hCoV-19/Philippines/PH-PGC-11583/2021|EPI_ISL_2171204|2021-03-09">
      <date value="2021.1835616438357" direction="forwards" units="years"/>
      <attr name="country">
				Philippines
			</attr>
    </taxon>
    <taxon id="hCoV-19/Lithuania/VUC36955/2021|EPI_ISL_2095896|2021-04-12">
      <date value="2021.2767123287672" direction="forwards" units="years"/>
      <attr name="country">
				Lithuania
			</attr>
    </taxon>
    <taxon id="hCoV-19/Central_African_Republic/RCA-22/2021|EPI_ISL_1762068|2021">
      <date value="2021.0" direction="forwards" units="years" uncertainty="1.0"/>
      <attr name="country">
				Central_African_Republic
			</attr>
    </taxon>
    <taxon id="hCoV-19/Portugal/PT6926/2021|EPI_ISL_1854262|2021-04-18">
      <date value="2021.2931506849316" direction="forwards" units="years"/>
      <attr name="country">
				Portugal
			</attr>
    </taxon>
    <taxon id="hCoV-19/England/CAMC-13B749D/2021|EPI_ISL_1329219|2021-03-08">
      <date value="2021.1808219178083" direction="forwards" units="years"/>
      <attr name="country">
				UK
			</attr>
    </taxon>
    <taxon id="hCoV-19/Lithuania/IBT-LSC-VU_r09_07/2021|EPI_ISL_2226603|2021-05-04">
      <date value="2021.33698630137" direction="forwards" units="years"/>
      <attr name="country">
				Lithuania
			</attr>
    </taxon>
    <taxon id="hCoV-19/Central_African_Republic/RCA-21/2021|EPI_ISL_1762067|2021">
      <date value="2021.0" direction="forwards" units="years" uncertainty="1.0"/>
      <attr name="country">
				Central_African_Republic
			</attr>
    </taxon>
    <taxon id="hCoV-19/Portugal/PT8050/2021|EPI_ISL_2362124|2021-05-14">
      <date value="2021.3643835616438" direction="forwards" units="years"/>
      <attr name="country">
				Portugal
			</attr>
    </taxon>
    <taxon id="hCoV-19/Germany/NW-RKI-I-154245/2021|EPI_ISL_2265478|2021-05-11">
      <date value="2021.3561643835617" direction="forwards" units="years"/>
      <attr name="country">
				Germany
			</attr>
    </taxon>
    <taxon id="hCoV-19/Lithuania/S21D866/2021|EPI_ISL_1823196|2021-04-09">
      <date value="2021.268493150685" direction="forwards" units="years"/>
      <attr name="country">
				Lithuania
			</attr>
    </taxon>
    <taxon id="hCoV-19/Lithuania/IBT-LSC-VU_r05_05/2021|EPI_ISL_1760007|2021-04-06">
      <date value="2021.2602739726028" direction="forwards" units="years"/>
      <attr name="country">
				Lithuania
			</attr>
    </taxon>
    <taxon id="hCoV-19/South_Korea/KDCA4462/2021|EPI_ISL_2361214|2021-04-21">
      <date value="2021.3013698630136" direction="forwards" units="years"/>
      <attr name="country">
				South_Korea
			</attr>
    </taxon>
    <taxon id="hCoV-19/France/CVL-IPP12090/2021|EPI_ISL_2293323|2021-05-08">
      <date value="2021.3479452054794" direction="forwards" units="years"/>
      <attr name="country">
				France
			</attr>
    </taxon>
    <taxon id="hCoV-19/Central_African_Republic/RCA-40/2021|EPI_ISL_1762082|2021">
      <date value="2021.0" direction="forwards" units="years" uncertainty="1.0"/>
      <attr name="country">
				Central_African_Republic
			</attr>
    </taxon>
    <taxon id="hCoV-19/France/CVL-CERBAHC-JJ3TG-S24/2021|EPI_ISL_2600376|2021-04-26">
      <date value="2021.3150684931506" direction="forwards" units="years"/>
      <attr name="country">
				France
			</attr>
    </taxon>
    <taxon id="hCoV-19/Belgium/rega-5050/2021|EPI_ISL_1382294|2021-03-14">
      <date value="2021.1972602739727" direction="forwards" units="years"/>
      <attr name="country">
				Belgium
			</attr>
    </taxon>
    <taxon id="hCoV-19/Lithuania/MR-LUHS-11-78/2021|EPI_ISL_2497856|2021-05-28">
      <date value="2021.4027397260274" direction="forwards" units="years"/>
      <attr name="country">
				Lithuania
			</attr>
    </taxon>
    <taxon id="hCoV-19/Lithuania/LTU000_INMEDICA_377981/2021|EPI_ISL_2334588|2021-04-29">
      <date value="2021.323287671233" direction="forwards" units="years"/>
      <attr name="country">
				Lithuania
			</attr>
    </taxon>
    <taxon id="hCoV-19/France/IDF-HMN-21042160347/2021|EPI_ISL_1756607|2021-04-13">
      <date value="2021.2794520547945" direction="forwards" units="years"/>
      <attr name="country">
				France
			</attr>
    </taxon>
    <taxon id="hCoV-19/Germany/NW-RKI-I-153730/2021|EPI_ISL_2265010|2021-05-12">
      <date value="2021.358904109589" direction="forwards" units="years"/>
      <attr name="country">
				Germany
			</attr>
    </taxon>
    <taxon id="hCoV-19/Lithuania/IBT-LSC-VU_r13_15/2021|EPI_ISL_2625894|2021-06-01">
      <date value="2021.4136986301369" direction="forwards" units="years"/>
      <attr name="country">
				Lithuania
			</attr>
    </taxon>
    <taxon id="hCoV-19/Germany/un-RKI-I-100101/2021|EPI_ISL_1845845|2021-04-05">
      <date value="2021.2575342465752" direction="forwards" units="years"/>
      <attr name="country">
				Germany
			</attr>
    </taxon>
    <taxon id="hCoV-19/Lithuania/IBT-LSC-VU_r13_25/2021|EPI_ISL_2625903|2021-05-29">
      <date value="2021.4054794520548" direction="forwards" units="years"/>
      <attr name="country">
				Lithuania
			</attr>
    </taxon>
    <taxon id="hCoV-19/Ireland/D-NVRL-t22IRL09214/2021|EPI_ISL_1785368|2021-04-08">
      <date value="2021.2657534246575" direction="forwards" units="years"/>
      <attr name="country">
				Ireland
			</attr>
    </taxon>
    <taxon id="hCoV-19/Lithuania/IBT-LSC-VU_r06_27/2021|EPI_ISL_2136815|2021-04-12">
      <date value="2021.2767123287672" direction="forwards" units="years"/>
      <attr name="country">
				Lithuania
			</attr>
    </taxon>
    <taxon id="hCoV-19/Germany/NI-RKI-I-059759/2021|EPI_ISL_1565237|2021-03-22">
      <date value="2021.2191780821918" direction="forwards" units="years"/>
      <attr name="country">
				Germany
			</attr>
    </taxon>
    <taxon id="hCoV-19/Germany/NW-RKI-I-137945/2021|EPI_ISL_2122527|2021-05-03">
      <date value="2021.3342465753424" direction="forwards" units="years"/>
      <attr name="country">
				Germany
			</attr>
    </taxon>
    <taxon id="hCoV-19/Lithuania/LTU000_MP_FP17/2021|EPI_ISL_2694577|2021-06-04">
      <date value="2021.4219178082192" direction="forwards" units="years"/>
      <attr name="country">
				Lithuania
			</attr>
    </taxon>
    <taxon id="hCoV-19/France/IDF-HMN-21052030676/2021|EPI_ISL_2152589|2021-05-03">
      <date value="2021.3342465753424" direction="forwards" units="years"/>
      <attr name="country">
				France
			</attr>
    </taxon>
    <taxon id="hCoV-19/South_Korea/KDCA4459/2021|EPI_ISL_2361211|2021-04-25">
      <date value="2021.3123287671233" direction="forwards" units="years"/>
      <attr name="country">
				South_Korea
			</attr>
    </taxon>
    <taxon id="hCoV-19/Lithuania/NMRVI77331/2021|EPI_ISL_1911899|2021-04-10">
      <date value="2021.2712328767122" direction="forwards" units="years"/>
      <attr name="country">
				Lithuania
			</attr>
    </taxon>
    <taxon id="hCoV-19/Portugal/PT8048/2021|EPI_ISL_2362122|2021-05-14">
      <date value="2021.3643835616438" direction="forwards" units="years"/>
      <attr name="country">
				Portugal
			</attr>
    </taxon>
    <taxon id="hCoV-19/South_Korea/KDCA4433/2021|EPI_ISL_2361140|2021-04-15">
      <date value="2021.2849315068493" direction="forwards" units="years"/>
      <attr name="country">
				South_Korea
			</attr>
    </taxon>
    <taxon id="hCoV-19/Lithuania/VUC36959/2021|EPI_ISL_2095897|2021-04-12">
      <date value="2021.2767123287672" direction="forwards" units="years"/>
      <attr name="country">
				Lithuania
			</attr>
    </taxon>
    <taxon id="hCoV-19/Germany/NW-RKI-I-154336/2021|EPI_ISL_2265552|2021-05-11">
      <date value="2021.3561643835617" direction="forwards" units="years"/>
      <attr name="country">
				Germany
			</attr>
    </taxon>
    <taxon id="hCoV-19/Central_African_Republic/RCA-11/2021|EPI_ISL_1762060|2021">
      <date value="2021.0" direction="forwards" units="years" uncertainty="1.0"/>
      <attr name="country">
				Central_African_Republic
			</attr>
    </taxon>
    <taxon id="hCoV-19/Lithuania/S21D576/2021|EPI_ISL_1661662|2021-04-04">
      <date value="2021.2547945205479" direction="forwards" units="years"/>
      <attr name="country">
				Lithuania
			</attr>
    </taxon>
    <taxon id="hCoV-19/France/ARA-HCL990000210774/2021|EPI_ISL_2567523|2021-05-22">
      <date value="2021.386301369863" direction="forwards" units="years"/>
      <attr name="country">
				France
			</attr>
    </taxon>
    <taxon id="hCoV-19/Hong_Kong/VM21029196/2021|EPI_ISL_2651126|2021-06-05">
      <date value="2021.4246575342465" direction="forwards" units="years"/>
      <attr name="country">
				Hong_Kong
			</attr>
    </taxon>
    <taxon id="hCoV-19/USA/MN-CDC-IBX999298680953/2021|EPI_ISL_2014315|2021-04-11">
      <date value="2021.2739726027398" direction="forwards" units="years"/>
      <attr name="country">
				USA
			</attr>
    </taxon>
    <taxon id="hCoV-19/Belgium/UGent-5728/2021|EPI_ISL_2192037|2021-04-19">
      <date value="2021.295890410959" direction="forwards" units="years"/>
      <attr name="country">
				Belgium
			</attr>
    </taxon>
    <taxon id="hCoV-19/Lithuania/LTU000_MB27407/2021|EPI_ISL_1960165|2021-04-16">
      <date value="2021.2876712328766" direction="forwards" units="years"/>
      <attr name="country">
				Lithuania
			</attr>
    </taxon>
    <taxon id="hCoV-19/Lithuania/LTU000_MP_VA18p/2021|EPI_ISL_2694570|2021-06-01">
      <date value="2021.4136986301369" direction="forwards" units="years"/>
      <attr name="country">
				Lithuania
			</attr>
    </taxon>
    <taxon id="hCoV-19/Lithuania/LTU000_MB26926/2021|EPI_ISL_1960611|2021-04-14">
      <date value="2021.282191780822" direction="forwards" units="years"/>
      <attr name="country">
				Lithuania
			</attr>
    </taxon>
    <taxon id="hCoV-19/France/IDF-HMN-21052170688/2021|EPI_ISL_2334020|2021-05-10">
      <date value="2021.3534246575343" direction="forwards" units="years"/>
      <attr name="country">
				France
			</attr>
    </taxon>
    <taxon id="hCoV-19/Lithuania/IBT-LSC-VU_r13_13/2021|EPI_ISL_2625892|2021-05-31">
      <date value="2021.4109589041095" direction="forwards" units="years"/>
      <attr name="country">
				Lithuania
			</attr>
    </taxon>
    <taxon id="hCoV-19/Lithuania/LTU000_MB26927/2021|EPI_ISL_1960198|2021-04-14">
      <date value="2021.282191780822" direction="forwards" units="years"/>
      <attr name="country">
				Lithuania
			</attr>
    </taxon>
    <taxon id="hCoV-19/South_Korea/KDCA4439/2021|EPI_ISL_2361162|2021-04-21">
      <date value="2021.3013698630136" direction="forwards" units="years"/>
      <attr name="country">
				South_Korea
			</attr>
    </taxon>
    <taxon id="hCoV-19/Germany/BY-RKI-I-099940/2021|EPI_ISL_1845707|2021-04-20">
      <date value="2021.2986301369863" direction="forwards" units="years"/>
      <attr name="country">
				Germany
			</attr>
    </taxon>
    <taxon id="hCoV-19/Central_African_Republic/RCA-01/2021|EPI_ISL_1762052|2021">
      <date value="2021.0" direction="forwards" units="years" uncertainty="1.0"/>
      <attr name="country">
				Central_African_Republic
			</attr>
    </taxon>
    <taxon id="hCoV-19/South_Korea/KDCA4515/2021|EPI_ISL_2361260|2021-05-04">
      <date value="2021.33698630137" direction="forwards" units="years"/>
      <attr name="country">
				South_Korea
			</attr>
    </taxon>
    <taxon id="hCoV-19/Lithuania/S21E882/2021|EPI_ISL_2428929|2021-05-11">
      <date value="2021.3561643835617" direction="forwards" units="years"/>
      <attr name="country">
				Lithuania
			</attr>
    </taxon>
    <taxon id="hCoV-19/South_Korea/KDCA4465/2021|EPI_ISL_2361217|2021-04-27">
      <date value="2021.317808219178" direction="forwards" units="years"/>
      <attr name="country">
				South_Korea
			</attr>
    </taxon>
    <taxon id="hCoV-19/France/CVL-IPP11598/2021|EPI_ISL_2188415|2021-04-30">
      <date value="2021.3260273972603" direction="forwards" units="years"/>
      <attr name="country">
				France
			</attr>
    </taxon>
    <taxon id="hCoV-19/Philippines/PH-PGC-11588/2021|EPI_ISL_2188829|2021-03-09">
      <date value="2021.1835616438357" direction="forwards" units="years"/>
      <attr name="country">
				Philippines
			</attr>
    </taxon>
    <taxon id="hCoV-19/Lithuania/LSMULKKGMMK10C170/2021|EPI_ISL_1540683|2021-03-15">
      <date value="2021.2" direction="forwards" units="years"/>
      <attr name="country">
				Lithuania
			</attr>
    </taxon>
    <taxon id="hCoV-19/Central_African_Republic/RCA-09/2021|EPI_ISL_1762059|2021">
      <date value="2021.0" direction="forwards" units="years" uncertainty="1.0"/>
      <attr name="country">
				Central_African_Republic
			</attr>
    </taxon>
    <taxon id="hCoV-19/Lithuania/LTU000_MB22770/2021|EPI_ISL_1656882|2021-03-27">
      <date value="2021.2328767123288" direction="forwards" units="years"/>
      <attr name="country">
				Lithuania
			</attr>
    </taxon>
    <taxon id="hCoV-19/Belgium/ULG-16502/2021|EPI_ISL_2685881|2021-06-03">
      <date value="2021.4191780821918" direction="forwards" units="years"/>
      <attr name="country">
				Belgium
			</attr>
    </taxon>
    <taxon id="hCoV-19/Cameroon/Yaounde-ECO31/2021|EPI_ISL_1190760|2021-02-04">
      <date value="2021.0931506849315" direction="forwards" units="years"/>
      <attr name="country">
				Cameroon
			</attr>
    </taxon>
    <taxon id="hCoV-19/South_Korea/KDCA4480/2021|EPI_ISL_2361228|2021-04-24">
      <date value="2021.309589041096" direction="forwards" units="years"/>
      <attr name="country">
				South_Korea
			</attr>
    </taxon>
    <taxon id="hCoV-19/Lithuania/IBT-LSC-VU_r09_37/2021|EPI_ISL_2226604|2021-05-04">
      <date value="2021.33698630137" direction="forwards" units="years"/>
      <attr name="country">
				Lithuania
			</attr>
    </taxon>
    <taxon id="hCoV-19/Germany/BY-MVP-000005530/2021|EPI_ISL_2094536|2021-04-01">
      <date value="2021.2465753424658" direction="forwards" units="years"/>
      <attr name="country">
				Germany
			</attr>
    </taxon>
    <taxon id="hCoV-19/Lithuania/IBT-LSC-VU_r14_39/2021|EPI_ISL_2644819|2021-06-12">
      <date value="2021.4438356164383" direction="forwards" units="years"/>
      <attr name="country">
				Lithuania
			</attr>
    </taxon>
    <taxon id="hCoV-19/Central_African_Republic/249/2021|EPI_ISL_2365414|2021-04-01">
      <date value="2021.2465753424658" direction="forwards" units="years"/>
      <attr name="country">
				Central_African_Republic
			</attr>
    </taxon>
    <taxon id="hCoV-19/Cameroon/CV1010/2021|EPI_ISL_1715203|2021">
      <date value="2021.0" direction="forwards" units="years" uncertainty="1.0"/>
      <attr name="country">
				Cameroon
			</attr>
    </taxon>
    <taxon id="hCoV-19/Central_African_Republic/RCA-29/2021|EPI_ISL_1762073|2021">
      <date value="2021.0" direction="forwards" units="years" uncertainty="1.0"/>
      <attr name="country">
				Central_African_Republic
			</attr>
    </taxon>
    <taxon id="hCoV-19/Lithuania/S21D612/2021|EPI_ISL_1661694|2021-03-30">
      <date value="2021.2410958904109" direction="forwards" units="years"/>
      <attr name="country">
				Lithuania
			</attr>
    </taxon>
    <taxon id="hCoV-19/France/IDF-IPP10030/2021|EPI_ISL_1821604|2021-04-15">
      <date value="2021.2849315068493" direction="forwards" units="years"/>
      <attr name="country">
				France
			</attr>
    </taxon>
    <taxon id="hCoV-19/France/IDF-CERBAHC-HTNG3AFX2-S39/2021|EPI_ISL_2562034|2021-03-30">
      <date value="2021.2410958904109" direction="forwards" units="years"/>
      <attr name="country">
				France
			</attr>
    </taxon>
    <taxon id="hCoV-19/Lithuania/IBT-LSC-VU_r14_42/2021|EPI_ISL_2644783|2021-06-07">
      <date value="2021.4301369863015" direction="forwards" units="years"/>
      <attr name="country">
				Lithuania
			</attr>
    </taxon>
    <taxon id="hCoV-19/Germany/un-RKI-I-101764/2021|EPI_ISL_1847176|2021-04-19">
      <date value="2021.295890410959" direction="forwards" units="years"/>
      <attr name="country">
				Germany
			</attr>
    </taxon>
    <taxon id="hCoV-19/Lithuania/LTU000_RSL_COV075396/2021|EPI_ISL_2694573|2021-06-02">
      <date value="2021.4164383561645" direction="forwards" units="years"/>
      <attr name="country">
				Lithuania
			</attr>
    </taxon>
    <taxon id="hCoV-19/Lithuania/S21D624/2021|EPI_ISL_1661705|2021-03-31">
      <date value="2021.2438356164384" direction="forwards" units="years"/>
      <attr name="country">
				Lithuania
			</attr>
    </taxon>
    <taxon id="hCoV-19/Belgium/ULG-12917/2021|EPI_ISL_1241728|2021-03-01">
      <date value="2021.1616438356164" direction="forwards" units="years"/>
      <attr name="country">
				Belgium
			</attr>
    </taxon>
    <taxon id="hCoV-19/Central_African_Republic/RCA-46/2021|EPI_ISL_1762088|2021">
      <date value="2021.0" direction="forwards" units="years" uncertainty="1.0"/>
      <attr name="country">
				Central_African_Republic
			</attr>
    </taxon>
    <taxon id="hCoV-19/Germany/HB-RKI-I-097801/2021|EPI_ISL_1844130|2021-04-13">
      <date value="2021.2794520547945" direction="forwards" units="years"/>
      <attr name="country">
				Germany
			</attr>
    </taxon>
    <taxon id="hCoV-19/England/CAMC-139AFAE/2021|EPI_ISL_1276088|2021-03-04">
      <date value="2021.1698630136987" direction="forwards" units="years"/>
      <attr name="country">
				UK
			</attr>
    </taxon>
    <taxon id="hCoV-19/Cameroon/CV435/2020|EPI_ISL_845562|2020-11-19">
      <date value="2020.8825136612022" direction="forwards" units="years"/>
      <attr name="country">
				Cameroon
			</attr>
    </taxon>
    <taxon id="hCoV-19/Switzerland/BE-IFIK-1164-2824/2021|EPI_ISL_2153441|2021-05-05">
      <date value="2021.3397260273973" direction="forwards" units="years"/>
      <attr name="country">
				Switzerland
			</attr>
    </taxon>
    <taxon id="hCoV-19/France/PDL-CHUN-0083/2021|EPI_ISL_2194027|2021-04-13">
      <date value="2021.2794520547945" direction="forwards" units="years"/>
      <attr name="country">
				France
			</attr>
    </taxon>
    <taxon id="hCoV-19/Central_African_Republic/RCA-06/2021|EPI_ISL_1762056|2021">
      <date value="2021.0" direction="forwards" units="years" uncertainty="1.0"/>
      <attr name="country">
				Central_African_Republic
			</attr>
    </taxon>
    <taxon id="hCoV-19/Lithuania/LTU000_INMEDICA_402777/2021|EPI_ISL_2334661|2021-05-08">
      <date value="2021.3479452054794" direction="forwards" units="years"/>
      <attr name="country">
				Lithuania
			</attr>
    </taxon>
    <taxon id="hCoV-19/Switzerland/VD-CHUV-GEN4508/2021|EPI_ISL_1829167|2021-04-20">
      <date value="2021.2986301369863" direction="forwards" units="years"/>
      <attr name="country">
				Switzerland
			</attr>
    </taxon>
    <taxon id="hCoV-19/Lithuania/LTU000_MP_FP13/2021|EPI_ISL_2694566|2021-06-04">
      <date value="2021.4219178082192" direction="forwards" units="years"/>
      <attr name="country">
				Lithuania
			</attr>
    </taxon>
    <taxon id="hCoV-19/Lithuania/IBT-LSC-VU_r14_25/2021|EPI_ISL_2644813|2021-06-11">
      <date value="2021.441095890411" direction="forwards" units="years"/>
      <attr name="country">
				Lithuania
			</attr>
    </taxon>
    <taxon id="hCoV-19/Lithuania/LTU000_NMVRI54583/2021|EPI_ISL_1579607|2021-03-18">
      <date value="2021.2082191780821" direction="forwards" units="years"/>
      <attr name="country">
				Lithuania
			</attr>
    </taxon>
    <taxon id="hCoV-19/Lithuania/MR-LUHS-11-68/2021|EPI_ISL_2497860|2021-05-25">
      <date value="2021.3945205479451" direction="forwards" units="years"/>
      <attr name="country">
				Lithuania
			</attr>
    </taxon>
    <taxon id="hCoV-19/Portugal/PT8056/2021|EPI_ISL_2362130|2021-05-14">
      <date value="2021.3643835616438" direction="forwards" units="years"/>
      <attr name="country">
				Portugal
			</attr>
    </taxon>
    <taxon id="hCoV-19/South_Korea/KDCA4504/2021|EPI_ISL_2361249|2021-05-08">
      <date value="2021.3479452054794" direction="forwards" units="years"/>
      <attr name="country">
				South_Korea
			</attr>
    </taxon>
    <taxon id="hCoV-19/South_Korea/KDCA4446/2021|EPI_ISL_2361180|2021-04-21">
      <date value="2021.3013698630136" direction="forwards" units="years"/>
      <attr name="country">
				South_Korea
			</attr>
    </taxon>
    <taxon id="hCoV-19/South_Korea/KDCA4487/2021|EPI_ISL_2361234|2021-04-29">
      <date value="2021.323287671233" direction="forwards" units="years"/>
      <attr name="country">
				South_Korea
			</attr>
    </taxon>
    <taxon id="hCoV-19/France/PDL-CHUN-0081/2021|EPI_ISL_2194025|2021-04-12">
      <date value="2021.2767123287672" direction="forwards" units="years"/>
      <attr name="country">
				France
			</attr>
    </taxon>
    <taxon id="hCoV-19/France/ARA-CHUGA-1053852789/2021|EPI_ISL_2510090|2021-05-27">
      <date value="2021.4" direction="forwards" units="years"/>
      <attr name="country">
				France
			</attr>
    </taxon>
    <taxon id="hCoV-19/Lithuania/LTU000_INMEDICA_464843/2021|EPI_ISL_2694106|2021-06-01">
      <date value="2021.4136986301369" direction="forwards" units="years"/>
      <attr name="country">
				Lithuania
			</attr>
    </taxon>
    <taxon id="hCoV-19/South_Korea/KDCA4497/2021|EPI_ISL_2361243|2021-05-07">
      <date value="2021.345205479452" direction="forwards" units="years"/>
      <attr name="country">
				South_Korea
			</attr>
    </taxon>
    <taxon id="hCoV-19/France/IDF-IPP14003/2021|EPI_ISL_2627977|2021-06-08">
      <date value="2021.4328767123288" direction="forwards" units="years"/>
      <attr name="country">
				France
			</attr>
    </taxon>
    <taxon id="hCoV-19/USA/WV-WVU-WV064773/2021|EPI_ISL_1624880|2021-04-06">
      <date value="2021.2602739726028" direction="forwards" units="years"/>
      <attr name="country">
				USA
			</attr>
    </taxon>
    <taxon id="hCoV-19/France/BRE-IPP10541/2021|EPI_ISL_2029977|2021-04-27">
      <date value="2021.317808219178" direction="forwards" units="years"/>
      <attr name="country">
				France
			</attr>
    </taxon>
    <taxon id="hCoV-19/Lithuania/NMRVI69042/2021|EPI_ISL_1909875|2021-04-03">
      <date value="2021.2520547945205" direction="forwards" units="years"/>
      <attr name="country">
				Lithuania
			</attr>
    </taxon>
    <taxon id="hCoV-19/Lithuania/LTU000_VULSK_210526121290/2021|EPI_ISL_2615175|2021-05-26">
      <date value="2021.3972602739725" direction="forwards" units="years"/>
      <attr name="country">
				Lithuania
			</attr>
    </taxon>
    <taxon id="hCoV-19/South_Korea/KDCA4490/2021|EPI_ISL_2361237|2021-05-05">
      <date value="2021.3397260273973" direction="forwards" units="years"/>
      <attr name="country">
				South_Korea
			</attr>
    </taxon>
    <taxon id="hCoV-19/Lithuania/S21E986/2021|EPI_ISL_2510701|2021-05-10">
      <date value="2021.3534246575343" direction="forwards" units="years"/>
      <attr name="country">
				Lithuania
			</attr>
    </taxon>
    <taxon id="hCoV-19/Cameroon/Yaounde-ECO45/2020|EPI_ISL_1190768|2020-12-15">
      <date value="2020.9535519125684" direction="forwards" units="years"/>
      <attr name="country">
				Cameroon
			</attr>
    </taxon>
    <taxon id="hCoV-19/England/CAMC-13B8423/2021|EPI_ISL_1329268|2021-03-10">
      <date value="2021.186301369863" direction="forwards" units="years"/>
      <attr name="country">
				UK
			</attr>
    </taxon>
    <taxon id="hCoV-19/France/PDL-IPP09854/2021|EPI_ISL_1789037|2021-04-13">
      <date value="2021.2794520547945" direction="forwards" units="years"/>
      <attr name="country">
				France
			</attr>
    </taxon>
    <taxon id="hCoV-19/Lithuania/LTU000_NMRVI_96348/2021|EPI_ISL_2334203|2021-04-26">
      <date value="2021.3150684931506" direction="forwards" units="years"/>
      <attr name="country">
				Lithuania
			</attr>
    </taxon>
    <taxon id="hCoV-19/Portugal/PT8053/2021|EPI_ISL_2362127|2021-05-14">
      <date value="2021.3643835616438" direction="forwards" units="years"/>
      <attr name="country">
				Portugal
			</attr>
    </taxon>
    <taxon id="hCoV-19/Lithuania/IBT-LSC-VU_r08_01/2021|EPI_ISL_2138821|2021-04-26">
      <date value="2021.3150684931506" direction="forwards" units="years"/>
      <attr name="country">
				Lithuania
			</attr>
    </taxon>
    <taxon id="hCoV-19/France/PAC-IHU-9737_Illu1/2021|EPI_ISL_2453875|2021-05">
      <date value="2021.3287671232877" direction="forwards" units="years" uncertainty="0.08333333333333333"/>
      <attr name="country">
				France
			</attr>
    </taxon>
    <taxon id="hCoV-19/Lithuania/MR-LUHS-7-06/2021|EPI_ISL_2006715|2021-04-29">
      <date value="2021.323287671233" direction="forwards" units="years"/>
      <attr name="country">
				Lithuania
			</attr>
    </taxon>
    <taxon id="hCoV-19/France/IDF-HMN-21052120300/2021|EPI_ISL_2228884|2021-05-06">
      <date value="2021.3424657534247" direction="forwards" units="years"/>
      <attr name="country">
				France
			</attr>
    </taxon>
    <taxon id="hCoV-19/Central_African_Republic/RCA-12/2021|EPI_ISL_1762061|2021">
      <date value="2021.0" direction="forwards" units="years" uncertainty="1.0"/>
      <attr name="country">
				Central_African_Republic
			</attr>
    </taxon>
    <taxon id="hCoV-19/Switzerland/VD-CHUV-GEN5042/2021|EPI_ISL_2322972|2021-05-18">
      <date value="2021.3753424657534" direction="forwards" units="years"/>
      <attr name="country">
				Switzerland
			</attr>
    </taxon>
    <taxon id="hCoV-19/France/GES-IPP10411/2021|EPI_ISL_1915140|2021-04-16">
      <date value="2021.2876712328766" direction="forwards" units="years"/>
      <attr name="country">
				France
			</attr>
    </taxon>
    <taxon id="hCoV-19/Lithuania/S21D421/2021|EPI_ISL_1585833|2021-04-05">
      <date value="2021.2575342465752" direction="forwards" units="years"/>
      <attr name="country">
				Lithuania
			</attr>
    </taxon>
    <taxon id="hCoV-19/France/PDL-CHUN-0066/2021|EPI_ISL_2194010|2021-04-14">
      <date value="2021.282191780822" direction="forwards" units="years"/>
      <attr name="country">
				France
			</attr>
    </taxon>
    <taxon id="hCoV-19/France/HDF-IPP13179/2021|EPI_ISL_2464209|2021-05-25">
      <date value="2021.3945205479451" direction="forwards" units="years"/>
      <attr name="country">
				France
			</attr>
    </taxon>
    <taxon id="hCoV-19/Czech_Republic/NRL_6234_21/2021|EPI_ISL_2324821|2021-04-09">
      <date value="2021.268493150685" direction="forwards" units="years"/>
      <attr name="country">
				Czech_Republic
			</attr>
    </taxon>
    <taxon id="hCoV-19/Lithuania/NMRVI69214/2021|EPI_ISL_1910156|2021-04-03">
      <date value="2021.2520547945205" direction="forwards" units="years"/>
      <attr name="country">
				Lithuania
			</attr>
    </taxon>
    <taxon id="hCoV-19/USA/MN-CDC-IBX046644234037/2021|EPI_ISL_2087544|2021-04-20">
      <date value="2021.2986301369863" direction="forwards" units="years"/>
      <attr name="country">
				USA
			</attr>
    </taxon>
    <taxon id="hCoV-19/Central_African_Republic/RCA-34/2021|EPI_ISL_1762076|2021">
      <date value="2021.0" direction="forwards" units="years" uncertainty="1.0"/>
      <attr name="country">
				Central_African_Republic
			</attr>
    </taxon>
    <taxon id="hCoV-19/Lithuania/LTU000_NMRVI_123767/2021|EPI_ISL_2694567|2021-06-01">
      <date value="2021.4136986301369" direction="forwards" units="years"/>
      <attr name="country">
				Lithuania
			</attr>
    </taxon>
    <taxon id="hCoV-19/France/PDL-CHUN-0050/2021|EPI_ISL_2193991|2021-03-29">
      <date value="2021.2383561643835" direction="forwards" units="years"/>
      <attr name="country">
				France
			</attr>
    </taxon>
    <taxon id="hCoV-19/Belgium/MBLGPF541707/2021|EPI_ISL_2492427|2021-05-30">
      <date value="2021.4082191780822" direction="forwards" units="years"/>
      <attr name="country">
				Belgium
			</attr>
    </taxon>
    <taxon id="hCoV-19/France/NOR-76350913/2021|EPI_ISL_2688759|2021-04-18">
      <date value="2021.2931506849316" direction="forwards" units="years"/>
      <attr name="country">
				France
			</attr>
    </taxon>
    <taxon id="hCoV-19/Lithuania/IBT-LSC-VU_r08_34/2021|EPI_ISL_2138854|2021-04-27">
      <date value="2021.317808219178" direction="forwards" units="years"/>
      <attr name="country">
				Lithuania
			</attr>
    </taxon>
    <taxon id="hCoV-19/USA/MN-CDC-IBX268520828935/2021|EPI_ISL_1733152|2021-04-09">
      <date value="2021.268493150685" direction="forwards" units="years"/>
      <attr name="country">
				USA
			</attr>
    </taxon>
    <taxon id="hCoV-19/Lithuania/MB23560/2021|EPI_ISL_2095986|2021-03-29">
      <date value="2021.2383561643835" direction="forwards" units="years"/>
      <attr name="country">
				Lithuania
			</attr>
    </taxon>
    <taxon id="hCoV-19/Lithuania/LTU000_REZUS_06_05_A147/2021|EPI_ISL_2694564|2021-06-05">
      <date value="2021.4246575342465" direction="forwards" units="years"/>
      <attr name="country">
				Lithuania
			</attr>
    </taxon>
    <taxon id="hCoV-19/USA/WA-CDC-4139020-001/2021|EPI_ISL_2534007|2021-03-25">
      <date value="2021.227397260274" direction="forwards" units="years"/>
      <attr name="country">
				USA
			</attr>
    </taxon>
    <taxon id="hCoV-19/France/OCC-CHU-TLS-210611244701/2021|EPI_ISL_2278470|2021-02-25">
      <date value="2021.150684931507" direction="forwards" units="years"/>
      <attr name="country">
				France
			</attr>
    </taxon>
    <taxon id="hCoV-19/South_Korea/KDCA4495/2021|EPI_ISL_2361241|2021-05-02">
      <date value="2021.331506849315" direction="forwards" units="years"/>
      <attr name="country">
				South_Korea
			</attr>
    </taxon>
    <taxon id="hCoV-19/France/GES-HMN-21052140365/2021|EPI_ISL_2228812|2021-05-09">
      <date value="2021.3506849315067" direction="forwards" units="years"/>
      <attr name="country">
				France
			</attr>
    </taxon>
    <taxon id="hCoV-19/South_Korea/KDCA4452/2021|EPI_ISL_2361198|2021-04-22">
      <date value="2021.304109589041" direction="forwards" units="years"/>
      <attr name="country">
				South_Korea
			</attr>
    </taxon>
    <taxon id="hCoV-19/England/CAMC-13B8441/2021|EPI_ISL_1329214|2021-03-10">
      <date value="2021.186301369863" direction="forwards" units="years"/>
      <attr name="country">
				UK
			</attr>
    </taxon>
    <taxon id="hCoV-19/Cameroon/CV999/2021|EPI_ISL_1715199|2021-01-06">
      <date value="2021.013698630137" direction="forwards" units="years"/>
      <attr name="country">
				Cameroon
			</attr>
    </taxon>
    <taxon id="hCoV-19/France/ARA-HCL990000295019/2021|EPI_ISL_2373932|2021-05-20">
      <date value="2021.3808219178081" direction="forwards" units="years"/>
      <attr name="country">
				France
			</attr>
    </taxon>
    <taxon id="hCoV-19/France/ARA-HCL021097393701/2021|EPI_ISL_2482791|2021-05-25">
      <date value="2021.3945205479451" direction="forwards" units="years"/>
      <attr name="country">
				France
			</attr>
    </taxon>
    <taxon id="hCoV-19/Scotland/QEUH-156AA95/2021|EPI_ISL_2238624|2021-05-06">
      <date value="2021.3424657534247" direction="forwards" units="years"/>
      <attr name="country">
				UK
			</attr>
    </taxon>
    <taxon id="hCoV-19/France/IDF-IPP10024/2021|EPI_ISL_1789089|2021-04-15">
      <date value="2021.2849315068493" direction="forwards" units="years"/>
      <attr name="country">
				France
			</attr>
    </taxon>
    <taxon id="hCoV-19/Switzerland/VD-CHUV-GEN4742/2021|EPI_ISL_2102132|2021-05-03">
      <date value="2021.3342465753424" direction="forwards" units="years"/>
      <attr name="country">
				Switzerland
			</attr>
    </taxon>
    <taxon id="hCoV-19/Lithuania/MB24434/2021|EPI_ISL_2095981|2021-04-01">
      <date value="2021.2465753424658" direction="forwards" units="years"/>
      <attr name="country">
				Lithuania
			</attr>
    </taxon>
    <taxon id="hCoV-19/Canada/ABPHL-12079/2021|EPI_ISL_2169676|2021-04-07">
      <date value="2021.2630136986302" direction="forwards" units="years"/>
      <attr name="country">
				Canada
			</attr>
    </taxon>
    <taxon id="hCoV-19/Central_African_Republic/RCA-38/2021|EPI_ISL_1762080|2021">
      <date value="2021.0" direction="forwards" units="years" uncertainty="1.0"/>
      <attr name="country">
				Central_African_Republic
			</attr>
    </taxon>
    <taxon id="hCoV-19/Lithuania/IBT-LSC-VU_r08_42/2021|EPI_ISL_2138861|2021-04-28">
      <date value="2021.3205479452056" direction="forwards" units="years"/>
      <attr name="country">
				Lithuania
			</attr>
    </taxon>
    <taxon id="hCoV-19/South_Korea/KDCA4511/2021|EPI_ISL_2361256|2021-05-09">
      <date value="2021.3506849315067" direction="forwards" units="years"/>
      <attr name="country">
				South_Korea
			</attr>
    </taxon>
    <taxon id="hCoV-19/France/ARA-HCL021111733201/2021|EPI_ISL_2676765|2021-06-14">
      <date value="2021.4493150684932" direction="forwards" units="years"/>
      <attr name="country">
				France
			</attr>
    </taxon>
    <taxon id="hCoV-19/South_Korea/KDCA4505/2021|EPI_ISL_2361250|2021-05-09">
      <date value="2021.3506849315067" direction="forwards" units="years"/>
      <attr name="country">
				South_Korea
			</attr>
    </taxon>
    <taxon id="hCoV-19/France/NOR-11816013/2021|EPI_ISL_2688663|2021-05-03">
      <date value="2021.3342465753424" direction="forwards" units="years"/>
      <attr name="country">
				France
			</attr>
    </taxon>
    <taxon id="hCoV-19/South_Korea/KDCA4461/2021|EPI_ISL_2361213|2021-04-26">
      <date value="2021.3150684931506" direction="forwards" units="years"/>
      <attr name="country">
				South_Korea
			</attr>
    </taxon>
    <taxon id="hCoV-19/Portugal/PT7413/2021|EPI_ISL_2248995|2021-05-11">
      <date value="2021.3561643835617" direction="forwards" units="years"/>
      <attr name="country">
				Portugal
			</attr>
    </taxon>
    <taxon id="hCoV-19/France/IDF-HMN-21062090193/2021|EPI_ISL_2637798|2021-05-18">
      <date value="2021.3753424657534" direction="forwards" units="years"/>
      <attr name="country">
				France
			</attr>
    </taxon>
    <taxon id="hCoV-19/Central_African_Republic/RCA-31/2021|EPI_ISL_1788083|2021">
      <date value="2021.0" direction="forwards" units="years" uncertainty="1.0"/>
      <attr name="country">
				Central_African_Republic
			</attr>
    </taxon>
    <taxon id="hCoV-19/Lithuania/IBT-LSC-VU_r12_07/2021|EPI_ISL_2497502|2021-05-25">
      <date value="2021.3945205479451" direction="forwards" units="years"/>
      <attr name="country">
				Lithuania
			</attr>
    </taxon>
    <taxon id="hCoV-19/Lithuania/MB23945/2021|EPI_ISL_2095980|2021-03-31">
      <date value="2021.2438356164384" direction="forwards" units="years"/>
      <attr name="country">
				Lithuania
			</attr>
    </taxon>
    <taxon id="hCoV-19/Cameroon/Yaounde-ECO33/2021|EPI_ISL_1190761|2021-01-07">
      <date value="2021.0164383561644" direction="forwards" units="years"/>
      <attr name="country">
				Cameroon
			</attr>
    </taxon>
    <taxon id="hCoV-19/France/HDF-P326-21134M0692/2021|EPI_ISL_1671822|2021-03-31">
      <date value="2021.2438356164384" direction="forwards" units="years"/>
      <attr name="country">
				France
			</attr>
    </taxon>
    <taxon id="hCoV-19/France/NAQ-HCL021105780701/2021|EPI_ISL_2629288|2021-06-05">
      <date value="2021.4246575342465" direction="forwards" units="years"/>
      <attr name="country">
				France
			</attr>
    </taxon>
    <taxon id="hCoV-19/Central_African_Republic/301/2021|EPI_ISL_2365416|2021-04-22">
      <date value="2021.304109589041" direction="forwards" units="years"/>
      <attr name="country">
				Central_African_Republic
			</attr>
    </taxon>
    <taxon id="hCoV-19/Lithuania/MR-LUHS-10-48/2021|EPI_ISL_2428501|2021-05-17">
      <date value="2021.372602739726" direction="forwards" units="years"/>
      <attr name="country">
				Lithuania
			</attr>
    </taxon>
    <taxon id="hCoV-19/Belgium/Aalst-OLVZ-8042639/2021|EPI_ISL_1620228|2021-03-28">
      <date value="2021.2356164383561" direction="forwards" units="years"/>
      <attr name="country">
				Belgium
			</attr>
    </taxon>
    <taxon id="hCoV-19/Central_African_Republic/RCA-44/2021|EPI_ISL_1762086|2021">
      <date value="2021.0" direction="forwards" units="years" uncertainty="1.0"/>
      <attr name="country">
				Central_African_Republic
			</attr>
    </taxon>
    <taxon id="hCoV-19/Lithuania/IBT-LSC-VU_r13_34/2021|EPI_ISL_2625911|2021-06-03">
      <date value="2021.4191780821918" direction="forwards" units="years"/>
      <attr name="country">
				Lithuania
			</attr>
    </taxon>
    <taxon id="hCoV-19/Lithuania/IBT-LSC-VU_r13_35/2021|EPI_ISL_2625912|2021-06-04">
      <date value="2021.4219178082192" direction="forwards" units="years"/>
      <attr name="country">
				Lithuania
			</attr>
    </taxon>
    <taxon id="hCoV-19/Lithuania/S21E718/2021|EPI_ISL_2428683|2021-04-20">
      <date value="2021.2986301369863" direction="forwards" units="years"/>
      <attr name="country">
				Lithuania
			</attr>
    </taxon>
    <taxon id="hCoV-19/Gabon/CERMEL-DD0336/2021|EPI_ISL_2442363|2021-05-08">
      <date value="2021.3479452054794" direction="forwards" units="years"/>
      <attr name="country">
				Gabon
			</attr>
    </taxon>
    <taxon id="hCoV-19/Lithuania/LSMULKKGMMK10C167/2021|EPI_ISL_1540680|2021-03-15">
      <date value="2021.2" direction="forwards" units="years"/>
      <attr name="country">
				Lithuania
			</attr>
    </taxon>
    <taxon id="hCoV-19/USA/MI-CDC-STM-000061965/2021|EPI_ISL_2010575|2021-04-23">
      <date value="2021.3068493150686" direction="forwards" units="years"/>
      <attr name="country">
				USA
			</attr>
    </taxon>
    <taxon id="hCoV-19/South_Korea/KDCA4506/2021|EPI_ISL_2361251|2021-05-08">
      <date value="2021.3479452054794" direction="forwards" units="years"/>
      <attr name="country">
				South_Korea
			</attr>
    </taxon>
    <taxon id="hCoV-19/France/NOR-IPP08805/2021|EPI_ISL_1675013|2021-03-30">
      <date value="2021.2410958904109" direction="forwards" units="years"/>
      <attr name="country">
				France
			</attr>
    </taxon>
    <taxon id="hCoV-19/France/IDF-IPP10025/2021|EPI_ISL_1789090|2021-04-15">
      <date value="2021.2849315068493" direction="forwards" units="years"/>
      <attr name="country">
				France
			</attr>
    </taxon>
    <taxon id="hCoV-19/Lithuania/S21E725/2021|EPI_ISL_2428633|2021-05-06">
      <date value="2021.3424657534247" direction="forwards" units="years"/>
      <attr name="country">
				Lithuania
			</attr>
    </taxon>
    <taxon id="hCoV-19/South_Korea/KDCA4430/2021|EPI_ISL_2361135|2021-04-15">
      <date value="2021.2849315068493" direction="forwards" units="years"/>
      <attr name="country">
				South_Korea
			</attr>
    </taxon>
    <taxon id="hCoV-19/South_Korea/KDCA4493/2021|EPI_ISL_2361239|2021-05-04">
      <date value="2021.33698630137" direction="forwards" units="years"/>
      <attr name="country">
				South_Korea
			</attr>
    </taxon>
    <taxon id="hCoV-19/Lithuania/IBT-LSC-VU_r14_19/2021|EPI_ISL_2644793|2021-06-08">
      <date value="2021.4328767123288" direction="forwards" units="years"/>
      <attr name="country">
				Lithuania
			</attr>
    </taxon>
    <taxon id="hCoV-19/France/PDL-CHUN-0075/2021|EPI_ISL_2194021|2021-04-09">
      <date value="2021.268493150685" direction="forwards" units="years"/>
      <attr name="country">
				France
			</attr>
    </taxon>
    <taxon id="hCoV-19/Portugal/PT8049/2021|EPI_ISL_2362123|2021-05-14">
      <date value="2021.3643835616438" direction="forwards" units="years"/>
      <attr name="country">
				Portugal
			</attr>
    </taxon>
    <taxon id="hCoV-19/Central_African_Republic/RCA-35/2021|EPI_ISL_1762077|2021">
      <date value="2021.0" direction="forwards" units="years" uncertainty="1.0"/>
      <attr name="country">
				Central_African_Republic
			</attr>
    </taxon>
    <taxon id="hCoV-19/Switzerland/BS-UHB-42829083/2021|EPI_ISL_2102102|2021-05-04">
      <date value="2021.33698630137" direction="forwards" units="years"/>
      <attr name="country">
				Switzerland
			</attr>
    </taxon>
    <taxon id="hCoV-19/Central_African_Republic/234/2021|EPI_ISL_2365409|2021-03-31">
      <date value="2021.2438356164384" direction="forwards" units="years"/>
      <attr name="country">
				Central_African_Republic
			</attr>
    </taxon>
    <taxon id="hCoV-19/DRC/RDC-05/2021|EPI_ISL_1758089|2021">
      <date value="2021.0" direction="forwards" units="years" uncertainty="1.0"/>
      <attr name="country">
				DRC
			</attr>
    </taxon>
    <taxon id="hCoV-19/Central_African_Republic/RCA-42/2021|EPI_ISL_1762084|2021">
      <date value="2021.0" direction="forwards" units="years" uncertainty="1.0"/>
      <attr name="country">
				Central_African_Republic
			</attr>
    </taxon>
    <taxon id="hCoV-19/Central_African_Republic/229/2021|EPI_ISL_2365408|2021-03-29">
      <date value="2021.2383561643835" direction="forwards" units="years"/>
      <attr name="country">
				Central_African_Republic
			</attr>
    </taxon>
    <taxon id="hCoV-19/France/NOR-76350931/2021|EPI_ISL_2688760|2021-04-18">
      <date value="2021.2931506849316" direction="forwards" units="years"/>
      <attr name="country">
				France
			</attr>
    </taxon>
    <taxon id="hCoV-19/France/NOR-11635690/2021|EPI_ISL_2688652|2021-04-09">
      <date value="2021.268493150685" direction="forwards" units="years"/>
      <attr name="country">
				France
			</attr>
    </taxon>
    <taxon id="hCoV-19/France/IDF-IPP10029/2021|EPI_ISL_1789094|2021-04-15">
      <date value="2021.2849315068493" direction="forwards" units="years"/>
      <attr name="country">
				France
			</attr>
    </taxon>
    <taxon id="hCoV-19/Switzerland/VD-CHUV-GEN4729/2021|EPI_ISL_2137411|2021-05-06">
      <date value="2021.3424657534247" direction="forwards" units="years"/>
      <attr name="country">
				Switzerland
			</attr>
    </taxon>
    <taxon id="hCoV-19/Switzerland/BL-ETHZ-591306/2021|EPI_ISL_1914218|2021-04-21">
      <date value="2021.3013698630136" direction="forwards" units="years"/>
      <attr name="country">
				Switzerland
			</attr>
    </taxon>
    <taxon id="hCoV-19/South_Korea/KDCA4425/2021|EPI_ISL_2361097|2021-03-31">
      <date value="2021.2438356164384" direction="forwards" units="years"/>
      <attr name="country">
				South_Korea
			</attr>
    </taxon>
    <taxon id="hCoV-19/South_Korea/KDCA4510/2021|EPI_ISL_2361255|2021-05-06">
      <date value="2021.3424657534247" direction="forwards" units="years"/>
      <attr name="country">
				South_Korea
			</attr>
    </taxon>
    <taxon id="hCoV-19/South_Korea/KDCA4424/2021|EPI_ISL_2361096|2021-03-31">
      <date value="2021.2438356164384" direction="forwards" units="years"/>
      <attr name="country">
				South_Korea
			</attr>
    </taxon>
    <taxon id="hCoV-19/Switzerland/VD-CHUV-GEN4599/2021|EPI_ISL_1941702|2021-04-28">
      <date value="2021.3205479452056" direction="forwards" units="years"/>
      <attr name="country">
				Switzerland
			</attr>
    </taxon>
    <taxon id="hCoV-19/England/MILK-1576498/2021|EPI_ISL_2117910|2021-05-09">
      <date value="2021.3506849315067" direction="forwards" units="years"/>
      <attr name="country">
				UK
			</attr>
    </taxon>
    <taxon id="hCoV-19/USA/MN-CDC-IBX381785292539/2021|EPI_ISL_2187220|2021-04-30">
      <date value="2021.3260273972603" direction="forwards" units="years"/>
      <attr name="country">
				USA
			</attr>
    </taxon>
    <taxon id="hCoV-19/Scotland/MILK-1576234/2021|EPI_ISL_2152803|2021-05-10">
      <date value="2021.3534246575343" direction="forwards" units="years"/>
      <attr name="country">
				UK
			</attr>
    </taxon>
    <taxon id="hCoV-19/Switzerland/VD-CHUV-GEN5386/2021|EPI_ISL_2622110|2021-06-07">
      <date value="2021.4301369863015" direction="forwards" units="years"/>
      <attr name="country">
				Switzerland
			</attr>
    </taxon>
    <taxon id="hCoV-19/Lithuania/KUL005124788/2021|EPI_ISL_2095894|2021-04-06">
      <date value="2021.2602739726028" direction="forwards" units="years"/>
      <attr name="country">
				Lithuania
			</attr>
    </taxon>
    <taxon id="B.1.619|hCoV-19/Germany/SN-RKI-I-036245/2021|EPI_ISL_1282092|2021-03-02">
      <date value="2021.164383561644" direction="forwards" units="years"/>
      <attr name="country">
				Germany
			</attr>
    </taxon>
    <taxon id="hCoV-19/England/CAMC-139A928/2021|EPI_ISL_1275972|2021-03-04">
      <date value="2021.1698630136987" direction="forwards" units="years"/>
      <attr name="country">
				UK
			</attr>
    </taxon>
    <taxon id="hCoV-19/France/IDF-SLS762104068369/2021|EPI_ISL_2373973|2021-04-20">
      <date value="2021.2986301369863" direction="forwards" units="years"/>
      <attr name="country">
				France
			</attr>
    </taxon>
    <taxon id="hCoV-19/Gabon/CERMEL-DD0149/2021|EPI_ISL_2434979|2021-05-05">
      <date value="2021.3397260273973" direction="forwards" units="years"/>
      <attr name="country">
				Gabon
			</attr>
    </taxon>
    <taxon id="hCoV-19/USA/MN-MDH-7354/2021|EPI_ISL_2249639|2021-05-04">
      <date value="2021.33698630137" direction="forwards" units="years"/>
      <attr name="country">
				USA
			</attr>
    </taxon>
    <taxon id="hCoV-19/Switzerland/VD-CHUV-GEN4428/2021|EPI_ISL_2137391|2021-04-23">
      <date value="2021.3068493150686" direction="forwards" units="years"/>
      <attr name="country">
				Switzerland
			</attr>
    </taxon>
    <taxon id="hCoV-19/Italy/VEN-IZSVe-21RS1435-1_BL/2021|EPI_ISL_2638158|2021-05-12">
      <date value="2021.358904109589" direction="forwards" units="years"/>
      <attr name="country">
				Italy
			</attr>
    </taxon>
    <taxon id="hCoV-19/Switzerland/VD-CHUV-GEN5024/2021|EPI_ISL_2322956|2021-05-24">
      <date value="2021.3917808219178" direction="forwards" units="years"/>
      <attr name="country">
				Switzerland
			</attr>
    </taxon>
    <taxon id="hCoV-19/Belgium/UZA-UA-21050048/2021|EPI_ISL_2131284|2021-05-05">
      <date value="2021.3397260273973" direction="forwards" units="years"/>
      <attr name="country">
				Belgium
			</attr>
    </taxon>
    <taxon id="hCoV-19/Switzerland/GE-HUG-34224926/2021|EPI_ISL_2343182|2021-05-19">
      <date value="2021.3780821917808" direction="forwards" units="years"/>
      <attr name="country">
				Switzerland
			</attr>
    </taxon>
    <taxon id="hCoV-19/South_Korea/KDCA4498/2021|EPI_ISL_2361244|2021-05-09">
      <date value="2021.3506849315067" direction="forwards" units="years"/>
      <attr name="country">
				South_Korea
			</attr>
    </taxon>
    <taxon id="hCoV-19/France/BRE-IPP10689/2021|EPI_ISL_2029615|2021-04-27">
      <date value="2021.317808219178" direction="forwards" units="years"/>
      <attr name="country">
				France
			</attr>
    </taxon>
    <taxon id="hCoV-19/Lithuania/IBT-LSC-VU_r14_31/2021|EPI_ISL_2644782|2021-06-07">
      <date value="2021.4301369863015" direction="forwards" units="years"/>
      <attr name="country">
				Lithuania
			</attr>
    </taxon>
    <taxon id="hCoV-19/South_Korea/KDCA4519/2021|EPI_ISL_2361263|2021-05-04">
      <date value="2021.33698630137" direction="forwards" units="years"/>
      <attr name="country">
				South_Korea
			</attr>
    </taxon>
    <taxon id="hCoV-19/Spain/CT-HUGTiPM010MZ7G7/2021|EPI_ISL_1583618|2021-03-30">
      <date value="2021.2410958904109" direction="forwards" units="years"/>
      <attr name="country">
				Spain
			</attr>
    </taxon>
    <taxon id="hCoV-19/Lithuania/LTU000_INMEDICA_411686/2021|EPI_ISL_2428387|2021-05-11">
      <date value="2021.3561643835617" direction="forwards" units="years"/>
      <attr name="country">
				Lithuania
			</attr>
    </taxon>
    <taxon id="hCoV-19/Central_African_Republic/RCA-32/2021|EPI_ISL_1762075|2021">
      <date value="2021.0" direction="forwards" units="years" uncertainty="1.0"/>
      <attr name="country">
				Central_African_Republic
			</attr>
    </taxon>
    <taxon id="hCoV-19/Belgium/UGent-5861/2021|EPI_ISL_2192125|2021-04-20">
      <date value="2021.2986301369863" direction="forwards" units="years"/>
      <attr name="country">
				Belgium
			</attr>
    </taxon>
    <taxon id="hCoV-19/South_Korea/KDCA4489/2021|EPI_ISL_2361236|2021-04-28">
      <date value="2021.3205479452056" direction="forwards" units="years"/>
      <attr name="country">
				South_Korea
			</attr>
    </taxon>
    <taxon id="hCoV-19/France/ARA-HCL021061598501/2021|EPI_ISL_1623586|2021-03-29">
      <date value="2021.2383561643835" direction="forwards" units="years"/>
      <attr name="country">
				France
			</attr>
    </taxon>
    <taxon id="hCoV-19/South_Korea/KDCA4486/2021|EPI_ISL_2361233|2021-04-27">
      <date value="2021.317808219178" direction="forwards" units="years"/>
      <attr name="country">
				South_Korea
			</attr>
    </taxon>
    <taxon id="hCoV-19/England/CAMC-13AFBFD/2021|EPI_ISL_1316127|2021-03-06">
      <date value="2021.1753424657534" direction="forwards" units="years"/>
      <attr name="country">
				UK
			</attr>
    </taxon>
    <taxon id="hCoV-19/France/IDF-IPP10517/2021|EPI_ISL_2029714|2021-04-24">
      <date value="2021.309589041096" direction="forwards" units="years"/>
      <attr name="country">
				France
			</attr>
    </taxon>
    <taxon id="hCoV-19/Belgium/UGent-4966/2021|EPI_ISL_1827069|2021-04-03">
      <date value="2021.2520547945205" direction="forwards" units="years"/>
      <attr name="country">
				Belgium
			</attr>
    </taxon>
    <taxon id="hCoV-19/South_Korea/KDCA4473/2021|EPI_ISL_2361223|2021-04-27">
      <date value="2021.317808219178" direction="forwards" units="years"/>
      <attr name="country">
				South_Korea
			</attr>
    </taxon>
    <taxon id="B.1.619|hCoV-19/Switzerland/NE-PMI-2105-6524/2021|EPI_ISL_1302829|2021-02-06">
      <date value="2021.0986301369862" direction="forwards" units="years"/>
      <attr name="country">
				Switzerland
			</attr>
    </taxon>
    <taxon id="hCoV-19/South_Korea/KDCA4441/2021|EPI_ISL_2361167|2021-04-21">
      <date value="2021.3013698630136" direction="forwards" units="years"/>
      <attr name="country">
				South_Korea
			</attr>
    </taxon>
    <taxon id="hCoV-19/Germany/NW-RKI-I-145301/2021|EPI_ISL_2129571|2021-05-03">
      <date value="2021.3342465753424" direction="forwards" units="years"/>
      <attr name="country">
				Germany
			</attr>
    </taxon>
    <taxon id="hCoV-19/Central_African_Republic/326/2021|EPI_ISL_2365417|2021-04-26">
      <date value="2021.3150684931506" direction="forwards" units="years"/>
      <attr name="country">
				Central_African_Republic
			</attr>
    </taxon>
    <taxon id="hCoV-19/Cameroon/CV436/2020|EPI_ISL_845560|2020-11-19">
      <date value="2020.8825136612022" direction="forwards" units="years"/>
      <attr name="country">
				Cameroon
			</attr>
    </taxon>
    <taxon id="hCoV-19/Lithuania/LTU000_NMVRI56199/2021|EPI_ISL_1579571|2021-03-21">
      <date value="2021.2164383561644" direction="forwards" units="years"/>
      <attr name="country">
				Lithuania
			</attr>
    </taxon>
    <taxon id="hCoV-19/Central_African_Republic/266/2021|EPI_ISL_2365415|2021-04-12">
      <date value="2021.2767123287672" direction="forwards" units="years"/>
      <attr name="country">
				Central_African_Republic
			</attr>
    </taxon>
    <taxon id="hCoV-19/Switzerland/VD-CHUV-GEN5425/2021|EPI_ISL_2686828|2021-06-16">
      <date value="2021.454794520548" direction="forwards" units="years"/>
      <attr name="country">
				Switzerland
			</attr>
    </taxon>
    <taxon id="hCoV-19/South_Korea/KDCA4471/2021|EPI_ISL_2361221|2021-04-27">
      <date value="2021.317808219178" direction="forwards" units="years"/>
      <attr name="country">
				South_Korea
			</attr>
    </taxon>
    <taxon id="hCoV-19/Central_African_Republic/RCA-36/2021|EPI_ISL_1762078|2021">
      <date value="2021.0" direction="forwards" units="years" uncertainty="1.0"/>
      <attr name="country">
				Central_African_Republic
			</attr>
    </taxon>
    <taxon id="hCoV-19/Lithuania/IBT-LSC-VU_r12_36/2021|EPI_ISL_2497531|2021-05-29">
      <date value="2021.4054794520548" direction="forwards" units="years"/>
      <attr name="country">
				Lithuania
			</attr>
    </taxon>
    <taxon id="hCoV-19/Lithuania/LTU000_REZUS_06_05_50/2021|EPI_ISL_2694563|2021-06-05">
      <date value="2021.4246575342465" direction="forwards" units="years"/>
      <attr name="country">
				Lithuania
			</attr>
    </taxon>
    <taxon id="hCoV-19/Lithuania/IBT-LSC-VU_r11_09/2021|EPI_ISL_2428485|2021-05-19">
      <date value="2021.3780821917808" direction="forwards" units="years"/>
      <attr name="country">
				Lithuania
			</attr>
    </taxon>
    <taxon id="hCoV-19/Lithuania/LTU000_NMVRI53742/2021|EPI_ISL_1579784|2021-03-16">
      <date value="2021.2027397260274" direction="forwards" units="years"/>
      <attr name="country">
				Lithuania
			</attr>
    </taxon>
    <taxon id="hCoV-19/Lithuania/LTU000_RSL_11244072/2021|EPI_ISL_2694533|2021-06-04">
      <date value="2021.4219178082192" direction="forwards" units="years"/>
      <attr name="country">
				Lithuania
			</attr>
    </taxon>
    <taxon id="hCoV-19/France/ARA-HCL021061596501/2021|EPI_ISL_1623167|2021-03-29">
      <date value="2021.2383561643835" direction="forwards" units="years"/>
      <attr name="country">
				France
			</attr>
    </taxon>
    <taxon id="hCoV-19/South_Korea/KDCA4467/2021|EPI_ISL_2361219|2021-04-26">
      <date value="2021.3150684931506" direction="forwards" units="years"/>
      <attr name="country">
				South_Korea
			</attr>
    </taxon>
    <taxon id="hCoV-19/Lithuania/S21D913/2021|EPI_ISL_1756904|2021-04-12">
      <date value="2021.2767123287672" direction="forwards" units="years"/>
      <attr name="country">
				Lithuania
			</attr>
    </taxon>
    <taxon id="hCoV-19/USA/MD-MDH-2148/2021|EPI_ISL_1936184|2021-04-19">
      <date value="2021.295890410959" direction="forwards" units="years"/>
      <attr name="country">
				USA
			</attr>
    </taxon>
    <taxon id="hCoV-19/Germany/BW-RKI-I-162089/2021|EPI_ISL_2316829|2021-05-05">
      <date value="2021.3397260273973" direction="forwards" units="years"/>
      <attr name="country">
				Germany
			</attr>
    </taxon>
    <taxon id="hCoV-19/Italy/VEN-IZSVe-21RS1307-3_PD/2021|EPI_ISL_2604197|2021-05-13">
      <date value="2021.3616438356164" direction="forwards" units="years"/>
      <attr name="country">
				Italy
			</attr>
    </taxon>
    <taxon id="hCoV-19/Germany/MV-RKI-I-138362/2021|EPI_ISL_2123141|2021-04-12">
      <date value="2021.2767123287672" direction="forwards" units="years"/>
      <attr name="country">
				Germany
			</attr>
    </taxon>
    <taxon id="hCoV-19/South_Korea/KDCA4500/2021|EPI_ISL_2361246|2021-05-06">
      <date value="2021.3424657534247" direction="forwards" units="years"/>
      <attr name="country">
				South_Korea
			</attr>
    </taxon>
    <taxon id="hCoV-19/Germany/BW-RKI-I-167766/2021|EPI_ISL_2390317|2021-05-17">
      <date value="2021.372602739726" direction="forwards" units="years"/>
      <attr name="country">
				Germany
			</attr>
    </taxon>
    <taxon id="hCoV-19/South_Korea/KDCA4472/2021|EPI_ISL_2361222|2021-04-27">
      <date value="2021.317808219178" direction="forwards" units="years"/>
      <attr name="country">
				South_Korea
			</attr>
    </taxon>
    <taxon id="hCoV-19/Germany/HH-p7273/2021|EPI_ISL_2689476|2021-06-04">
      <date value="2021.4219178082192" direction="forwards" units="years"/>
      <attr name="country">
				Germany
			</attr>
    </taxon>
    <taxon id="hCoV-19/Germany/RP-RKI-I-140336/2021|EPI_ISL_2124462|2021-05-06">
      <date value="2021.3424657534247" direction="forwards" units="years"/>
      <attr name="country">
				Germany
			</attr>
    </taxon>
    <taxon id="hCoV-19/Lithuania/IBT-LSC-VU_r13_07/2021|EPI_ISL_2625886|2021-05-31">
      <date value="2021.4109589041095" direction="forwards" units="years"/>
      <attr name="country">
				Lithuania
			</attr>
    </taxon>
    <taxon id="hCoV-19/South_Korea/KDCA4437/2021|EPI_ISL_2361152|2021-04-11">
      <date value="2021.2739726027398" direction="forwards" units="years"/>
      <attr name="country">
				South_Korea
			</attr>
    </taxon>
    <taxon id="hCoV-19/Lithuania/NMRVI67372/2021|EPI_ISL_1909844|2021-04-01">
      <date value="2021.2465753424658" direction="forwards" units="years"/>
      <attr name="country">
				Lithuania
			</attr>
    </taxon>
    <taxon id="hCoV-19/France/NOR-76061751/2021|EPI_ISL_2688698|2021-05-14">
      <date value="2021.3643835616438" direction="forwards" units="years"/>
      <attr name="country">
				France
			</attr>
    </taxon>
    <taxon id="hCoV-19/Switzerland/NE-PMI-2114-4035/2021|EPI_ISL_2226705|2021-04-09">
      <date value="2021.268493150685" direction="forwards" units="years"/>
      <attr name="country">
				Switzerland
			</attr>
    </taxon>
    <taxon id="hCoV-19/Lithuania/LTU000_NMVRI56871/2021|EPI_ISL_1579903|2021-03-22">
      <date value="2021.2191780821918" direction="forwards" units="years"/>
      <attr name="country">
				Lithuania
			</attr>
    </taxon>
    <taxon id="hCoV-19/Lithuania/IBT-LSC-VU_r05_20/2021|EPI_ISL_1760022|2021-04-07">
      <date value="2021.2630136986302" direction="forwards" units="years"/>
      <attr name="country">
				Lithuania
			</attr>
    </taxon>
    <taxon id="hCoV-19/Lithuania/LTU000_SL_11230601/2021|EPI_ISL_2615051|2021-05-25">
      <date value="2021.3945205479451" direction="forwards" units="years"/>
      <attr name="country">
				Lithuania
			</attr>
    </taxon>
    <taxon id="hCoV-19/South_Korea/KDCA4448/2021|EPI_ISL_2361186|2021-04-22">
      <date value="2021.304109589041" direction="forwards" units="years"/>
      <attr name="country">
				South_Korea
			</attr>
    </taxon>
    <taxon id="hCoV-19/France/ARA-210013001901/2021|EPI_ISL_1406653|2021-02-26">
      <date value="2021.1534246575343" direction="forwards" units="years"/>
      <attr name="country">
				France
			</attr>
    </taxon>
    <taxon id="hCoV-19/Switzerland/VD-CHUV-GEN4333/2021|EPI_ISL_1829052|2021-04-14">
      <date value="2021.282191780822" direction="forwards" units="years"/>
      <attr name="country">
				Switzerland
			</attr>
    </taxon>
    <taxon id="hCoV-19/Portugal/PT8057/2021|EPI_ISL_2362131|2021-05-14">
      <date value="2021.3643835616438" direction="forwards" units="years"/>
      <attr name="country">
				Portugal
			</attr>
    </taxon>
    <taxon id="hCoV-19/Cameroon/CV985/2021|EPI_ISL_1715190|2021">
      <date value="2021.0" direction="forwards" units="years" uncertainty="1.0"/>
      <attr name="country">
				Cameroon
			</attr>
    </taxon>
    <taxon id="hCoV-19/Switzerland/VD-CHUV-GEN4425/2021|EPI_ISL_2137390|2021-04-24">
      <date value="2021.309589041096" direction="forwards" units="years"/>
      <attr name="country">
				Switzerland
			</attr>
    </taxon>
    <taxon id="hCoV-19/Lithuania/S21D890/2021|EPI_ISL_1823198|2021-04-10">
      <date value="2021.2712328767122" direction="forwards" units="years"/>
      <attr name="country">
				Lithuania
			</attr>
    </taxon>
    <taxon id="hCoV-19/South_Korea/KDCA4454/2021|EPI_ISL_2361207|2021-04-23">
      <date value="2021.3068493150686" direction="forwards" units="years"/>
      <attr name="country">
				South_Korea
			</attr>
    </taxon>
    <taxon id="hCoV-19/Lithuania/IBT-LSC-VU_r08_12/2021|EPI_ISL_2138832|2021-04-28">
      <date value="2021.3205479452056" direction="forwards" units="years"/>
      <attr name="country">
				Lithuania
			</attr>
    </taxon>
    <taxon id="hCoV-19/Central_African_Republic/RCA-28/2021|EPI_ISL_1762072|2021">
      <date value="2021.0" direction="forwards" units="years" uncertainty="1.0"/>
      <attr name="country">
				Central_African_Republic
			</attr>
    </taxon>
    <taxon id="hCoV-19/Central_African_Republic/RCA-14/2021|EPI_ISL_1762062|2021">
      <date value="2021.0" direction="forwards" units="years" uncertainty="1.0"/>
      <attr name="country">
				Central_African_Republic
			</attr>
    </taxon>
    <taxon id="hCoV-19/Lithuania/MB24624/2021|EPI_ISL_2095983|2021-04-02">
      <date value="2021.2493150684932" direction="forwards" units="years"/>
      <attr name="country">
				Lithuania
			</attr>
    </taxon>
    <taxon id="hCoV-19/Switzerland/VD-CHUV-GEN5255/2021|EPI_ISL_2500528|2021-05-31">
      <date value="2021.4109589041095" direction="forwards" units="years"/>
      <attr name="country">
				Switzerland
			</attr>
    </taxon>
    <taxon id="hCoV-19/South_Korea/KDCA4434/2021|EPI_ISL_2361148|2021-04-12">
      <date value="2021.2767123287672" direction="forwards" units="years"/>
      <attr name="country">
				South_Korea
			</attr>
    </taxon>
    <taxon id="hCoV-19/Lithuania/LTU000_NMVRI55624/2021|EPI_ISL_1579527|2021-03-21">
      <date value="2021.2164383561644" direction="forwards" units="years"/>
      <attr name="country">
				Lithuania
			</attr>
    </taxon>
    <taxon id="hCoV-19/Portugal/PT8058/2021|EPI_ISL_2362132|2021-05-14">
      <date value="2021.3643835616438" direction="forwards" units="years"/>
      <attr name="country">
				Portugal
			</attr>
    </taxon>
    <taxon id="hCoV-19/Lithuania/REZUS04_12_76/2021|EPI_ISL_2095895|2021-04-12">
      <date value="2021.2767123287672" direction="forwards" units="years"/>
      <attr name="country">
				Lithuania
			</attr>
    </taxon>
    <taxon id="hCoV-19/Lithuania/LTU000_NMRVI_123158/2021|EPI_ISL_2694569|2021-05-31">
      <date value="2021.4109589041095" direction="forwards" units="years"/>
      <attr name="country">
				Lithuania
			</attr>
    </taxon>
    <taxon id="hCoV-19/Lithuania/IBT-LSC-VU_r08_28/2021|EPI_ISL_2138848|2021-04-29">
      <date value="2021.323287671233" direction="forwards" units="years"/>
      <attr name="country">
				Lithuania
			</attr>
    </taxon>
    <taxon id="hCoV-19/Lithuania/LTU000_MP_VA41p/2021|EPI_ISL_2694571|2021-06-01">
      <date value="2021.4136986301369" direction="forwards" units="years"/>
      <attr name="country">
				Lithuania
			</attr>
    </taxon>
    <taxon id="hCoV-19/Belgium/ULG-16426/2021|EPI_ISL_2612806|2021-06-11">
      <date value="2021.441095890411" direction="forwards" units="years"/>
      <attr name="country">
				Belgium
			</attr>
    </taxon>
    <taxon id="hCoV-19/Lithuania/MB24570/2021|EPI_ISL_2095989|2021-04-01">
      <date value="2021.2465753424658" direction="forwards" units="years"/>
      <attr name="country">
				Lithuania
			</attr>
    </taxon>
    <taxon id="hCoV-19/South_Korea/KDCA4483/2021|EPI_ISL_2361230|2021-04-29">
      <date value="2021.323287671233" direction="forwards" units="years"/>
      <attr name="country">
				South_Korea
			</attr>
    </taxon>
    <taxon id="hCoV-19/Lithuania/MB24890/2021|EPI_ISL_2095990|2021-04-03">
      <date value="2021.2520547945205" direction="forwards" units="years"/>
      <attr name="country">
				Lithuania
			</attr>
    </taxon>
    <taxon id="hCoV-19/Lithuania/LTU000_REZUS_05_04_150/2021|EPI_ISL_2334906|2021-05-04">
      <date value="2021.33698630137" direction="forwards" units="years"/>
      <attr name="country">
				Lithuania
			</attr>
    </taxon>
    <taxon id="hCoV-19/France/CVL-IPP10930/2021|EPI_ISL_2029787|2021-04-26">
      <date value="2021.3150684931506" direction="forwards" units="years"/>
      <attr name="country">
				France
			</attr>
    </taxon>
    <taxon id="hCoV-19/Lithuania/LTU000_INMEDICA_475246/2021|EPI_ISL_2694578|2021-06-05">
      <date value="2021.4246575342465" direction="forwards" units="years"/>
      <attr name="country">
				Lithuania
			</attr>
    </taxon>
    <taxon id="hCoV-19/USA/IL-CDC-ASC210105839/2021|EPI_ISL_2489681|2021-05-27">
      <date value="2021.4" direction="forwards" units="years"/>
      <attr name="country">
				USA
			</attr>
    </taxon>
    <taxon id="hCoV-19/USA/IL-CDC-ASC210066063/2021|EPI_ISL_2370500|2021-05-23">
      <date value="2021.3890410958904" direction="forwards" units="years"/>
      <attr name="country">
				USA
			</attr>
    </taxon>
    <taxon id="hCoV-19/Lithuania/IBT-LSC-VU_r13_46/2021|EPI_ISL_2625922|2021-06-03">
      <date value="2021.4191780821918" direction="forwards" units="years"/>
      <attr name="country">
				Lithuania
			</attr>
    </taxon>
    <taxon id="hCoV-19/England/CAMC-1382B1E/2021|EPI_ISL_1242199|2021-03-01">
      <date value="2021.1616438356164" direction="forwards" units="years"/>
      <attr name="country">
				UK
			</attr>
    </taxon>
    <taxon id="hCoV-19/Lithuania/NMRVI69214/2021|EPI_ISL_1910341|2021-04-03">
      <date value="2021.2520547945205" direction="forwards" units="years"/>
      <attr name="country">
				Lithuania
			</attr>
    </taxon>
    <taxon id="hCoV-19/Lithuania/IBT-LSC-VU_r05_18/2021|EPI_ISL_1760020|2021-04-07">
      <date value="2021.2630136986302" direction="forwards" units="years"/>
      <attr name="country">
				Lithuania
			</attr>
    </taxon>
    <taxon id="hCoV-19/France/IDF-HMN-21042150351/2021|EPI_ISL_1757775|2021-04-12">
      <date value="2021.2767123287672" direction="forwards" units="years"/>
      <attr name="country">
				France
			</attr>
    </taxon>
    <taxon id="hCoV-19/France/IDF-CERBAHC-AH3KVTBGXJ-S35/2021|EPI_ISL_2421124|2021-04-12">
      <date value="2021.2767123287672" direction="forwards" units="years"/>
      <attr name="country">
				France
			</attr>
    </taxon>
    <taxon id="hCoV-19/Belgium/UGent-4369/2021|EPI_ISL_1688660|2021-03-23">
      <date value="2021.2219178082191" direction="forwards" units="years"/>
      <attr name="country">
				Belgium
			</attr>
    </taxon>
    <taxon id="hCoV-19/France/IDF-HMN-21052040446/2021|EPI_ISL_2152460|2021-04-26">
      <date value="2021.3150684931506" direction="forwards" units="years"/>
      <attr name="country">
				France
			</attr>
    </taxon>
    <taxon id="hCoV-19/South_Korea/KDCA4516/2021|EPI_ISL_2361261|2021-04-27">
      <date value="2021.317808219178" direction="forwards" units="years"/>
      <attr name="country">
				South_Korea
			</attr>
    </taxon>
    <taxon id="hCoV-19/Central_African_Republic/RCA-23/2021|EPI_ISL_1762069|2021">
      <date value="2021.0" direction="forwards" units="years" uncertainty="1.0"/>
      <attr name="country">
				Central_African_Republic
			</attr>
    </taxon>
    <taxon id="hCoV-19/Lithuania/IBT-LSC-VU_r14_40/2021|EPI_ISL_2644773|2021-06-07">
      <date value="2021.4301369863015" direction="forwards" units="years"/>
      <attr name="country">
				Lithuania
			</attr>
    </taxon>
    <taxon id="hCoV-19/Lithuania/MB24905/2021|EPI_ISL_2095985|2021-04-03">
      <date value="2021.2520547945205" direction="forwards" units="years"/>
      <attr name="country">
				Lithuania
			</attr>
    </taxon>
    <taxon id="hCoV-19/Lithuania/IBT-LSC-VU_r13_28/2021|EPI_ISL_2625906|2021-05-31">
      <date value="2021.4109589041095" direction="forwards" units="years"/>
      <attr name="country">
				Lithuania
			</attr>
    </taxon>
    <taxon id="hCoV-19/France/IDF-IPP08956/2021|EPI_ISL_1675084|2021-04-07">
      <date value="2021.2630136986302" direction="forwards" units="years"/>
      <attr name="country">
				France
			</attr>
    </taxon>
    <taxon id="hCoV-19/Czech_Republic/NRL_6474/2021|EPI_ISL_1971075|2021-04-19">
      <date value="2021.295890410959" direction="forwards" units="years"/>
      <attr name="country">
				Czech_Republic
			</attr>
    </taxon>
    <taxon id="hCoV-19/Belgium/rega-6642/2021|EPI_ISL_2424358|2021-03-29">
      <date value="2021.2383561643835" direction="forwards" units="years"/>
      <attr name="country">
				Belgium
			</attr>
    </taxon>
    <taxon id="hCoV-19/Cameroon/CAM077/2021|EPI_ISL_1972325|2021-03-01">
      <date value="2021.1616438356164" direction="forwards" units="years"/>
      <attr name="country">
				Cameroon
			</attr>
    </taxon>
    <taxon id="hCoV-19/South_Korea/KDCA4521/2021|EPI_ISL_2361265|2021-05-09">
      <date value="2021.3506849315067" direction="forwards" units="years"/>
      <attr name="country">
				South_Korea
			</attr>
    </taxon>
    <taxon id="hCoV-19/South_Korea/KDCA4475/2021|EPI_ISL_2361225|2021-04-27">
      <date value="2021.317808219178" direction="forwards" units="years"/>
      <attr name="country">
				South_Korea
			</attr>
    </taxon>
    <taxon id="hCoV-19/Switzerland/VD-CHUV-GEN5023/2021|EPI_ISL_2322955|2021-05">
      <date value="2021.3287671232877" direction="forwards" units="years" uncertainty="0.08333333333333333"/>
      <attr name="country">
				Switzerland
			</attr>
    </taxon>
    <taxon id="hCoV-19/Central_African_Republic/RCA-30/2021|EPI_ISL_1762074|2021">
      <date value="2021.0" direction="forwards" units="years" uncertainty="1.0"/>
      <attr name="country">
				Central_African_Republic
			</attr>
    </taxon>
    <taxon id="hCoV-19/Lithuania/S21D878/2021|EPI_ISL_1823197|2021-04-05">
      <date value="2021.2575342465752" direction="forwards" units="years"/>
      <attr name="country">
				Lithuania
			</attr>
    </taxon>
    <taxon id="hCoV-19/Cameroon/CV439/2020|EPI_ISL_845561|2020-11-19">
      <date value="2020.8825136612022" direction="forwards" units="years"/>
      <attr name="country">
				Cameroon
			</attr>
    </taxon>
    <taxon id="hCoV-19/Lithuania/S21D636/2021|EPI_ISL_1661716|2021-03-30">
      <date value="2021.2410958904109" direction="forwards" units="years"/>
      <attr name="country">
				Lithuania
			</attr>
    </taxon>
    <taxon id="hCoV-19/Lithuania/IBT-LSC-VU_r12_10/2021|EPI_ISL_2497505|2021-05-26">
      <date value="2021.3972602739725" direction="forwards" units="years"/>
      <attr name="country">
				Lithuania
			</attr>
    </taxon>
    <taxon id="hCoV-19/Lithuania/S21D1391/2021|EPI_ISL_1908649|2021-04-18">
      <date value="2021.2931506849316" direction="forwards" units="years"/>
      <attr name="country">
				Lithuania
			</attr>
    </taxon>
    <taxon id="hCoV-19/Lithuania/IBT-LSC-VU_r05_19/2021|EPI_ISL_1760021|2021-04-07">
      <date value="2021.2630136986302" direction="forwards" units="years"/>
      <attr name="country">
				Lithuania
			</attr>
    </taxon>
    <taxon id="hCoV-19/Belgium/UGent-5708/2021|EPI_ISL_2192021|2021-04-12">
      <date value="2021.2767123287672" direction="forwards" units="years"/>
      <attr name="country">
				Belgium
			</attr>
    </taxon>
    <taxon id="hCoV-19/France/IDF-HB_112105002606/2021|EPI_ISL_2467767|2021-02-05">
      <date value="2021.0958904109589" direction="forwards" units="years"/>
      <attr name="country">
				France
			</attr>
    </taxon>
    <taxon id="hCoV-19/Belgium/UGent-4359/2021|EPI_ISL_1688635|2021-03-23">
      <date value="2021.2219178082191" direction="forwards" units="years"/>
      <attr name="country">
				Belgium
			</attr>
    </taxon>
    <taxon id="hCoV-19/Germany/NW-RKI-I-133030/2021|EPI_ISL_2115390|2021-04-28">
      <date value="2021.3205479452056" direction="forwards" units="years"/>
      <attr name="country">
				Germany
			</attr>
    </taxon>
    <taxon id="hCoV-19/Switzerland/VD-ETHZ-590720/2021|EPI_ISL_1914219|2021-04-21">
      <date value="2021.3013698630136" direction="forwards" units="years"/>
      <attr name="country">
				Switzerland
			</attr>
    </taxon>
    <taxon id="hCoV-19/South_Korea/KDCA4484/2021|EPI_ISL_2361231|2021-04-27">
      <date value="2021.317808219178" direction="forwards" units="years"/>
      <attr name="country">
				South_Korea
			</attr>
    </taxon>
    <taxon id="hCoV-19/South_Korea/KDCA4481/2021|EPI_ISL_2361229|2021-04-29">
      <date value="2021.323287671233" direction="forwards" units="years"/>
      <attr name="country">
				South_Korea
			</attr>
    </taxon>
    <taxon id="hCoV-19/Lithuania/IBT-LSC-VU_r11_46/2021|EPI_ISL_2428474|2021-05-20">
      <date value="2021.3808219178081" direction="forwards" units="years"/>
      <attr name="country">
				Lithuania
			</attr>
    </taxon>
    <taxon id="hCoV-19/Lithuania/LTU000_MP_LT124p/2021|EPI_ISL_2509666|2021-05-19">
      <date value="2021.3780821917808" direction="forwards" units="years"/>
      <attr name="country">
				Lithuania
			</attr>
    </taxon>
    <taxon id="hCoV-19/USA/MN-CDC-IBX786360600269/2021|EPI_ISL_2014756|2021-04-14">
      <date value="2021.282191780822" direction="forwards" units="years"/>
      <attr name="country">
				USA
			</attr>
    </taxon>
    <taxon id="hCoV-19/France/HDF-P261-21205M0670/2021|EPI_ISL_2444375|2021-05-21">
      <date value="2021.3835616438357" direction="forwards" units="years"/>
      <attr name="country">
				France
			</attr>
    </taxon>
    <taxon id="hCoV-19/France/BRE-IPP10688/2021|EPI_ISL_2029888|2021-04-27">
      <date value="2021.317808219178" direction="forwards" units="years"/>
      <attr name="country">
				France
			</attr>
    </taxon>
    <taxon id="hCoV-19/France/NOR-76366318/2021|EPI_ISL_2688786|2021-05-14">
      <date value="2021.3643835616438" direction="forwards" units="years"/>
      <attr name="country">
				France
			</attr>
    </taxon>
    <taxon id="hCoV-19/South_Korea/KDCA4436/2021|EPI_ISL_2361151|2021-04-13">
      <date value="2021.2794520547945" direction="forwards" units="years"/>
      <attr name="country">
				South_Korea
			</attr>
    </taxon>
    <taxon id="hCoV-19/France/PDL-IPP12404/2021|EPI_ISL_2293601|2021-05-11">
      <date value="2021.3561643835617" direction="forwards" units="years"/>
      <attr name="country">
				France
			</attr>
    </taxon>
    <taxon id="hCoV-19/France/NOR-76351595/2021|EPI_ISL_2688762|2021-04-20">
      <date value="2021.2986301369863" direction="forwards" units="years"/>
      <attr name="country">
				France
			</attr>
    </taxon>
    <taxon id="hCoV-19/Switzerland/BE-UHB-42824337/2021|EPI_ISL_1993911|2021-05-02">
      <date value="2021.331506849315" direction="forwards" units="years"/>
      <attr name="country">
				Switzerland
			</attr>
    </taxon>
    <taxon id="hCoV-19/France/IDF-IPP12871/2021|EPI_ISL_2464024|2021-05-11">
      <date value="2021.3561643835617" direction="forwards" units="years"/>
      <attr name="country">
				France
			</attr>
    </taxon>
    <taxon id="hCoV-19/Switzerland/GE-33576177/2021|EPI_ISL_1369646|2021-03-16">
      <date value="2021.2027397260274" direction="forwards" units="years"/>
      <attr name="country">
				Switzerland
			</attr>
    </taxon>
    <taxon id="hCoV-19/Cameroon/CAM057/2021|EPI_ISL_1972320|2021-03-03">
      <date value="2021.1671232876713" direction="forwards" units="years"/>
      <attr name="country">
				Cameroon
			</attr>
    </taxon>
    <taxon id="hCoV-19/Spain/CT-HUGTiPM012MJ6E1/2021|EPI_ISL_1761505|2021-03-31">
      <date value="2021.2438356164384" direction="forwards" units="years"/>
      <attr name="country">
				Spain
			</attr>
    </taxon>
    <taxon id="hCoV-19/Lithuania/IBT-LSC-VU_r14_21/2021|EPI_ISL_2644798|2021-06-08">
      <date value="2021.4328767123288" direction="forwards" units="years"/>
      <attr name="country">
				Lithuania
			</attr>
    </taxon>
    <taxon id="hCoV-19/Portugal/PT7414/2021|EPI_ISL_2248996|2021-05-11">
      <date value="2021.3561643835617" direction="forwards" units="years"/>
      <attr name="country">
				Portugal
			</attr>
    </taxon>
    <taxon id="hCoV-19/Germany/BY-RKI-I-061070/2021|EPI_ISL_1566566|2021-03-26">
      <date value="2021.2301369863014" direction="forwards" units="years"/>
      <attr name="country">
				Germany
			</attr>
    </taxon>
    <taxon id="hCoV-19/Central_African_Republic/RCA-08/2021|EPI_ISL_1762058|2021">
      <date value="2021.0" direction="forwards" units="years" uncertainty="1.0"/>
      <attr name="country">
				Central_African_Republic
			</attr>
    </taxon>
    <taxon id="hCoV-19/Lithuania/LTU000_MB27421/2021|EPI_ISL_1960614|2021-04-16">
      <date value="2021.2876712328766" direction="forwards" units="years"/>
      <attr name="country">
				Lithuania
			</attr>
    </taxon>
    <taxon id="hCoV-19/Switzerland/VD-CHUV-GEN4753/2021|EPI_ISL_2102142|2021-05-07">
      <date value="2021.345205479452" direction="forwards" units="years"/>
      <attr name="country">
				Switzerland
			</attr>
    </taxon>
    <taxon id="hCoV-19/France/ARA-HCL021111718901/2021|EPI_ISL_2676761|2021-06-14">
      <date value="2021.4493150684932" direction="forwards" units="years"/>
      <attr name="country">
				France
			</attr>
    </taxon>
    <taxon id="hCoV-19/South_Korea/KDCA4442/2021|EPI_ISL_2361169|2021-04-22">
      <date value="2021.304109589041" direction="forwards" units="years"/>
      <attr name="country">
				South_Korea
			</attr>
    </taxon>
    <taxon id="hCoV-19/Italy/VEN-IZSVe-21RS1311-2_BL/2021|EPI_ISL_2448513|2021-05-17">
      <date value="2021.372602739726" direction="forwards" units="years"/>
      <attr name="country">
				Italy
			</attr>
    </taxon>
    <taxon id="hCoV-19/Portugal/PT8052/2021|EPI_ISL_2362126|2021-05-14">
      <date value="2021.3643835616438" direction="forwards" units="years"/>
      <attr name="country">
				Portugal
			</attr>
    </taxon>
    <taxon id="hCoV-19/South_Korea/KDCA4431/2021|EPI_ISL_2361138|2021-04-14">
      <date value="2021.282191780822" direction="forwards" units="years"/>
      <attr name="country">
				South_Korea
			</attr>
    </taxon>
    <taxon id="hCoV-19/South_Korea/KDCA4453/2021|EPI_ISL_2361206|2021-04-23">
      <date value="2021.3068493150686" direction="forwards" units="years"/>
      <attr name="country">
				South_Korea
			</attr>
    </taxon>
    <taxon id="hCoV-19/Switzerland/GE-HUG-34420407/2021|EPI_ISL_2601073|2021-06-08">
      <date value="2021.4328767123288" direction="forwards" units="years"/>
      <attr name="country">
				Switzerland
			</attr>
    </taxon>
    <taxon id="hCoV-19/England/MILK-1567218/2021|EPI_ISL_2121107|2021-05-08">
      <date value="2021.3479452054794" direction="forwards" units="years"/>
      <attr name="country">
				UK
			</attr>
    </taxon>
    <taxon id="hCoV-19/Lithuania/LTU000_BM_32A/2021|EPI_ISL_2694568|2021-06-01">
      <date value="2021.4136986301369" direction="forwards" units="years"/>
      <attr name="country">
				Lithuania
			</attr>
    </taxon>
    <taxon id="hCoV-19/Germany/BY-RKI-I-063055/2021|EPI_ISL_1568272|2021-03-31">
      <date value="2021.2438356164384" direction="forwards" units="years"/>
      <attr name="country">
				Germany
			</attr>
    </taxon>
    <taxon id="hCoV-19/France/IDF-IPP08954/2021|EPI_ISL_1675082|2021-04-07">
      <date value="2021.2630136986302" direction="forwards" units="years"/>
      <attr name="country">
				France
			</attr>
    </taxon>
    <taxon id="hCoV-19/South_Korea/KDCA4508/2021|EPI_ISL_2361253|2021-05-06">
      <date value="2021.3424657534247" direction="forwards" units="years"/>
      <attr name="country">
				South_Korea
			</attr>
    </taxon>
    <taxon id="hCoV-19/Belgium/UGent-5690/2021|EPI_ISL_2192010|2021-04-19">
      <date value="2021.295890410959" direction="forwards" units="years"/>
      <attr name="country">
				Belgium
			</attr>
    </taxon>
    <taxon id="hCoV-19/Lithuania/MR-LUHS-11-69/2021|EPI_ISL_2497863|2021-05-26">
      <date value="2021.3972602739725" direction="forwards" units="years"/>
      <attr name="country">
				Lithuania
			</attr>
    </taxon>
    <taxon id="hCoV-19/Cameroon/CV980/2021|EPI_ISL_1715188|2021">
      <date value="2021.0" direction="forwards" units="years" uncertainty="1.0"/>
      <attr name="country">
				Cameroon
			</attr>
    </taxon>
    <taxon id="hCoV-19/France/PDL-CHUN-0084/2021|EPI_ISL_2194028|2021-04-13">
      <date value="2021.2794520547945" direction="forwards" units="years"/>
      <attr name="country">
				France
			</attr>
    </taxon>
    <taxon id="hCoV-19/Canada/ABPHL-11864/2021|EPI_ISL_2169486|2021-04-04">
      <date value="2021.2547945205479" direction="forwards" units="years"/>
      <attr name="country">
				Canada
			</attr>
    </taxon>
    <taxon id="hCoV-19/Lithuania/MR-LUHS-11-15/2021|EPI_ISL_2497851|2021-05-28">
      <date value="2021.4027397260274" direction="forwards" units="years"/>
      <attr name="country">
				Lithuania
			</attr>
    </taxon>
    <taxon id="hCoV-19/Central_African_Republic/RCA-49/2021|EPI_ISL_1764146|2021">
      <date value="2021.0" direction="forwards" units="years" uncertainty="1.0"/>
      <attr name="country">
				Central_African_Republic
			</attr>
    </taxon>
    <taxon id="hCoV-19/Germany/MV-RKI-I-097549/2021|EPI_ISL_1843903|2021-04-12">
      <date value="2021.2767123287672" direction="forwards" units="years"/>
      <attr name="country">
				Germany
			</attr>
    </taxon>
    <taxon id="hCoV-19/Lithuania/IBT-LSC-VU_r05_06/2021|EPI_ISL_1760008|2021-04-06">
      <date value="2021.2602739726028" direction="forwards" units="years"/>
      <attr name="country">
				Lithuania
			</attr>
    </taxon>
    <taxon id="hCoV-19/South_Korea/KDCA4464/2021|EPI_ISL_2361216|2021-04-23">
      <date value="2021.3068493150686" direction="forwards" units="years"/>
      <attr name="country">
				South_Korea
			</attr>
    </taxon>
    <taxon id="hCoV-19/France/IDF-HMN-21052180393/2021|EPI_ISL_2333768|2021-05-11">
      <date value="2021.3561643835617" direction="forwards" units="years"/>
      <attr name="country">
				France
			</attr>
    </taxon>
    <taxon id="hCoV-19/Lithuania/IBT-LSC-VU_r14_15/2021|EPI_ISL_2644818|2021-06-11">
      <date value="2021.441095890411" direction="forwards" units="years"/>
      <attr name="country">
				Lithuania
			</attr>
    </taxon>
    <taxon id="hCoV-19/Czech_Republic/NRL_6277/2021|EPI_ISL_1828718|2021-04-15">
      <date value="2021.2849315068493" direction="forwards" units="years"/>
      <attr name="country">
				Czech_Republic
			</attr>
    </taxon>
    <taxon id="hCoV-19/South_Korea/KDCA4492/2021|EPI_ISL_2361238|2021-05-03">
      <date value="2021.3342465753424" direction="forwards" units="years"/>
      <attr name="country">
				South_Korea
			</attr>
    </taxon>
    <taxon id="hCoV-19/Lithuania/LTU000_RSL_11244067/2021|EPI_ISL_2694040|2021-06-04">
      <date value="2021.4219178082192" direction="forwards" units="years"/>
      <attr name="country">
				Lithuania
			</attr>
    </taxon>
    <taxon id="hCoV-19/Portugal/PT8054/2021|EPI_ISL_2362128|2021-05-14">
      <date value="2021.3643835616438" direction="forwards" units="years"/>
      <attr name="country">
				Portugal
			</attr>
    </taxon>
    <taxon id="hCoV-19/Lithuania/LTU000_RSL_COV075644/2021|EPI_ISL_2694071|2021-06-03">
      <date value="2021.4191780821918" direction="forwards" units="years"/>
      <attr name="country">
				Lithuania
			</attr>
    </taxon>
    <taxon id="hCoV-19/Lithuania/LTU000_INMEDICA_439999/2021|EPI_ISL_2509802|2021-05-20">
      <date value="2021.3808219178081" direction="forwards" units="years"/>
      <attr name="country">
				Lithuania
			</attr>
    </taxon>
    <taxon id="hCoV-19/Lithuania/IBT-LSC-VU_r09_31/2021|EPI_ISL_2226632|2021-05-07">
      <date value="2021.345205479452" direction="forwards" units="years"/>
      <attr name="country">
				Lithuania
			</attr>
    </taxon>
    <taxon id="hCoV-19/Switzerland/VS-HUG-34063983/2021|EPI_ISL_2104631|2021-04-30">
      <date value="2021.3260273972603" direction="forwards" units="years"/>
      <attr name="country">
				Switzerland
			</attr>
    </taxon>
    <taxon id="hCoV-19/Lithuania/LTU000_REZUS_06_03_31/2021|EPI_ISL_2694575|2021-06-03">
      <date value="2021.4191780821918" direction="forwards" units="years"/>
      <attr name="country">
				Lithuania
			</attr>
    </taxon>
    <taxon id="hCoV-19/Lithuania/IBT-LSC-VU_r13_20/2021|EPI_ISL_2625898|2021-06-02">
      <date value="2021.4164383561645" direction="forwards" units="years"/>
      <attr name="country">
				Lithuania
			</attr>
    </taxon>
    <taxon id="hCoV-19/South_Korea/KDCA4451/2021|EPI_ISL_2361196|2021-04-21">
      <date value="2021.3013698630136" direction="forwards" units="years"/>
      <attr name="country">
				South_Korea
			</attr>
    </taxon>
    <taxon id="hCoV-19/USA/NJ-CDC-IBX729398443753/2021|EPI_ISL_2283507|2021-04-15">
      <date value="2021.2849315068493" direction="forwards" units="years"/>
      <attr name="country">
				USA
			</attr>
    </taxon>
    <taxon id="hCoV-19/South_Korea/KDCA4466/2021|EPI_ISL_2361218|2021-04-26">
      <date value="2021.3150684931506" direction="forwards" units="years"/>
      <attr name="country">
				South_Korea
			</attr>
    </taxon>
    <taxon id="hCoV-19/Germany/un-RKI-I-066248/2021|EPI_ISL_1571290|2021-03-29">
      <date value="2021.2383561643835" direction="forwards" units="years"/>
      <attr name="country">
				Germany
			</attr>
    </taxon>
    <taxon id="hCoV-19/France/CVL-IPP13776/2021|EPI_ISL_2532297|2021-05-25">
      <date value="2021.3945205479451" direction="forwards" units="years"/>
      <attr name="country">
				France
			</attr>
    </taxon>
    <taxon id="hCoV-19/Lithuania/IBT-LSC-VU_r12_43/2021|EPI_ISL_2497538|2021-05-27">
      <date value="2021.4" direction="forwards" units="years"/>
      <attr name="country">
				Lithuania
			</attr>
    </taxon>
    <taxon id="hCoV-19/Spain/CT-HUGTiPM012MJ6D1/2021|EPI_ISL_1761494|2021-03-26">
      <date value="2021.2301369863014" direction="forwards" units="years"/>
      <attr name="country">
				Spain
			</attr>
    </taxon>
    <taxon id="hCoV-19/South_Korea/KDCA4485/2021|EPI_ISL_2361232|2021-04-30">
      <date value="2021.3260273972603" direction="forwards" units="years"/>
      <attr name="country">
				South_Korea
			</attr>
    </taxon>
    <taxon id="hCoV-19/Lithuania/IBT-LSC-VU_r13_48/2021|EPI_ISL_2625924|2021-06-03">
      <date value="2021.4191780821918" direction="forwards" units="years"/>
      <attr name="country">
				Lithuania
			</attr>
    </taxon>
    <taxon id="hCoV-19/Lithuania/LTU000_MB26931/2021|EPI_ISL_1960610|2021-04-14">
      <date value="2021.282191780822" direction="forwards" units="years"/>
      <attr name="country">
				Lithuania
			</attr>
    </taxon>
    <taxon id="hCoV-19/Germany/BW-RKI-I-160534/2021|EPI_ISL_2315648|2021-05-04">
      <date value="2021.33698630137" direction="forwards" units="years"/>
      <attr name="country">
				Germany
			</attr>
    </taxon>
    <taxon id="hCoV-19/Lithuania/IBT-LSC-VU_r08_32/2021|EPI_ISL_2138852|2021-04-26">
      <date value="2021.3150684931506" direction="forwards" units="years"/>
      <attr name="country">
				Lithuania
			</attr>
    </taxon>
    <taxon id="hCoV-19/Central_African_Republic/RCA-45/2021|EPI_ISL_1762087|2021">
      <date value="2021.0" direction="forwards" units="years" uncertainty="1.0"/>
      <attr name="country">
				Central_African_Republic
			</attr>
    </taxon>
    <taxon id="hCoV-19/Portugal/PT8051/2021|EPI_ISL_2362125|2021-05-14">
      <date value="2021.3643835616438" direction="forwards" units="years"/>
      <attr name="country">
				Portugal
			</attr>
    </taxon>
    <taxon id="hCoV-19/Lithuania/LTU000_VULSK_210511121836/2021|EPI_ISL_2428316|2021-05-10">
      <date value="2021.3534246575343" direction="forwards" units="years"/>
      <attr name="country">
				Lithuania
			</attr>
    </taxon>
    <taxon id="hCoV-19/France/ARA-HCL021111668101/2021|EPI_ISL_2676746|2021-06-14">
      <date value="2021.4493150684932" direction="forwards" units="years"/>
      <attr name="country">
				France
			</attr>
    </taxon>
    <taxon id="hCoV-19/Switzerland/GE-011415439201/2021|EPI_ISL_2403787|2021-05-20">
      <date value="2021.3808219178081" direction="forwards" units="years"/>
      <attr name="country">
				Switzerland
			</attr>
    </taxon>
    <taxon id="hCoV-19/Switzerland/BL-ETHZ-581525/2021|EPI_ISL_1750667|2021-04-14">
      <date value="2021.282191780822" direction="forwards" units="years"/>
      <attr name="country">
				Switzerland
			</attr>
    </taxon>
    <taxon id="hCoV-19/Germany/BW-RKI-I-147714/2021|EPI_ISL_2259668|2021-05-04">
      <date value="2021.33698630137" direction="forwards" units="years"/>
      <attr name="country">
				Germany
			</attr>
    </taxon>
    <taxon id="hCoV-19/South_Korea/KDCA4470/2021|EPI_ISL_2361220|2021-04-27">
      <date value="2021.317808219178" direction="forwards" units="years"/>
      <attr name="country">
				South_Korea
			</attr>
    </taxon>
    <taxon id="hCoV-19/France/CVL-IPP12089/2021|EPI_ISL_2293322|2021-05-10">
      <date value="2021.3534246575343" direction="forwards" units="years"/>
      <attr name="country">
				France
			</attr>
    </taxon>
    <taxon id="hCoV-19/Belgium/UGent-5440/2021|EPI_ISL_1827401|2021-04-11">
      <date value="2021.2739726027398" direction="forwards" units="years"/>
      <attr name="country">
				Belgium
			</attr>
    </taxon>
    <taxon id="hCoV-19/Lithuania/LTU000_NMVRI_109762/2021|EPI_ISL_2428278|2021-05-10">
      <date value="2021.3534246575343" direction="forwards" units="years"/>
      <attr name="country">
				Lithuania
			</attr>
    </taxon>
    <taxon id="hCoV-19/Central_African_Republic/RCA-04/2021|EPI_ISL_1762054|2021">
      <date value="2021.0" direction="forwards" units="years" uncertainty="1.0"/>
      <attr name="country">
				Central_African_Republic
			</attr>
    </taxon>
    <taxon id="hCoV-19/Cameroon/CV417/2020|EPI_ISL_845550|2020-08-12">
      <date value="2020.6120218579235" direction="forwards" units="years"/>
      <attr name="country">
				Cameroon
			</attr>
    </taxon>
    <taxon id="hCoV-19/France/IDF-IPP10031/2021|EPI_ISL_1789095|2021-04-15">
      <date value="2021.2849315068493" direction="forwards" units="years"/>
      <attr name="country">
				France
			</attr>
    </taxon>
    <taxon id="hCoV-19/England/CAMC-13D4360/2021|EPI_ISL_1327538|2021-03-12">
      <date value="2021.1917808219177" direction="forwards" units="years"/>
      <attr name="country">
				UK
			</attr>
    </taxon>
    <taxon id="hCoV-19/South_Korea/KDCA4502/2021|EPI_ISL_2361248|2021-05-07">
      <date value="2021.345205479452" direction="forwards" units="years"/>
      <attr name="country">
				South_Korea
			</attr>
    </taxon>
    <taxon id="hCoV-19/Italy/VEN-IZSVe-21RS1309-5_PD/2021|EPI_ISL_2448608|2021-05-17">
      <date value="2021.372602739726" direction="forwards" units="years"/>
      <attr name="country">
				Italy
			</attr>
    </taxon>
    <taxon id="hCoV-19/South_Korea/KDCA4514/2021|EPI_ISL_2361259|2021-05-03">
      <date value="2021.3342465753424" direction="forwards" units="years"/>
      <attr name="country">
				South_Korea
			</attr>
    </taxon>
    <taxon id="hCoV-19/France/HDF-IPP12190/2021|EPI_ISL_2374183|2021-04-20">
      <date value="2021.2986301369863" direction="forwards" units="years"/>
      <attr name="country">
				France
			</attr>
    </taxon>
    <taxon id="hCoV-19/South_Korea/KDCA4517/2021|EPI_ISL_2361262|2021-05-07">
      <date value="2021.345205479452" direction="forwards" units="years"/>
      <attr name="country">
				South_Korea
			</attr>
    </taxon>
    <taxon id="hCoV-19/Central_African_Republic/RCA-24/2021|EPI_ISL_1762070|2021">
      <date value="2021.0" direction="forwards" units="years" uncertainty="1.0"/>
      <attr name="country">
				Central_African_Republic
			</attr>
    </taxon>
    <taxon id="hCoV-19/USA/MD-IGS-042111201563A/2021|EPI_ISL_2319526|2021-04-22">
      <date value="2021.304109589041" direction="forwards" units="years"/>
      <attr name="country">
				USA
			</attr>
    </taxon>
    <taxon id="hCoV-19/Germany/BW-RKI-I-147715/2021|EPI_ISL_2259669|2021-05-04">
      <date value="2021.33698630137" direction="forwards" units="years"/>
      <attr name="country">
				Germany
			</attr>
    </taxon>
    <taxon id="hCoV-19/Germany/un-RKI-I-101755/2021|EPI_ISL_1847168|2021-04-19">
      <date value="2021.295890410959" direction="forwards" units="years"/>
      <attr name="country">
				Germany
			</attr>
    </taxon>
    <taxon id="hCoV-19/South_Korea/KDCA4450/2021|EPI_ISL_2361195|2021-04-20">
      <date value="2021.2986301369863" direction="forwards" units="years"/>
      <attr name="country">
				South_Korea
			</attr>
    </taxon>
    <taxon id="hCoV-19/Central_African_Republic/RCA-41/2021|EPI_ISL_1762083|2021">
      <date value="2021.0" direction="forwards" units="years" uncertainty="1.0"/>
      <attr name="country">
				Central_African_Republic
			</attr>
    </taxon>
    <taxon id="hCoV-19/France/CVL-IPP10480/2021|EPI_ISL_1915177|2021-04-20">
      <date value="2021.2986301369863" direction="forwards" units="years"/>
      <attr name="country">
				France
			</attr>
    </taxon>
    <taxon id="hCoV-19/France/IDF-IPP10027/2021|EPI_ISL_1789092|2021-04-15">
      <date value="2021.2849315068493" direction="forwards" units="years"/>
      <attr name="country">
				France
			</attr>
    </taxon>
    <taxon id="hCoV-19/Germany/NW-RKI-I-158108/2021|EPI_ISL_2313306|2021-05-17">
      <date value="2021.372602739726" direction="forwards" units="years"/>
      <attr name="country">
				Germany
			</attr>
    </taxon>
    <taxon id="hCoV-19/Germany/un-RKI-I-100187/2021|EPI_ISL_1845926|2021-04-05">
      <date value="2021.2575342465752" direction="forwards" units="years"/>
      <attr name="country">
				Germany
			</attr>
    </taxon>
    <taxon id="hCoV-19/France/ARA-HCL021090421201/2021|EPI_ISL_2289616|2021-05-11">
      <date value="2021.3561643835617" direction="forwards" units="years"/>
      <attr name="country">
				France
			</attr>
    </taxon>
    <taxon id="hCoV-19/Portugal/PT8055/2021|EPI_ISL_2362129|2021-05-14">
      <date value="2021.3643835616438" direction="forwards" units="years"/>
      <attr name="country">
				Portugal
			</attr>
    </taxon>
    <taxon id="hCoV-19/France/BRE-IPP13928/2021|EPI_ISL_2612587|2021-06-08">
      <date value="2021.4328767123288" direction="forwards" units="years"/>
      <attr name="country">
				France
			</attr>
    </taxon>
    <taxon id="hCoV-19/Lithuania/LTU000_MB26934/2021|EPI_ISL_1960607|2021-04-14">
      <date value="2021.282191780822" direction="forwards" units="years"/>
      <attr name="country">
				Lithuania
			</attr>
    </taxon>
    <taxon id="hCoV-19/Lithuania/LTU000_VULSK_210512121264/2021|EPI_ISL_2428383|2021-05-12">
      <date value="2021.358904109589" direction="forwards" units="years"/>
      <attr name="country">
				Lithuania
			</attr>
    </taxon>
    <taxon id="hCoV-19/Germany/MV-RKI-I-138401/2021|EPI_ISL_2123177|2021-04-26">
      <date value="2021.3150684931506" direction="forwards" units="years"/>
      <attr name="country">
				Germany
			</attr>
    </taxon>
    <taxon id="hCoV-19/Ghana/WACCBIP-TRA702/2020|EPI_ISL_2285857|2021-04-14">
      <date value="2021.282191780822" direction="forwards" units="years"/>
      <attr name="country">
				Ghana
			</attr>
    </taxon>
    <taxon id="hCoV-19/Switzerland/VD-CHUV-GEN4749/2021|EPI_ISL_2102139|2021-05-09">
      <date value="2021.3506849315067" direction="forwards" units="years"/>
      <attr name="country">
				Switzerland
			</attr>
    </taxon>
    <taxon id="hCoV-19/France/IDF-HMN-21062100109/2021|EPI_ISL_2637863|2021-06-07">
      <date value="2021.4301369863015" direction="forwards" units="years"/>
      <attr name="country">
				France
			</attr>
    </taxon>
    <taxon id="hCoV-19/South_Korea/KDCA4463/2021|EPI_ISL_2361215|2021-04-23">
      <date value="2021.3068493150686" direction="forwards" units="years"/>
      <attr name="country">
				South_Korea
			</attr>
    </taxon>
    <taxon id="hCoV-19/Lithuania/S21D910/2021|EPI_ISL_1823199|2021-04-12">
      <date value="2021.2767123287672" direction="forwards" units="years"/>
      <attr name="country">
				Lithuania
			</attr>
    </taxon>
    <taxon id="hCoV-19/Lithuania/LTU000_REZUS_06_02_46/2021|EPI_ISL_2694022|2021-06-02">
      <date value="2021.4164383561645" direction="forwards" units="years"/>
      <attr name="country">
				Lithuania
			</attr>
    </taxon>
    <taxon id="hCoV-19/Lithuania/IBT-LSC-VU_r05_07/2021|EPI_ISL_1760009|2021-04-06">
      <date value="2021.2602739726028" direction="forwards" units="years"/>
      <attr name="country">
				Lithuania
			</attr>
    </taxon>
    <taxon id="hCoV-19/Lithuania/S21E151/2021|EPI_ISL_2339513|2021-04-20">
      <date value="2021.2986301369863" direction="forwards" units="years"/>
      <attr name="country">
				Lithuania
			</attr>
    </taxon>
    <taxon id="hCoV-19/Lithuania/S21D552/2021|EPI_ISL_1661639|2021-04-01">
      <date value="2021.2465753424658" direction="forwards" units="years"/>
      <attr name="country">
				Lithuania
			</attr>
    </taxon>
    <taxon id="hCoV-19/France/IDF-IPP10033/2021|EPI_ISL_1789097|2021-04-15">
      <date value="2021.2849315068493" direction="forwards" units="years"/>
      <attr name="country">
				France
			</attr>
    </taxon>
    <taxon id="hCoV-19/Lithuania/IBT-LSC-VU_r09_33/2021|EPI_ISL_2226596|2021-05-03">
      <date value="2021.3342465753424" direction="forwards" units="years"/>
      <attr name="country">
				Lithuania
			</attr>
    </taxon>
    <taxon id="hCoV-19/Switzerland/GE-HUG-34181168/2021|EPI_ISL_2343073|2021-05-15">
      <date value="2021.3671232876711" direction="forwards" units="years"/>
      <attr name="country">
				Switzerland
			</attr>
    </taxon>
    <taxon id="hCoV-19/South_Korea/KDCA4422/2021|EPI_ISL_2361095|2021-03-27">
      <date value="2021.2328767123288" direction="forwards" units="years"/>
      <attr name="country">
				South_Korea
			</attr>
    </taxon>
    <taxon id="hCoV-19/France/ARA-HCL021111664001/2021|EPI_ISL_2676744|2021-06-14">
      <date value="2021.4493150684932" direction="forwards" units="years"/>
      <attr name="country">
				France
			</attr>
    </taxon>
    <taxon id="hCoV-19/Lithuania/LTU000_REZUS_06_04_9/2021|EPI_ISL_2694542|2021-06-04">
      <date value="2021.4219178082192" direction="forwards" units="years"/>
      <attr name="country">
				Lithuania
			</attr>
    </taxon>
    <taxon id="hCoV-19/England/MILK-15A9C2B/2021|EPI_ISL_2346864|2021-05-19">
      <date value="2021.3780821917808" direction="forwards" units="years"/>
      <attr name="country">
				UK
			</attr>
    </taxon>
    <taxon id="hCoV-19/France/IDF-IPP10026/2021|EPI_ISL_1789091|2021-04-15">
      <date value="2021.2849315068493" direction="forwards" units="years"/>
      <attr name="country">
				France
			</attr>
    </taxon>
    <taxon id="hCoV-19/South_Korea/KDCA4444/2021|EPI_ISL_2361171|2021-04-19">
      <date value="2021.295890410959" direction="forwards" units="years"/>
      <attr name="country">
				South_Korea
			</attr>
    </taxon>
    <taxon id="hCoV-19/Lithuania/LTU000_MP_WM69p/2021|EPI_ISL_2694572|2021-05-31">
      <date value="2021.4109589041095" direction="forwards" units="years"/>
      <attr name="country">
				Lithuania
			</attr>
    </taxon>
    <taxon id="hCoV-19/France/NOR-11615376/2021|EPI_ISL_2688650|2021-04-19">
      <date value="2021.295890410959" direction="forwards" units="years"/>
      <attr name="country">
				France
			</attr>
    </taxon>
    <taxon id="hCoV-19/France/CVL-IPP12707/2021|EPI_ISL_2374411|2021-05-03">
      <date value="2021.3342465753424" direction="forwards" units="years"/>
      <attr name="country">
				France
			</attr>
    </taxon>
    <taxon id="hCoV-19/Portugal/PT8046/2021|EPI_ISL_2362120|2021-05-14">
      <date value="2021.3643835616438" direction="forwards" units="years"/>
      <attr name="country">
				Portugal
			</attr>
    </taxon>
    <taxon id="hCoV-19/France/IDF-HMN-21052260428/2021|EPI_ISL_2464447|2021-05-25">
      <date value="2021.3945205479451" direction="forwards" units="years"/>
      <attr name="country">
				France
			</attr>
    </taxon>
    <taxon id="hCoV-19/Lithuania/LTU000_MB26902/2021|EPI_ISL_1960612|2021-04-14">
      <date value="2021.282191780822" direction="forwards" units="years"/>
      <attr name="country">
				Lithuania
			</attr>
    </taxon>
    <taxon id="hCoV-19/Germany/RP-RKI-I-135596/2021|EPI_ISL_2118288|2021-05-04">
      <date value="2021.33698630137" direction="forwards" units="years"/>
      <attr name="country">
				Germany
			</attr>
    </taxon>
    <taxon id="hCoV-19/France/NOR-11645459/2021|EPI_ISL_2688653|2021-04-22">
      <date value="2021.304109589041" direction="forwards" units="years"/>
      <attr name="country">
				France
			</attr>
    </taxon>
    <taxon id="hCoV-19/Lithuania/LTU000_KNS_ANT_05_24_79/2021|EPI_ISL_2509571|2021-05-18">
      <date value="2021.3753424657534" direction="forwards" units="years"/>
      <attr name="country">
				Lithuania
			</attr>
    </taxon>
    <taxon id="hCoV-19/South_Korea/KDCA4512/2021|EPI_ISL_2361257|2021-05-05">
      <date value="2021.3397260273973" direction="forwards" units="years"/>
      <attr name="country">
				South_Korea
			</attr>
    </taxon>
    <taxon id="hCoV-19/USA/TX-CDC-ASC210031171/2021|EPI_ISL_2040330|2021-04-23">
      <date value="2021.3068493150686" direction="forwards" units="years"/>
      <attr name="country">
				USA
			</attr>
    </taxon>
    <taxon id="hCoV-19/South_Korea/KDCA4499/2021|EPI_ISL_2361245|2021-05-09">
      <date value="2021.3506849315067" direction="forwards" units="years"/>
      <attr name="country">
				South_Korea
			</attr>
    </taxon>
    <taxon id="hCoV-19/Lithuania/LTU000_REZUS_05_18_126/2021|EPI_ISL_2509532|2021-05-18">
      <date value="2021.3753424657534" direction="forwards" units="years"/>
      <attr name="country">
				Lithuania
			</attr>
    </taxon>
    <taxon id="hCoV-19/Switzerland/VS-HUG-34040357/2021|EPI_ISL_2104501|2021-04-28">
      <date value="2021.3205479452056" direction="forwards" units="years"/>
      <attr name="country">
				Switzerland
			</attr>
    </taxon>
    <taxon id="hCoV-19/South_Korea/KDCA4494/2021|EPI_ISL_2361240|2021-05-05">
      <date value="2021.3397260273973" direction="forwards" units="years"/>
      <attr name="country">
				South_Korea
			</attr>
    </taxon>
    <taxon id="hCoV-19/France/IDF-HMN-21032310544/2021|EPI_ISL_1755103|2021-03-30">
      <date value="2021.2410958904109" direction="forwards" units="years"/>
      <attr name="country">
				France
			</attr>
    </taxon>
    <taxon id="hCoV-19/USA/MD-HP04756/2021|EPI_ISL_1805832|2021-04-17">
      <date value="2021.2904109589042" direction="forwards" units="years"/>
      <attr name="country">
				USA
			</attr>
    </taxon>
    <taxon id="hCoV-19/South_Korea/KDCA4513/2021|EPI_ISL_2361258|2021-05-07">
      <date value="2021.345205479452" direction="forwards" units="years"/>
      <attr name="country">
				South_Korea
			</attr>
    </taxon>
    <taxon id="hCoV-19/South_Korea/KDCA4443/2021|EPI_ISL_2361170|2021-04-20">
      <date value="2021.2986301369863" direction="forwards" units="years"/>
      <attr name="country">
				South_Korea
			</attr>
    </taxon>
    <taxon id="hCoV-19/Germany/BY-RKI-I-060971/2021|EPI_ISL_1566470|2021-03-25">
      <date value="2021.227397260274" direction="forwards" units="years"/>
      <attr name="country">
				Germany
			</attr>
    </taxon>
    <taxon id="hCoV-19/Cameroon/CV428/2020|EPI_ISL_845564|2020-12-03">
      <date value="2020.9207650273224" direction="forwards" units="years"/>
      <attr name="country">
				Cameroon
			</attr>
    </taxon>
    <taxon id="hCoV-19/Sweden/16621642P/2021|EPI_ISL_2210205|2021-04-16">
      <date value="2021.2876712328766" direction="forwards" units="years"/>
      <attr name="country">
				Sweden
			</attr>
    </taxon>
    <taxon id="hCoV-19/Lithuania/S21D672/2021|EPI_ISL_1661747|2021-04-09">
      <date value="2021.268493150685" direction="forwards" units="years"/>
      <attr name="country">
				Lithuania
			</attr>
    </taxon>
    <taxon id="hCoV-19/Lithuania/LTU000_MB_MB32652/2021|EPI_ISL_2428377|2021-05-14">
      <date value="2021.3643835616438" direction="forwards" units="years"/>
      <attr name="country">
				Lithuania
			</attr>
    </taxon>
    <taxon id="hCoV-19/Belgium/IPG-282/2021|EPI_ISL_1915592|2021-04-27">
      <date value="2021.317808219178" direction="forwards" units="years"/>
      <attr name="country">
				Belgium
			</attr>
    </taxon>
    <taxon id="hCoV-19/Lithuania/S21D949/2021|EPI_ISL_1823201|2021-04-08">
      <date value="2021.2657534246575" direction="forwards" units="years"/>
      <attr name="country">
				Lithuania
			</attr>
    </taxon>
    <taxon id="hCoV-19/France/GES-HMN-21042300153/2021|EPI_ISL_2152575|2021-04-27">
      <date value="2021.317808219178" direction="forwards" units="years"/>
      <attr name="country">
				France
			</attr>
    </taxon>
    <taxon id="hCoV-19/Lithuania/LTU000_MB26939/2021|EPI_ISL_1960608|2021-04-14">
      <date value="2021.282191780822" direction="forwards" units="years"/>
      <attr name="country">
				Lithuania
			</attr>
    </taxon>
    <taxon id="hCoV-19/Switzerland/VD-CHUV-GEN4647/2021|EPI_ISL_1941813|2021-04-26">
      <date value="2021.3150684931506" direction="forwards" units="years"/>
      <attr name="country">
				Switzerland
			</attr>
    </taxon>
    <taxon id="hCoV-19/Cameroon/CAM-01/2021|EPI_ISL_1972305|2021-03-02">
      <date value="2021.164383561644" direction="forwards" units="years"/>
      <attr name="country">
				Cameroon
			</attr>
    </taxon>
    <taxon id="hCoV-19/Central_African_Republic/237/2021|EPI_ISL_2365411|2021-03-31">
      <date value="2021.2438356164384" direction="forwards" units="years"/>
      <attr name="country">
				Central_African_Republic
			</attr>
    </taxon>
    <taxon id="hCoV-19/France/ARA-HCL021097323601/2021|EPI_ISL_2482683|2021-05-20">
      <date value="2021.3808219178081" direction="forwards" units="years"/>
      <attr name="country">
				France
			</attr>
    </taxon>
    <taxon id="hCoV-19/USA/MD-MDH-1661/2021|EPI_ISL_1576771|2021-03-30">
      <date value="2021.2410958904109" direction="forwards" units="years"/>
      <attr name="country">
				USA
			</attr>
    </taxon>
    <taxon id="hCoV-19/France/BRE-IPP10686/2021|EPI_ISL_2029936|2021-04-27">
      <date value="2021.317808219178" direction="forwards" units="years"/>
      <attr name="country">
				France
			</attr>
    </taxon>
    <taxon id="hCoV-19/Cameroon/Yaounde-ECO19/2021|EPI_ISL_1190756|2021-01-30">
      <date value="2021.0794520547945" direction="forwards" units="years"/>
      <attr name="country">
				Cameroon
			</attr>
    </taxon>
    <taxon id="hCoV-19/Germany/BW-RKI-I-168714/2021|EPI_ISL_2469565|2021-05-31">
      <date value="2021.4109589041095" direction="forwards" units="years"/>
      <attr name="country">
				Germany
			</attr>
    </taxon>
    <taxon id="hCoV-19/Central_African_Republic/RCA-18/2021|EPI_ISL_1762065|2021">
      <date value="2021.0" direction="forwards" units="years" uncertainty="1.0"/>
      <attr name="country">
				Central_African_Republic
			</attr>
    </taxon>
    <taxon id="hCoV-19/South_Korea/KDCA4455/2021|EPI_ISL_2361208|2021-04-16">
      <date value="2021.2876712328766" direction="forwards" units="years"/>
      <attr name="country">
				South_Korea
			</attr>
    </taxon>
    <taxon id="hCoV-19/France/BRE-IPP10678/2021|EPI_ISL_2029621|2021-04-27">
      <date value="2021.317808219178" direction="forwards" units="years"/>
      <attr name="country">
				France
			</attr>
    </taxon>
    <taxon id="hCoV-19/Lithuania/IBT-LSC-VU_r05_04/2021|EPI_ISL_1760006|2021-04-06">
      <date value="2021.2602739726028" direction="forwards" units="years"/>
      <attr name="country">
				Lithuania
			</attr>
    </taxon>
    <taxon id="hCoV-19/Germany/un-RKI-I-126040/2021|EPI_ISL_2110753|2021-04-12">
      <date value="2021.2767123287672" direction="forwards" units="years"/>
      <attr name="country">
				Germany
			</attr>
    </taxon>
    <taxon id="hCoV-19/Cameroon/CAM-02/2021|EPI_ISL_1972306|2021-03-02">
      <date value="2021.164383561644" direction="forwards" units="years"/>
      <attr name="country">
				Cameroon
			</attr>
    </taxon>
    <taxon id="hCoV-19/Belgium/UGent-5688/2021|EPI_ISL_2192008|2021-04-19">
      <date value="2021.295890410959" direction="forwards" units="years"/>
      <attr name="country">
				Belgium
			</attr>
    </taxon>
    <taxon id="hCoV-19/Switzerland/GE-HUG-34224911/2021|EPI_ISL_2343183|2021-05-19">
      <date value="2021.3780821917808" direction="forwards" units="years"/>
      <attr name="country">
				Switzerland
			</attr>
    </taxon>
    <taxon id="hCoV-19/France/PDL-IPP07069/2021|EPI_ISL_1495980|2021-03-18">
      <date value="2021.2082191780821" direction="forwards" units="years"/>
      <attr name="country">
				France
			</attr>
    </taxon>
    <taxon id="hCoV-19/England/CAMC-13B04C1/2021|EPI_ISL_1275749|2021-03-09">
      <date value="2021.1835616438357" direction="forwards" units="years"/>
      <attr name="country">
				UK
			</attr>
    </taxon>
    <taxon id="hCoV-19/Lithuania/IBT-LSC-VU_r13_17/2021|EPI_ISL_2625896|2021-06-01">
      <date value="2021.4136986301369" direction="forwards" units="years"/>
      <attr name="country">
				Lithuania
			</attr>
    </taxon>
    <taxon id="hCoV-19/Lithuania/LTU000_VU_C45658/2021|EPI_ISL_2334977|2021-05-07">
      <date value="2021.345205479452" direction="forwards" units="years"/>
      <attr name="country">
				Lithuania
			</attr>
    </taxon>
    <taxon id="hCoV-19/Central_African_Republic/RCA-39/2021|EPI_ISL_1762081|2021">
      <date value="2021.0" direction="forwards" units="years" uncertainty="1.0"/>
      <attr name="country">
				Central_African_Republic
			</attr>
    </taxon>
    <taxon id="hCoV-19/Lithuania/S21D1141/2021|EPI_ISL_1756769|2021-04-07">
      <date value="2021.2630136986302" direction="forwards" units="years"/>
      <attr name="country">
				Lithuania
			</attr>
    </taxon>
    <taxon id="hCoV-19/Lithuania/MR-LUHS-8-43/2021|EPI_ISL_2227185|2021-05-03">
      <date value="2021.3342465753424" direction="forwards" units="years"/>
      <attr name="country">
				Lithuania
			</attr>
    </taxon>
    <taxon id="hCoV-19/Lithuania/LTU000_MB_MB33280/2021|EPI_ISL_2509615|2021-05-18">
      <date value="2021.3753424657534" direction="forwards" units="years"/>
      <attr name="country">
				Lithuania
			</attr>
    </taxon>
    <taxon id="hCoV-19/Lithuania/MB24896/2021|EPI_ISL_2095984|2021-04-03">
      <date value="2021.2520547945205" direction="forwards" units="years"/>
      <attr name="country">
				Lithuania
			</attr>
    </taxon>
    <taxon id="hCoV-19/France/CVL-IPP10037/2021|EPI_ISL_1789100|2021-04-15">
      <date value="2021.2849315068493" direction="forwards" units="years"/>
      <attr name="country">
				France
			</attr>
    </taxon>
    <taxon id="hCoV-19/Germany/un-RKI-I-100182/2021|EPI_ISL_1845921|2021-04-05">
      <date value="2021.2575342465752" direction="forwards" units="years"/>
      <attr name="country">
				Germany
			</attr>
    </taxon>
    <taxon id="hCoV-19/Lithuania/MB24459/2021|EPI_ISL_2095988|2021-03-31">
      <date value="2021.2438356164384" direction="forwards" units="years"/>
      <attr name="country">
				Lithuania
			</attr>
    </taxon>
    <taxon id="hCoV-19/Germany/NW-RKI-I-153739/2021|EPI_ISL_2265019|2021-05-12">
      <date value="2021.358904109589" direction="forwards" units="years"/>
      <attr name="country">
				Germany
			</attr>
    </taxon>
    <taxon id="hCoV-19/USA/IN-GD-SID-C21185714/2021|EPI_ISL_2535955|2021-05-18">
      <date value="2021.3753424657534" direction="forwards" units="years"/>
      <attr name="country">
				USA
			</attr>
    </taxon>
    <taxon id="hCoV-19/South_Korea/KDCA4460/2021|EPI_ISL_2361212|2021-04-25">
      <date value="2021.3123287671233" direction="forwards" units="years"/>
      <attr name="country">
				South_Korea
			</attr>
    </taxon>
    <taxon id="hCoV-19/Czech_Republic/183304/2021|EPI_ISL_1675656|2021-03-25">
      <date value="2021.227397260274" direction="forwards" units="years"/>
      <attr name="country">
				Czech_Republic
			</attr>
    </taxon>
    <taxon id="hCoV-19/Germany/NW-RKI-I-164932/2021|EPI_ISL_2388214|2021-05-24">
      <date value="2021.3917808219178" direction="forwards" units="years"/>
      <attr name="country">
				Germany
			</attr>
    </taxon>
    <taxon id="hCoV-19/Italy/VEN-IZSVe-21RS1309-12_PD/2021|EPI_ISL_2448615|2021-05-17">
      <date value="2021.372602739726" direction="forwards" units="years"/>
      <attr name="country">
				Italy
			</attr>
    </taxon>
    <taxon id="hCoV-19/Lithuania/MR-LUHS-5-8/2021|EPI_ISL_1576950|2021-03-26">
      <date value="2021.2301369863014" direction="forwards" units="years"/>
      <attr name="country">
				Lithuania
			</attr>
    </taxon>
    <taxon id="hCoV-19/USA/MD-IGS-210921165A/2021|EPI_ISL_1922677|2021-04-02">
      <date value="2021.2493150684932" direction="forwards" units="years"/>
      <attr name="country">
				USA
			</attr>
    </taxon>
  </taxa>
  <taxa id="ancestralTaxa">
    <taxon id="hCoV-19/Belgium/rega-5050/2021|EPI_ISL_1382294|2021-03-14_ancestor_taxon">
      <attr name="country">Cameroon</attr>
    </taxon>
    <taxon id="hCoV-19/Belgium/ULG-12917/2021|EPI_ISL_1241728|2021-03-01_ancestor_taxon">
      <attr name="country">Cameroon</attr>
    </taxon>
    <taxon id="hCoV-19/France/ARA-210013001901/2021|EPI_ISL_1406653|2021-02-26_ancestor_taxon">
      <attr name="country">Cameroon</attr>
    </taxon>
    <taxon id="hCoV-19/Switzerland/GE-33576177/2021|EPI_ISL_1369646|2021-03-16_ancestor_taxon">
      <attr name="country">Cameroon</attr>
    </taxon>
    <taxon id="hCoV-19/France/PDL-IPP07069/2021|EPI_ISL_1495980|2021-03-18_ancestor_taxon">
      <attr name="country">Cameroon</attr>
    </taxon>
    <taxon id="hCoV-19/Equatorial_Guinea/91946/2021|EPI_ISL_1673323|2021-02-06_ancestor_taxon">
      <attr name="country">Cameroon</attr>
    </taxon>
    <taxon id="hCoV-19/Czech_Republic/183304/2021|EPI_ISL_1675656|2021-03-25_ancestor_taxon">
      <attr name="country">Mali</attr>
    </taxon>
    <taxon id="hCoV-19/France/HDF-P326-21134M0692/2021|EPI_ISL_1671822|2021-03-31_ancestor_taxon">
      <attr name="country">Cameroon</attr>
    </taxon>
    <taxon id="hCoV-19/Lithuania/MR-LUHS-5-8/2021|EPI_ISL_1576950|2021-03-26_ancestor_taxon">
      <attr name="country">France</attr>
    </taxon>
    <taxon id="hCoV-19/Belgium/UZA-UA-21050048/2021|EPI_ISL_2131284|2021-05-05_ancestor_taxon">
      <attr name="country">Cameroon</attr>
    </taxon>
    <taxon id="hCoV-19/South_Korea/KDCA4422/2021|EPI_ISL_2361095|2021-03-27_ancestor_taxon">
      <attr name="country">Nigeria</attr>
    </taxon>
<!-- GHOST ANCESTOR -->
    <taxon id="unsampled/Lithuania/truckdriver|unsampled|Europe|Lithuania|2021-02-26_ancestor_taxon">
      <attr name="country">Belgium_Germany</attr>
    </taxon>


  </taxa>
  <taxa id="allTaxa">
    <taxa idref="taxa"/>
    <taxa idref="ancestralTaxa"/>
  </taxa>
  
<!-- The sequence alignment (each sequence refers to a taxon above).         -->

  
<!-- ntax=626 nchar=29409                                                    -->

  <alignment id="alignment" dataType="nucleotide">
    <!-- GHOST SEQ -->
    <sequence><taxon idref="unsampled/Lithuania/truckdriver|unsampled|Europe|Lithuania|2021-02-26"/>
    NNNNNNNNNNNNNNNNNNNNNNNNNNNNNNNNNNNNNNNNNNNNNNNN
  </sequence>


    <sequence><taxon idref="hCoV-19/Cameroon/CV408/2020|EPI_ISL_845546|2020-06-09"/>
			NNNNNNNNNNNNNNNNNNNNNNNNNNNNNNNNNNNNNNNNNNNNNNNN
		</sequence>
    <sequence><taxon idref="hCoV-19/Cameroon/CV430/2020|EPI_ISL_845563|2020-12-02"/>
			NNNNNNNNNNNNNNNNNNNNNNNNNNNNNNNNNNNNNNNNNNNNNNNN
		</sequence>
    <sequence><taxon idref="hCoV-19/Cameroon/CV432/2020|EPI_ISL_845565|2020-12-16"/>
			NNNNNNNNNNNNNNNNNNNNNNNNNNNNNNNNNNNNNNNNNNNNNNNN
		</sequence>
    <sequence><taxon idref="hCoV-19/Congo/Q001C104A1_2101-TM-r1-018/2020|EPI_ISL_912369|2020-12-14"/>
			NNNNNNNNNNNNNNNNNNNNNNNNNNNNNNNNNNNNNNNNNNNNNNNN
		</sequence>
    <sequence><taxon idref="hCoV-19/France/IDF-IPP10522/2021|EPI_ISL_2029629|2021-04-22"/>
			NNNNNNNNNNNNNNNNNNNNNNNNNNNNNNNNNNNNNNNNNNNNNNNN
		</sequence>
    <sequence><taxon idref="hCoV-19/Germany/un-RKI-I-078686/2021|EPI_ISL_1643902|2021-04-02"/>
			NNNNNNNNNNNNNNNNNNNNNNNNNNNNNNNNNNNNNNNNNNNNNNNN
		</sequence>
    <sequence><taxon idref="hCoV-19/England/MILK-1592DC8/2021|EPI_ISL_2235679|2021-05-17"/>
			NNNNNNNNNNNNNNNNNNNNNNNNNNNNNNNNNNNNNNNNNNNNNNNN
		</sequence>
    <sequence><taxon idref="hCoV-19/France/BRE-IPP10653/2021|EPI_ISL_2030060|2021-04-27"/>
			NNNNNNNNNNNNNNNNNNNNNNNNNNNNNNNNNNNNNNNNNNNNNNNN
		</sequence>
    <sequence><taxon idref="hCoV-19/Central_African_Republic/242/2021|EPI_ISL_2365412|2021-03-31"/>
			NNNNNNNNNNNNNNNNNNNNNNNNNNNNNNNNNNNNNNNNNNNNNNNN
		</sequence>
    <sequence><taxon idref="hCoV-19/Germany/HH-RKI-I-180358/2021|EPI_ISL_2636756|2021-06-08"/>
			NNNNNNNNNNNNNNNNNNNNNNNNNNNNNNNNNNNNNNNNNNNNNNNN
		</sequence>
    <sequence><taxon idref="hCoV-19/Cameroun/Yaounde-21V-07104/2021|EPI_ISL_1790123|2021-02-10"/>
			NNNNNNNNNNNNNNNNNNNNNNNNNNNNNNNNNNNNNNNNNNNNNNNN
		</sequence>
    <sequence><taxon idref="hCoV-19/Italy/APU-POLBA70/2021|EPI_ISL_2365937|2021-04-15"/>
			NNNNNNNNNNNNNNNNNNNNNNNNNNNNNNNNNNNNNNNNNNNNNNNN
		</sequence>
    <sequence><taxon idref="hCoV-19/South_Korea/KDCA4496/2021|EPI_ISL_2361242|2021-05-01"/>
			NNNNNNNNNNNNNNNNNNNNNNNNNNNNNNNNNNNNNNNNNNNNNNNN
		</sequence>
    <sequence><taxon idref="hCoV-19/France/ARA-HCL021097336501/2021|EPI_ISL_2482693|2021-05-20"/>
			NNNNNNNNNNNNNNNNNNNNNNNNNNNNNNNNNNNNNNNNNNNNNNNN
		</sequence>
    <sequence><taxon idref="hCoV-19/South_Korea/KDCA4479/2021|EPI_ISL_2361227|2021-04-26"/>
			NNNNNNNNNNNNNNNNNNNNNNNNNNNNNNNNNNNNNNNNNNNNNNNN
		</sequence>
    <sequence><taxon idref="B.1.619|hCoV-19/Switzerland/NE-PMI-2109-0285/2021|EPI_ISL_1302986|2021-02-28"/>
			NNNNNNNNNNNNNNNNNNNNNNNNNNNNNNNNNNNNNNNNNNNNNNNN
		</sequence>
    <sequence><taxon idref="hCoV-19/South_Korea/KDCA4449/2021|EPI_ISL_2361194|2021-04-20"/>
			NNNNNNNNNNNNNNNNNNNNNNNNNNNNNNNNNNNNNNNNNNNNNNNN
		</sequence>
    <sequence><taxon idref="hCoV-19/Scotland/MILK-156EA19/2021|EPI_ISL_2153043|2021-05-02"/>
			NNNNNNNNNNNNNNNNNNNNNNNNNNNNNNNNNNNNNNNNNNNNNNNN
		</sequence>
    <sequence><taxon idref="hCoV-19/Cameroon/Yaounde-ECO23/2021|EPI_ISL_1190758|2021-02-03"/>
			NNNNNNNNNNNNNNNNNNNNNNNNNNNNNNNNNNNNNNNNNNNNNNNN
		</sequence>
    <sequence><taxon idref="hCoV-19/Central_African_Republic/RCA-07/2021|EPI_ISL_1762057|2021"/>
			NNNNNNNNNNNNNNNNNNNNNNNNNNNNNNNNNNNNNNNNNNNNNNNN
		</sequence>
    <sequence><taxon idref="hCoV-19/Lithuania/LTU000_REZUS_06_03_70/2021|EPI_ISL_2693984|2021-06-03"/>
			NNNNNNNNNNNNNNNNNNNNNNNNNNNNNNNNNNNNNNNNNNNNNNNN
		</sequence>
    <sequence><taxon idref="hCoV-19/South_Korea/KDCA4501/2021|EPI_ISL_2361247|2021-05-07"/>
			NNNNNNNNNNNNNNNNNNNNNNNNNNNNNNNNNNNNNNNNNNNNNNNN
		</sequence>
    <sequence><taxon idref="hCoV-19/Central_African_Republic/235/2021|EPI_ISL_2365410|2021-03-31"/>
			NNNNNNNNNNNNNNNNNNNNNNNNNNNNNNNNNNNNNNNNNNNNNNNN
		</sequence>
    <sequence><taxon idref="hCoV-19/South_Korea/KDCA4507/2021|EPI_ISL_2361252|2021-05-07"/>
			NNNNNNNNNNNNNNNNNNNNNNNNNNNNNNNNNNNNNNNNNNNNNNNN
		</sequence>
    <sequence><taxon idref="hCoV-19/England/PORT-1E7B48B/2021|EPI_ISL_1638013|2021-03-22"/>
			NNNNNNNNNNNNNNNNNNNNNNNNNNNNNNNNNNNNNNNNNNNNNNNN
		</sequence>
    <sequence><taxon idref="hCoV-19/Lithuania/MB25815/2021|EPI_ISL_1911429|2021-04-09"/>
			NNNNNNNNNNNNNNNNNNNNNNNNNNNNNNNNNNNNNNNNNNNNNNNN
		</sequence>
    <sequence><taxon idref="hCoV-19/France/NOR-76366244/2021|EPI_ISL_2688785|2021-05-14"/>
			NNNNNNNNNNNNNNNNNNNNNNNNNNNNNNNNNNNNNNNNNNNNNNNN
		</sequence>
    <sequence><taxon idref="hCoV-19/Lithuania/MB23948/2021|EPI_ISL_2095982|2021-03-31"/>
			NNNNNNNNNNNNNNNNNNNNNNNNNNNNNNNNNNNNNNNNNNNNNNNN
		</sequence>
    <sequence><taxon idref="hCoV-19/Lithuania/IBT-LSC-VU_r13_12/2021|EPI_ISL_2625891|2021-05-31"/>
			NNNNNNNNNNNNNNNNNNNNNNNNNNNNNNNNNNNNNNNNNNNNNNNN
		</sequence>
    <sequence><taxon idref="hCoV-19/Lithuania/IBT-LSC-VU_r11_33/2021|EPI_ISL_2428461|2021-05-17"/>
			NNNNNNNNNNNNNNNNNNNNNNNNNNNNNNNNNNNNNNNNNNNNNNNN
		</sequence>
    <sequence><taxon idref="hCoV-19/Lithuania/IBT-LSC-VU_r13_32/2021|EPI_ISL_2625909|2021-06-02"/>
			NNNNNNNNNNNNNNNNNNNNNNNNNNNNNNNNNNNNNNNNNNNNNNNN
		</sequence>
    <sequence><taxon idref="hCoV-19/Lithuania/LTU000_NMRVI_125878/2021|EPI_ISL_2694576|2021-06-05"/>
			NNNNNNNNNNNNNNNNNNNNNNNNNNNNNNNNNNNNNNNNNNNNNNNN
		</sequence>
    <sequence><taxon idref="hCoV-19/Lithuania/S21D937/2021|EPI_ISL_1823200|2021-04-12"/>
			NNNNNNNNNNNNNNNNNNNNNNNNNNNNNNNNNNNNNNNNNNNNNNNN
		</sequence>
    <sequence><taxon idref="hCoV-19/Lithuania/IBT-LSC-VU_r14_13/2021|EPI_ISL_2644812|2021-06-11"/>
			NNNNNNNNNNNNNNNNNNNNNNNNNNNNNNNNNNNNNNNNNNNNNNNN
		</sequence>
    <sequence><taxon idref="hCoV-19/Lithuania/LTU000_KUL5127767/2021|EPI_ISL_1960617|2021-04-13"/>
			NNNNNNNNNNNNNNNNNNNNNNNNNNNNNNNNNNNNNNNNNNNNNNNN
		</sequence>
    <sequence><taxon idref="hCoV-19/Lithuania/LTU000_MB26930/2021|EPI_ISL_1960609|2021-04-14"/>
			NNNNNNNNNNNNNNNNNNNNNNNNNNNNNNNNNNNNNNNNNNNNNNNN
		</sequence>
    <sequence><taxon idref="hCoV-19/France/IDF-IPP11679/2021|EPI_ISL_2188468|2021-05-04"/>
			NNNNNNNNNNNNNNNNNNNNNNNNNNNNNNNNNNNNNNNNNNNNNNNN
		</sequence>
    <sequence><taxon idref="hCoV-19/France/IDF-IPP09413/2021|EPI_ISL_1700651|2021-04-12"/>
			NNNNNNNNNNNNNNNNNNNNNNNNNNNNNNNNNNNNNNNNNNNNNNNN
		</sequence>
    <sequence><taxon idref="hCoV-19/Lithuania/MR-LUHS-3-60/2021|EPI_ISL_1404880|2021-03-15"/>
			NNNNNNNNNNNNNNNNNNNNNNNNNNNNNNNNNNNNNNNNNNNNNNNN
		</sequence>
    <sequence><taxon idref="hCoV-19/South_Korea/KDCA4426/2021|EPI_ISL_2361099|2021-03-31"/>
			NNNNNNNNNNNNNNNNNNNNNNNNNNNNNNNNNNNNNNNNNNNNNNNN
		</sequence>
    <sequence><taxon idref="hCoV-19/France/IDF-HMN-21042190775/2021|EPI_ISL_1757704|2021-04-15"/>
			NNNNNNNNNNNNNNNNNNNNNNNNNNNNNNNNNNNNNNNNNNNNNNNN
		</sequence>
    <sequence><taxon idref="hCoV-19/Lithuania/LTU000_REZUS_06_02_47/2021|EPI_ISL_2694565|2021-06-02"/>
			NNNNNNNNNNNNNNNNNNNNNNNNNNNNNNNNNNNNNNNNNNNNNNNN
		</sequence>
    <sequence><taxon idref="hCoV-19/Portugal/PT8047/2021|EPI_ISL_2362121|2021-05-14"/>
			NNNNNNNNNNNNNNNNNNNNNNNNNNNNNNNNNNNNNNNNNNNNNNNN
		</sequence>
    <sequence><taxon idref="hCoV-19/Switzerland/VS-HUG-34029054/2021|EPI_ISL_2104500|2021-04-27"/>
			NNNNNNNNNNNNNNNNNNNNNNNNNNNNNNNNNNNNNNNNNNNNNNNN
		</sequence>
    <sequence><taxon idref="hCoV-19/France/PAC-IHU-4495-N1/2021|EPI_ISL_1817033|2021-04-13"/>
			NNNNNNNNNNNNNNNNNNNNNNNNNNNNNNNNNNNNNNNNNNNNNNNN
		</sequence>
    <sequence><taxon idref="hCoV-19/Lithuania/IBT-LSC-VU_r05_21/2021|EPI_ISL_1760023|2021-04-07"/>
			NNNNNNNNNNNNNNNNNNNNNNNNNNNNNNNNNNNNNNNNNNNNNNNN
		</sequence>
    <sequence><taxon idref="hCoV-19/Central_African_Republic/RCA-47/2021|EPI_ISL_1764144|2021"/>
			NNNNNNNNNNNNNNNNNNNNNNNNNNNNNNNNNNNNNNNNNNNNNNNN
		</sequence>
    <sequence><taxon idref="hCoV-19/France/IDF-IPP11485/2021|EPI_ISL_2188340|2021-04-30"/>
			NNNNNNNNNNNNNNNNNNNNNNNNNNNNNNNNNNNNNNNNNNNNNNNN
		</sequence>
    <sequence><taxon idref="hCoV-19/South_Korea/KDCA4447/2021|EPI_ISL_2361182|2021-04-22"/>
			NNNNNNNNNNNNNNNNNNNNNNNNNNNNNNNNNNNNNNNNNNNNNNNN
		</sequence>
    <sequence><taxon idref="hCoV-19/Lithuania/LTU000_MB27454/2021|EPI_ISL_1960613|2021-04-16"/>
			NNNNNNNNNNNNNNNNNNNNNNNNNNNNNNNNNNNNNNNNNNNNNNNN
		</sequence>
    <sequence><taxon idref="hCoV-19/Central_African_Republic/RCA-48/2021|EPI_ISL_1764145|2021"/>
			NNNNNNNNNNNNNNNNNNNNNNNNNNNNNNNNNNNNNNNNNNNNNNNN
		</sequence>
    <sequence><taxon idref="hCoV-19/Lithuania/LTU000_MB22164/2021|EPI_ISL_1656854|2021-03-24"/>
			NNNNNNNNNNNNNNNNNNNNNNNNNNNNNNNNNNNNNNNNNNNNNNNN
		</sequence>
    <sequence><taxon idref="hCoV-19/Central_African_Republic/RCA-25/2021|EPI_ISL_1762071|2021"/>
			NNNNNNNNNNNNNNNNNNNNNNNNNNNNNNNNNNNNNNNNNNNNNNNN
		</sequence>
    <sequence><taxon idref="hCoV-19/Germany/RP-RKI-I-037987/2021|EPI_ISL_1284252|2021-03-09"/>
			NNNNNNNNNNNNNNNNNNNNNNNNNNNNNNNNNNNNNNNNNNNNNNNN
		</sequence>
    <sequence><taxon idref="hCoV-19/South_Korea/KDCA4432/2021|EPI_ISL_2361139|2021-04-14"/>
			NNNNNNNNNNNNNNNNNNNNNNNNNNNNNNNNNNNNNNNNNNNNNNNN
		</sequence>
    <sequence><taxon idref="hCoV-19/South_Korea/KDCA4435/2021|EPI_ISL_2361150|2021-04-11"/>
			NNNNNNNNNNNNNNNNNNNNNNNNNNNNNNNNNNNNNNNNNNNNNNNN
		</sequence>
    <sequence><taxon idref="hCoV-19/Switzerland/BS-ETHZ-620170/2021|EPI_ISL_2307734|2021-05-08"/>
			NNNNNNNNNNNNNNNNNNNNNNNNNNNNNNNNNNNNNNNNNNNNNNNN
		</sequence>
    <sequence><taxon idref="hCoV-19/Lithuania/LTU000_VLN_ANT_05_03_16/2021|EPI_ISL_2334187|2021-04-26"/>
			NNNNNNNNNNNNNNNNNNNNNNNNNNNNNNNNNNNNNNNNNNNNNNNN
		</sequence>
    <sequence><taxon idref="hCoV-19/England/ALDP-1513943/2021|EPI_ISL_1718408|2021-04-16"/>
			NNNNNNNNNNNNNNNNNNNNNNNNNNNNNNNNNNNNNNNNNNNNNNNN
		</sequence>
    <sequence><taxon idref="hCoV-19/France/IDF-IPP10032/2021|EPI_ISL_1789096|2021-04-15"/>
			NNNNNNNNNNNNNNNNNNNNNNNNNNNNNNNNNNNNNNNNNNNNNNNN
		</sequence>
    <sequence><taxon idref="hCoV-19/South_Korea/KDCA4520/2021|EPI_ISL_2361264|2021-05-08"/>
			NNNNNNNNNNNNNNNNNNNNNNNNNNNNNNNNNNNNNNNNNNNNNNNN
		</sequence>
    <sequence><taxon idref="hCoV-19/Lithuania/LTU000_MB27430/2021|EPI_ISL_1960615|2021-04-16"/>
			NNNNNNNNNNNNNNNNNNNNNNNNNNNNNNNNNNNNNNNNNNNNNNNN
		</sequence>
    <sequence><taxon idref="hCoV-19/Lithuania/S21E690/2021|EPI_ISL_2428700|2021-05-08"/>
			NNNNNNNNNNNNNNNNNNNNNNNNNNNNNNNNNNNNNNNNNNNNNNNN
		</sequence>
    <sequence><taxon idref="hCoV-19/France/IDF-IPP10028/2021|EPI_ISL_1789093|2021-04-15"/>
			NNNNNNNNNNNNNNNNNNNNNNNNNNNNNNNNNNNNNNNNNNNNNNNN
		</sequence>
    <sequence><taxon idref="hCoV-19/Switzerland/VD-CHUV-GEN4429/2021|EPI_ISL_2137387|2021-04-23"/>
			NNNNNNNNNNNNNNNNNNNNNNNNNNNNNNNNNNNNNNNNNNNNNNNN
		</sequence>
    <sequence><taxon idref="hCoV-19/Lithuania/S21D1510/2021|EPI_ISL_1969180|2021-04-04"/>
			NNNNNNNNNNNNNNNNNNNNNNNNNNNNNNNNNNNNNNNNNNNNNNNN
		</sequence>
    <sequence><taxon idref="hCoV-19/South_Korea/KDCA4509/2021|EPI_ISL_2361254|2021-05-06"/>
			NNNNNNNNNNNNNNNNNNNNNNNNNNNNNNNNNNNNNNNNNNNNNNNN
		</sequence>
    <sequence><taxon idref="hCoV-19/France/NOR-IPP08842/2021|EPI_ISL_1675021|2021-04-06"/>
			NNNNNNNNNNNNNNNNNNNNNNNNNNNNNNNNNNNNNNNNNNNNNNNN
		</sequence>
    <sequence><taxon idref="hCoV-19/Lithuania/LTU000_RSL_COV075397/2021|EPI_ISL_2694039|2021-06-02"/>
			NNNNNNNNNNNNNNNNNNNNNNNNNNNNNNNNNNNNNNNNNNNNNNNN
		</sequence>
    <sequence><taxon idref="hCoV-19/USA/MD-HP05025/2021|EPI_ISL_1973436|2021-04-21"/>
			NNNNNNNNNNNNNNNNNNNNNNNNNNNNNNNNNNNNNNNNNNNNNNNN
		</sequence>
    <sequence><taxon idref="hCoV-19/Lithuania/LTU000_VULSK_210515120063/2021|EPI_ISL_2428226|2021-05-14"/>
			NNNNNNNNNNNNNNNNNNNNNNNNNNNNNNNNNNNNNNNNNNNNNNNN
		</sequence>
    <sequence><taxon idref="hCoV-19/Germany/HB-RKI-I-097950/2021|EPI_ISL_1844259|2021-04-17"/>
			NNNNNNNNNNNNNNNNNNNNNNNNNNNNNNNNNNNNNNNNNNNNNNNN
		</sequence>
    <sequence><taxon idref="hCoV-19/Central_African_Republic/RCA-16/2021|EPI_ISL_1762064|2021"/>
			NNNNNNNNNNNNNNNNNNNNNNNNNNNNNNNNNNNNNNNNNNNNNNNN
		</sequence>
    <sequence><taxon idref="hCoV-19/France/IDF-IPP13808/2021|EPI_ISL_2531831|2021-06-02"/>
			NNNNNNNNNNNNNNNNNNNNNNNNNNNNNNNNNNNNNNNNNNNNNNNN
		</sequence>
    <sequence><taxon idref="hCoV-19/Lithuania/MB23567/2021|EPI_ISL_2095987|2021-03-29"/>
			NNNNNNNNNNNNNNNNNNNNNNNNNNNNNNNNNNNNNNNNNNNNNNNN
		</sequence>
    <sequence><taxon idref="hCoV-19/Belgium/UGent-5664/2021|EPI_ISL_2191990|2021-04-17"/>
			NNNNNNNNNNNNNNNNNNNNNNNNNNNNNNNNNNNNNNNNNNNNNNNN
		</sequence>
    <sequence><taxon idref="hCoV-19/Lithuania/IBT-LSC-VU_r08_37/2021|EPI_ISL_2138857|2021-04-27"/>
			NNNNNNNNNNNNNNNNNNNNNNNNNNNNNNNNNNNNNNNNNNNNNNNN
		</sequence>
    <sequence><taxon idref="hCoV-19/Central_African_Republic/226/2021|EPI_ISL_2365407|2021-03-25"/>
			NNNNNNNNNNNNNNNNNNNNNNNNNNNNNNNNNNNNNNNNNNNNNNNN
		</sequence>
    <sequence><taxon idref="hCoV-19/South_Korea/KDCA4458/2021|EPI_ISL_2361210|2021-04-25"/>
			NNNNNNNNNNNNNNNNNNNNNNNNNNNNNNNNNNNNNNNNNNNNNNNN
		</sequence>
    <sequence><taxon idref="hCoV-19/Lithuania/IBT-LSC-VU_r08_02/2021|EPI_ISL_2138822|2021-04-26"/>
			NNNNNNNNNNNNNNNNNNNNNNNNNNNNNNNNNNNNNNNNNNNNNNNN
		</sequence>
    <sequence><taxon idref="hCoV-19/Switzerland/NE-PMI-2114-4034/2021|EPI_ISL_2226704|2021-04-09"/>
			NNNNNNNNNNNNNNNNNNNNNNNNNNNNNNNNNNNNNNNNNNNNNNNN
		</sequence>
    <sequence><taxon idref="hCoV-19/Finland/6462/2021|EPI_ISL_2608762|2021-04-28"/>
			NNNNNNNNNNNNNNNNNNNNNNNNNNNNNNNNNNNNNNNNNNNNNNNN
		</sequence>
    <sequence><taxon idref="hCoV-19/Germany/NW-RKI-I-163786/2021|EPI_ISL_2387453|2021-05-14"/>
			NNNNNNNNNNNNNNNNNNNNNNNNNNNNNNNNNNNNNNNNNNNNNNNN
		</sequence>
    <sequence><taxon idref="hCoV-19/Lithuania/S21E617/2021|EPI_ISL_2428545|2021-04-29"/>
			NNNNNNNNNNNNNNNNNNNNNNNNNNNNNNNNNNNNNNNNNNNNNNNN
		</sequence>
    <sequence><taxon idref="hCoV-19/Lithuania/S21D420/2021|EPI_ISL_1585832|2021-04-04"/>
			NNNNNNNNNNNNNNNNNNNNNNNNNNNNNNNNNNNNNNNNNNNNNNNN
		</sequence>
    <sequence><taxon idref="hCoV-19/Switzerland/VD-CHUV-GEN4727/2021|EPI_ISL_2137400|2021-05-06"/>
			NNNNNNNNNNNNNNNNNNNNNNNNNNNNNNNNNNNNNNNNNNNNNNNN
		</sequence>
    <sequence><taxon idref="hCoV-19/Lithuania/LTU000_MB26925/2021|EPI_ISL_1960606|2021-04-14"/>
			NNNNNNNNNNNNNNNNNNNNNNNNNNNNNNNNNNNNNNNNNNNNNNNN
		</sequence>
    <sequence><taxon idref="hCoV-19/Lithuania/LTU000_NMRVI_107911/2021|EPI_ISL_2334879|2021-05-08"/>
			NNNNNNNNNNNNNNNNNNNNNNNNNNNNNNNNNNNNNNNNNNNNNNNN
		</sequence>
    <sequence><taxon idref="hCoV-19/Germany/un-RKI-I-078700/2021|EPI_ISL_1643915|2021-04-01"/>
			NNNNNNNNNNNNNNNNNNNNNNNNNNNNNNNNNNNNNNNNNNNNNNNN
		</sequence>
    <sequence><taxon idref="hCoV-19/Lithuania/LTU000_KNS_ANT_05_31_51/2021|EPI_ISL_2614788|2021-05-27"/>
			NNNNNNNNNNNNNNNNNNNNNNNNNNNNNNNNNNNNNNNNNNNNNNNN
		</sequence>
    <sequence><taxon idref="hCoV-19/Germany/BY-RKI-I-109211/2021|EPI_ISL_1852817|2021-04-24"/>
			NNNNNNNNNNNNNNNNNNNNNNNNNNNNNNNNNNNNNNNNNNNNNNNN
		</sequence>
    <sequence><taxon idref="hCoV-19/France/NOR-76351534/2021|EPI_ISL_2688761|2021-04-20"/>
			NNNNNNNNNNNNNNNNNNNNNNNNNNNNNNNNNNNNNNNNNNNNNNNN
		</sequence>
    <sequence><taxon idref="hCoV-19/DRC/15770/2021|EPI_ISL_2135847|2021"/>
			NNNNNNNNNNNNNNNNNNNNNNNNNNNNNNNNNNNNNNNNNNNNNNNN
		</sequence>
    <sequence><taxon idref="hCoV-19/Lithuania/S21D660/2021|EPI_ISL_1661738|2021-04-02"/>
			NNNNNNNNNNNNNNNNNNNNNNNNNNNNNNNNNNNNNNNNNNNNNNNN
		</sequence>
    <sequence><taxon idref="hCoV-19/South_Korea/KDCA4456/2021|EPI_ISL_2361209|2021-04-15"/>
			NNNNNNNNNNNNNNNNNNNNNNNNNNNNNNNNNNNNNNNNNNNNNNNN
		</sequence>
    <sequence><taxon idref="hCoV-19/Cameroon/CV988/2021|EPI_ISL_1715193|2021-02-05"/>
			NNNNNNNNNNNNNNNNNNNNNNNNNNNNNNNNNNNNNNNNNNNNNNNN
		</sequence>
    <sequence><taxon idref="hCoV-19/Central_African_Republic/245/2021|EPI_ISL_2365413|2021-03-02"/>
			NNNNNNNNNNNNNNNNNNNNNNNNNNNNNNNNNNNNNNNNNNNNNNNN
		</sequence>
    <sequence><taxon idref="hCoV-19/France/IDF-IPP08046/2021|EPI_ISL_1582678|2021-03-29"/>
			NNNNNNNNNNNNNNNNNNNNNNNNNNNNNNNNNNNNNNNNNNNNNNNN
		</sequence>
    <sequence><taxon idref="hCoV-19/Central_African_Republic/RCA-19/2021|EPI_ISL_1762066|2021"/>
			NNNNNNNNNNNNNNNNNNNNNNNNNNNNNNNNNNNNNNNNNNNNNNNN
		</sequence>
    <sequence><taxon idref="hCoV-19/France/BRE-IPP10947/2021|EPI_ISL_2029742|2021"/>
			NNNNNNNNNNNNNNNNNNNNNNNNNNNNNNNNNNNNNNNNNNNNNNNN
		</sequence>
    <sequence><taxon idref="hCoV-19/France/CVL-IPP12278/2021|EPI_ISL_2293498|2021-05-11"/>
			NNNNNNNNNNNNNNNNNNNNNNNNNNNNNNNNNNNNNNNNNNNNNNNN
		</sequence>
    <sequence><taxon idref="hCoV-19/Lithuania/NMRVI63759/2021|EPI_ISL_1910043|2021-03-29"/>
			NNNNNNNNNNNNNNNNNNNNNNNNNNNNNNNNNNNNNNNNNNNNNNNN
		</sequence>
    <sequence><taxon idref="hCoV-19/France/ARA-HCL021097339101/2021|EPI_ISL_2482696|2021-05-20"/>
			NNNNNNNNNNNNNNNNNNNNNNNNNNNNNNNNNNNNNNNNNNNNNNNN
		</sequence>
    <sequence><taxon idref="hCoV-19/Lithuania/LTU000_MB26895/2021|EPI_ISL_1960181|2021-04-14"/>
			NNNNNNNNNNNNNNNNNNNNNNNNNNNNNNNNNNNNNNNNNNNNNNNN
		</sequence>
    <sequence><taxon idref="hCoV-19/Central_African_Republic/RCA-02/2021|EPI_ISL_1762053|2021"/>
			NNNNNNNNNNNNNNNNNNNNNNNNNNNNNNNNNNNNNNNNNNNNNNNN
		</sequence>
    <sequence><taxon idref="hCoV-19/Lithuania/LTU000_REZUS_05_04_149/2021|EPI_ISL_2334905|2021-05-05"/>
			NNNNNNNNNNNNNNNNNNNNNNNNNNNNNNNNNNNNNNNNNNNNNNNN
		</sequence>
    <sequence><taxon idref="hCoV-19/Germany/BW-RKI-I-150875/2021|EPI_ISL_2262447|2021-04-29"/>
			NNNNNNNNNNNNNNNNNNNNNNNNNNNNNNNNNNNNNNNNNNNNNNNN
		</sequence>
    <sequence><taxon idref="hCoV-19/Switzerland/BE-IFIK-938-9649/2021|EPI_ISL_1811302|2021-04-16"/>
			NNNNNNNNNNNNNNNNNNNNNNNNNNNNNNNNNNNNNNNNNNNNNNNN
		</sequence>
    <sequence><taxon idref="hCoV-19/Lithuania/LTU000_MB26364/2021|EPI_ISL_1960616|2021-04-12"/>
			NNNNNNNNNNNNNNNNNNNNNNNNNNNNNNNNNNNNNNNNNNNNNNNN
		</sequence>
    <sequence><taxon idref="hCoV-19/Czech_Republic/FNB30562/2021|EPI_ISL_2545564|2021-04-16"/>
			NNNNNNNNNNNNNNNNNNNNNNNNNNNNNNNNNNNNNNNNNNNNNNNN
		</sequence>
    <sequence><taxon idref="hCoV-19/Germany/NW-RKI-I-158067/2021|EPI_ISL_2313265|2021-05-14"/>
			NNNNNNNNNNNNNNNNNNNNNNNNNNNNNNNNNNNNNNNNNNNNNNNN
		</sequence>
    <sequence><taxon idref="hCoV-19/Equatorial_Guinea/91946/2021|EPI_ISL_1673323|2021-02-06"/>
			NNNNNNNNNNNNNNNNNNNNNNNNNNNNNNNNNNNNNNNNNNNNNNNN
		</sequence>
    <sequence><taxon idref="hCoV-19/France/ARA-HCL990000293005/2021|EPI_ISL_2373927|2021-05-19"/>
			NNNNNNNNNNNNNNNNNNNNNNNNNNNNNNNNNNNNNNNNNNNNNNNN
		</sequence>
    <sequence><taxon idref="hCoV-19/Philippines/PH-PGC-11583/2021|EPI_ISL_2171204|2021-03-09"/>
			NNNNNNNNNNNNNNNNNNNNNNNNNNNNNNNNNNNNNNNNNNNNNNNN
		</sequence>
    <sequence><taxon idref="hCoV-19/Lithuania/VUC36955/2021|EPI_ISL_2095896|2021-04-12"/>
			NNNNNNNNNNNNNNNNNNNNNNNNNNNNNNNNNNNNNNNNNNNNNNNN
		</sequence>
    <sequence><taxon idref="hCoV-19/Central_African_Republic/RCA-22/2021|EPI_ISL_1762068|2021"/>
			NNNNNNNNNNNNNNNNNNNNNNNNNNNNNNNNNNNNNNNNNNNNNNNN
		</sequence>
    <sequence><taxon idref="hCoV-19/Portugal/PT6926/2021|EPI_ISL_1854262|2021-04-18"/>
			NNNNNNNNNNNNNNNNNNNNNNNNNNNNNNNNNNNNNNNNNNNNNNNN
		</sequence>
    <sequence><taxon idref="hCoV-19/England/CAMC-13B749D/2021|EPI_ISL_1329219|2021-03-08"/>
			NNNNNNNNNNNNNNNNNNNNNNNNNNNNNNNNNNNNNNNNNNNNNNNN
		</sequence>
    <sequence><taxon idref="hCoV-19/Lithuania/IBT-LSC-VU_r09_07/2021|EPI_ISL_2226603|2021-05-04"/>
			NNNNNNNNNNNNNNNNNNNNNNNNNNNNNNNNNNNNNNNNNNNNNNNN
		</sequence>
    <sequence><taxon idref="hCoV-19/Central_African_Republic/RCA-21/2021|EPI_ISL_1762067|2021"/>
			NNNNNNNNNNNNNNNNNNNNNNNNNNNNNNNNNNNNNNNNNNNNNNNN
		</sequence>
    <sequence><taxon idref="hCoV-19/Germany/NW-RKI-I-154245/2021|EPI_ISL_2265478|2021-05-11"/>
			NNNNNNNNNNNNNNNNNNNNNNNNNNNNNNNNNNNNNNNNNNNNNNNN
		</sequence>
    <sequence><taxon idref="hCoV-19/Lithuania/S21D866/2021|EPI_ISL_1823196|2021-04-09"/>
			NNNNNNNNNNNNNNNNNNNNNNNNNNNNNNNNNNNNNNNNNNNNNNNN
		</sequence>
    <sequence><taxon idref="hCoV-19/Lithuania/IBT-LSC-VU_r05_05/2021|EPI_ISL_1760007|2021-04-06"/>
			NNNNNNNNNNNNNNNNNNNNNNNNNNNNNNNNNNNNNNNNNNNNNNNN
		</sequence>
    <sequence><taxon idref="hCoV-19/South_Korea/KDCA4462/2021|EPI_ISL_2361214|2021-04-21"/>
			NNNNNNNNNNNNNNNNNNNNNNNNNNNNNNNNNNNNNNNNNNNNNNNN
		</sequence>
    <sequence><taxon idref="hCoV-19/France/CVL-IPP12090/2021|EPI_ISL_2293323|2021-05-08"/>
			NNNNNNNNNNNNNNNNNNNNNNNNNNNNNNNNNNNNNNNNNNNNNNNN
		</sequence>
    <sequence><taxon idref="hCoV-19/Central_African_Republic/RCA-40/2021|EPI_ISL_1762082|2021"/>
			NNNNNNNNNNNNNNNNNNNNNNNNNNNNNNNNNNNNNNNNNNNNNNNN
		</sequence>
    <sequence><taxon idref="hCoV-19/Belgium/rega-5050/2021|EPI_ISL_1382294|2021-03-14"/>
			NNNNNNNNNNNNNNNNNNNNNNNNNNNNNNNNNNNNNNNNNNNNNNNN
		</sequence>
    <sequence><taxon idref="hCoV-19/Lithuania/MR-LUHS-11-78/2021|EPI_ISL_2497856|2021-05-28"/>
			NNNNNNNNNNNNNNNNNNNNNNNNNNNNNNNNNNNNNNNNNNNNNNNN
		</sequence>
    <sequence><taxon idref="hCoV-19/Lithuania/LTU000_INMEDICA_377981/2021|EPI_ISL_2334588|2021-04-29"/>
			NNNNNNNNNNNNNNNNNNNNNNNNNNNNNNNNNNNNNNNNNNNNNNNN
		</sequence>
    <sequence><taxon idref="hCoV-19/France/IDF-HMN-21042160347/2021|EPI_ISL_1756607|2021-04-13"/>
			NNNNNNNNNNNNNNNNNNNNNNNNNNNNNNNNNNNNNNNNNNNNNNNN
		</sequence>
    <sequence><taxon idref="hCoV-19/Germany/NW-RKI-I-153730/2021|EPI_ISL_2265010|2021-05-12"/>
			NNNNNNNNNNNNNNNNNNNNNNNNNNNNNNNNNNNNNNNNNNNNNNNN
		</sequence>
    <sequence><taxon idref="hCoV-19/Lithuania/IBT-LSC-VU_r13_15/2021|EPI_ISL_2625894|2021-06-01"/>
			NNNNNNNNNNNNNNNNNNNNNNNNNNNNNNNNNNNNNNNNNNNNNNNN
		</sequence>
    <sequence><taxon idref="hCoV-19/Germany/un-RKI-I-100101/2021|EPI_ISL_1845845|2021-04-05"/>
			NNNNNNNNNNNNNNNNNNNNNNNNNNNNNNNNNNNNNNNNNNNNNNNN
		</sequence>
    <sequence><taxon idref="hCoV-19/Lithuania/IBT-LSC-VU_r13_25/2021|EPI_ISL_2625903|2021-05-29"/>
			NNNNNNNNNNNNNNNNNNNNNNNNNNNNNNNNNNNNNNNNNNNNNNNN
		</sequence>
    <sequence><taxon idref="hCoV-19/Ireland/D-NVRL-t22IRL09214/2021|EPI_ISL_1785368|2021-04-08"/>
			NNNNNNNNNNNNNNNNNNNNNNNNNNNNNNNNNNNNNNNNNNNNNNNN
		</sequence>
    <sequence><taxon idref="hCoV-19/Lithuania/IBT-LSC-VU_r06_27/2021|EPI_ISL_2136815|2021-04-12"/>
			NNNNNNNNNNNNNNNNNNNNNNNNNNNNNNNNNNNNNNNNNNNNNNNN
		</sequence>
    <sequence><taxon idref="hCoV-19/Germany/NI-RKI-I-059759/2021|EPI_ISL_1565237|2021-03-22"/>
			NNNNNNNNNNNNNNNNNNNNNNNNNNNNNNNNNNNNNNNNNNNNNNNN
		</sequence>
    <sequence><taxon idref="hCoV-19/Germany/NW-RKI-I-137945/2021|EPI_ISL_2122527|2021-05-03"/>
			NNNNNNNNNNNNNNNNNNNNNNNNNNNNNNNNNNNNNNNNNNNNNNNN
		</sequence>
    <sequence><taxon idref="hCoV-19/Lithuania/LTU000_MP_FP17/2021|EPI_ISL_2694577|2021-06-04"/>
			NNNNNNNNNNNNNNNNNNNNNNNNNNNNNNNNNNNNNNNNNNNNNNNN
		</sequence>
    <sequence><taxon idref="hCoV-19/France/IDF-HMN-21052030676/2021|EPI_ISL_2152589|2021-05-03"/>
			NNNNNNNNNNNNNNNNNNNNNNNNNNNNNNNNNNNNNNNNNNNNNNNN
		</sequence>
    <sequence><taxon idref="hCoV-19/South_Korea/KDCA4459/2021|EPI_ISL_2361211|2021-04-25"/>
			NNNNNNNNNNNNNNNNNNNNNNNNNNNNNNNNNNNNNNNNNNNNNNNN
		</sequence>
    <sequence><taxon idref="hCoV-19/Lithuania/NMRVI77331/2021|EPI_ISL_1911899|2021-04-10"/>
			NNNNNNNNNNNNNNNNNNNNNNNNNNNNNNNNNNNNNNNNNNNNNNNN
		</sequence>
    <sequence><taxon idref="hCoV-19/Portugal/PT8048/2021|EPI_ISL_2362122|2021-05-14"/>
			NNNNNNNNNNNNNNNNNNNNNNNNNNNNNNNNNNNNNNNNNNNNNNNN
		</sequence>
    <sequence><taxon idref="hCoV-19/South_Korea/KDCA4433/2021|EPI_ISL_2361140|2021-04-15"/>
			NNNNNNNNNNNNNNNNNNNNNNNNNNNNNNNNNNNNNNNNNNNNNNNN
		</sequence>
    <sequence><taxon idref="hCoV-19/Lithuania/VUC36959/2021|EPI_ISL_2095897|2021-04-12"/>
			NNNNNNNNNNNNNNNNNNNNNNNNNNNNNNNNNNNNNNNNNNNNNNNN
		</sequence>
    <sequence><taxon idref="hCoV-19/Germany/NW-RKI-I-154336/2021|EPI_ISL_2265552|2021-05-11"/>
			NNNNNNNNNNNNNNNNNNNNNNNNNNNNNNNNNNNNNNNNNNNNNNNN
		</sequence>
    <sequence><taxon idref="hCoV-19/Central_African_Republic/RCA-11/2021|EPI_ISL_1762060|2021"/>
			NNNNNNNNNNNNNNNNNNNNNNNNNNNNNNNNNNNNNNNNNNNNNNNN
		</sequence>
    <sequence><taxon idref="hCoV-19/Lithuania/S21D576/2021|EPI_ISL_1661662|2021-04-04"/>
			NNNNNNNNNNNNNNNNNNNNNNNNNNNNNNNNNNNNNNNNNNNNNNNN
		</sequence>
    <sequence><taxon idref="hCoV-19/France/ARA-HCL990000210774/2021|EPI_ISL_2567523|2021-05-22"/>
			NNNNNNNNNNNNNNNNNNNNNNNNNNNNNNNNNNNNNNNNNNNNNNNN
		</sequence>
    <sequence><taxon idref="hCoV-19/Hong_Kong/VM21029196/2021|EPI_ISL_2651126|2021-06-05"/>
			NNNNNNNNNNNNNNNNNNNNNNNNNNNNNNNNNNNNNNNNNNNNNNNN
		</sequence>
    <sequence><taxon idref="hCoV-19/USA/MN-CDC-IBX999298680953/2021|EPI_ISL_2014315|2021-04-11"/>
			NNNNNNNNNNNNNNNNNNNNNNNNNNNNNNNNNNNNNNNNNNNNNNNN
		</sequence>
    <sequence><taxon idref="hCoV-19/Belgium/UGent-5728/2021|EPI_ISL_2192037|2021-04-19"/>
			NNNNNNNNNNNNNNNNNNNNNNNNNNNNNNNNNNNNNNNNNNNNNNNN
		</sequence>
    <sequence><taxon idref="hCoV-19/Lithuania/LTU000_MB27407/2021|EPI_ISL_1960165|2021-04-16"/>
			NNNNNNNNNNNNNNNNNNNNNNNNNNNNNNNNNNNNNNNNNNNNNNNN
		</sequence>
    <sequence><taxon idref="hCoV-19/Lithuania/LTU000_MP_VA18p/2021|EPI_ISL_2694570|2021-06-01"/>
			NNNNNNNNNNNNNNNNNNNNNNNNNNNNNNNNNNNNNNNNNNNNNNNN
		</sequence>
    <sequence><taxon idref="hCoV-19/Lithuania/LTU000_MB26926/2021|EPI_ISL_1960611|2021-04-14"/>
			NNNNNNNNNNNNNNNNNNNNNNNNNNNNNNNNNNNNNNNNNNNNNNNN
		</sequence>
    <sequence><taxon idref="hCoV-19/France/IDF-HMN-21052170688/2021|EPI_ISL_2334020|2021-05-10"/>
			NNNNNNNNNNNNNNNNNNNNNNNNNNNNNNNNNNNNNNNNNNNNNNNN
		</sequence>
    <sequence><taxon idref="hCoV-19/Lithuania/IBT-LSC-VU_r13_13/2021|EPI_ISL_2625892|2021-05-31"/>
			NNNNNNNNNNNNNNNNNNNNNNNNNNNNNNNNNNNNNNNNNNNNNNNN
		</sequence>
    <sequence><taxon idref="hCoV-19/Lithuania/LTU000_MB26927/2021|EPI_ISL_1960198|2021-04-14"/>
			NNNNNNNNNNNNNNNNNNNNNNNNNNNNNNNNNNNNNNNNNNNNNNNN
		</sequence>
    <sequence><taxon idref="hCoV-19/South_Korea/KDCA4439/2021|EPI_ISL_2361162|2021-04-21"/>
			NNNNNNNNNNNNNNNNNNNNNNNNNNNNNNNNNNNNNNNNNNNNNNNN
		</sequence>
    <sequence><taxon idref="hCoV-19/Germany/BY-RKI-I-099940/2021|EPI_ISL_1845707|2021-04-20"/>
			NNNNNNNNNNNNNNNNNNNNNNNNNNNNNNNNNNNNNNNNNNNNNNNN
		</sequence>
    <sequence><taxon idref="hCoV-19/Central_African_Republic/RCA-01/2021|EPI_ISL_1762052|2021"/>
			NNNNNNNNNNNNNNNNNNNNNNNNNNNNNNNNNNNNNNNNNNNNNNNN
		</sequence>
    <sequence><taxon idref="hCoV-19/South_Korea/KDCA4515/2021|EPI_ISL_2361260|2021-05-04"/>
			NNNNNNNNNNNNNNNNNNNNNNNNNNNNNNNNNNNNNNNNNNNNNNNN
		</sequence>
    <sequence><taxon idref="hCoV-19/Lithuania/S21E882/2021|EPI_ISL_2428929|2021-05-11"/>
			NNNNNNNNNNNNNNNNNNNNNNNNNNNNNNNNNNNNNNNNNNNNNNNN
		</sequence>
    <sequence><taxon idref="hCoV-19/South_Korea/KDCA4465/2021|EPI_ISL_2361217|2021-04-27"/>
			NNNNNNNNNNNNNNNNNNNNNNNNNNNNNNNNNNNNNNNNNNNNNNNN
		</sequence>
    <sequence><taxon idref="hCoV-19/France/CVL-IPP11598/2021|EPI_ISL_2188415|2021-04-30"/>
			NNNNNNNNNNNNNNNNNNNNNNNNNNNNNNNNNNNNNNNNNNNNNNNN
		</sequence>
    <sequence><taxon idref="hCoV-19/Philippines/PH-PGC-11588/2021|EPI_ISL_2188829|2021-03-09"/>
			NNNNNNNNNNNNNNNNNNNNNNNNNNNNNNNNNNNNNNNNNNNNNNNN
		</sequence>
    <sequence><taxon idref="hCoV-19/Lithuania/LSMULKKGMMK10C170/2021|EPI_ISL_1540683|2021-03-15"/>
			NNNNNNNNNNNNNNNNNNNNNNNNNNNNNNNNNNNNNNNNNNNNNNNN
		</sequence>
    <sequence><taxon idref="hCoV-19/Central_African_Republic/RCA-09/2021|EPI_ISL_1762059|2021"/>
			NNNNNNNNNNNNNNNNNNNNNNNNNNNNNNNNNNNNNNNNNNNNNNNN
		</sequence>
    <sequence><taxon idref="hCoV-19/Belgium/ULG-16502/2021|EPI_ISL_2685881|2021-06-03"/>
			NNNNNNNNNNNNNNNNNNNNNNNNNNNNNNNNNNNNNNNNNNNNNNNN
		</sequence>
    <sequence><taxon idref="hCoV-19/Cameroon/Yaounde-ECO31/2021|EPI_ISL_1190760|2021-02-04"/>
			NNNNNNNNNNNNNNNNNNNNNNNNNNNNNNNNNNNNNNNNNNNNNNNN
		</sequence>
    <sequence><taxon idref="hCoV-19/South_Korea/KDCA4480/2021|EPI_ISL_2361228|2021-04-24"/>
			NNNNNNNNNNNNNNNNNNNNNNNNNNNNNNNNNNNNNNNNNNNNNNNN
		</sequence>
    <sequence><taxon idref="hCoV-19/Lithuania/IBT-LSC-VU_r09_37/2021|EPI_ISL_2226604|2021-05-04"/>
			NNNNNNNNNNNNNNNNNNNNNNNNNNNNNNNNNNNNNNNNNNNNNNNN
		</sequence>
    <sequence><taxon idref="hCoV-19/Germany/BY-MVP-000005530/2021|EPI_ISL_2094536|2021-04-01"/>
			NNNNNNNNNNNNNNNNNNNNNNNNNNNNNNNNNNNNNNNNNNNNNNNN
		</sequence>
    <sequence><taxon idref="hCoV-19/Lithuania/IBT-LSC-VU_r14_39/2021|EPI_ISL_2644819|2021-06-12"/>
			NNNNNNNNNNNNNNNNNNNNNNNNNNNNNNNNNNNNNNNNNNNNNNNN
		</sequence>
    <sequence><taxon idref="hCoV-19/Central_African_Republic/249/2021|EPI_ISL_2365414|2021-04-01"/>
			NNNNNNNNNNNNNNNNNNNNNNNNNNNNNNNNNNNNNNNNNNNNNNNN
		</sequence>
    <sequence><taxon idref="hCoV-19/Cameroon/CV1010/2021|EPI_ISL_1715203|2021"/>
			NNNNNNNNNNNNNNNNNNNNNNNNNNNNNNNNNNNNNNNNNNNNNNNN
		</sequence>
    <sequence><taxon idref="hCoV-19/Central_African_Republic/RCA-29/2021|EPI_ISL_1762073|2021"/>
			NNNNNNNNNNNNNNNNNNNNNNNNNNNNNNNNNNNNNNNNNNNNNNNN
		</sequence>
    <sequence><taxon idref="hCoV-19/Lithuania/S21D612/2021|EPI_ISL_1661694|2021-03-30"/>
			NNNNNNNNNNNNNNNNNNNNNNNNNNNNNNNNNNNNNNNNNNNNNNNN
		</sequence>
    <sequence><taxon idref="hCoV-19/France/IDF-IPP10030/2021|EPI_ISL_1821604|2021-04-15"/>
			NNNNNNNNNNNNNNNNNNNNNNNNNNNNNNNNNNNNNNNNNNNNNNNN
		</sequence>
    <sequence><taxon idref="hCoV-19/France/IDF-CERBAHC-HTNG3AFX2-S39/2021|EPI_ISL_2562034|2021-03-30"/>
			NNNNNNNNNNNNNNNNNNNNNNNNNNNNNNNNNNNNNNNNNNNNNNNN
		</sequence>
    <sequence><taxon idref="hCoV-19/Lithuania/IBT-LSC-VU_r14_42/2021|EPI_ISL_2644783|2021-06-07"/>
			NNNNNNNNNNNNNNNNNNNNNNNNNNNNNNNNNNNNNNNNNNNNNNNN
		</sequence>
    <sequence><taxon idref="hCoV-19/Germany/un-RKI-I-101764/2021|EPI_ISL_1847176|2021-04-19"/>
			NNNNNNNNNNNNNNNNNNNNNNNNNNNNNNNNNNNNNNNNNNNNNNNN
		</sequence>
    <sequence><taxon idref="hCoV-19/Lithuania/LTU000_RSL_COV075396/2021|EPI_ISL_2694573|2021-06-02"/>
			NNNNNNNNNNNNNNNNNNNNNNNNNNNNNNNNNNNNNNNNNNNNNNNN
		</sequence>
    <sequence><taxon idref="hCoV-19/Lithuania/S21D624/2021|EPI_ISL_1661705|2021-03-31"/>
			NNNNNNNNNNNNNNNNNNNNNNNNNNNNNNNNNNNNNNNNNNNNNNNN
		</sequence>
    <sequence><taxon idref="hCoV-19/Belgium/ULG-12917/2021|EPI_ISL_1241728|2021-03-01"/>
			NNNNNNNNNNNNNNNNNNNNNNNNNNNNNNNNNNNNNNNNNNNNNNNN
		</sequence>
    <sequence><taxon idref="hCoV-19/Central_African_Republic/RCA-46/2021|EPI_ISL_1762088|2021"/>
			NNNNNNNNNNNNNNNNNNNNNNNNNNNNNNNNNNNNNNNNNNNNNNNN
		</sequence>
    <sequence><taxon idref="hCoV-19/Germany/HB-RKI-I-097801/2021|EPI_ISL_1844130|2021-04-13"/>
			NNNNNNNNNNNNNNNNNNNNNNNNNNNNNNNNNNNNNNNNNNNNNNNN
		</sequence>
    <sequence><taxon idref="hCoV-19/England/CAMC-139AFAE/2021|EPI_ISL_1276088|2021-03-04"/>
			NNNNNNNNNNNNNNNNNNNNNNNNNNNNNNNNNNNNNNNNNNNNNNNN
		</sequence>
    <sequence><taxon idref="hCoV-19/Cameroon/CV435/2020|EPI_ISL_845562|2020-11-19"/>
			NNNNNNNNNNNNNNNNNNNNNNNNNNNNNNNNNNNNNNNNNNNNNNNN
		</sequence>
    <sequence><taxon idref="hCoV-19/Switzerland/BE-IFIK-1164-2824/2021|EPI_ISL_2153441|2021-05-05"/>
			NNNNNNNNNNNNNNNNNNNNNNNNNNNNNNNNNNNNNNNNNNNNNNNN
		</sequence>
    <sequence><taxon idref="hCoV-19/France/PDL-CHUN-0083/2021|EPI_ISL_2194027|2021-04-13"/>
			NNNNNNNNNNNNNNNNNNNNNNNNNNNNNNNNNNNNNNNNNNNNNNNN
		</sequence>
    <sequence><taxon idref="hCoV-19/Central_African_Republic/RCA-06/2021|EPI_ISL_1762056|2021"/>
			NNNNNNNNNNNNNNNNNNNNNNNNNNNNNNNNNNNNNNNNNNNNNNNN
		</sequence>
    <sequence><taxon idref="hCoV-19/Lithuania/LTU000_INMEDICA_402777/2021|EPI_ISL_2334661|2021-05-08"/>
			NNNNNNNNNNNNNNNNNNNNNNNNNNNNNNNNNNNNNNNNNNNNNNNN
		</sequence>
    <sequence><taxon idref="hCoV-19/Switzerland/VD-CHUV-GEN4508/2021|EPI_ISL_1829167|2021-04-20"/>
			NNNNNNNNNNNNNNNNNNNNNNNNNNNNNNNNNNNNNNNNNNNNNNNN
		</sequence>
    <sequence><taxon idref="hCoV-19/Lithuania/LTU000_MP_FP13/2021|EPI_ISL_2694566|2021-06-04"/>
			NNNNNNNNNNNNNNNNNNNNNNNNNNNNNNNNNNNNNNNNNNNNNNNN
		</sequence>
    <sequence><taxon idref="hCoV-19/Lithuania/IBT-LSC-VU_r14_25/2021|EPI_ISL_2644813|2021-06-11"/>
			NNNNNNNNNNNNNNNNNNNNNNNNNNNNNNNNNNNNNNNNNNNNNNNN
		</sequence>
    <sequence><taxon idref="hCoV-19/Lithuania/LTU000_NMVRI54583/2021|EPI_ISL_1579607|2021-03-18"/>
			NNNNNNNNNNNNNNNNNNNNNNNNNNNNNNNNNNNNNNNNNNNNNNNN
		</sequence>
    <sequence><taxon idref="hCoV-19/Lithuania/MR-LUHS-11-68/2021|EPI_ISL_2497860|2021-05-25"/>
			NNNNNNNNNNNNNNNNNNNNNNNNNNNNNNNNNNNNNNNNNNNNNNNN
		</sequence>
    <sequence><taxon idref="hCoV-19/Portugal/PT8056/2021|EPI_ISL_2362130|2021-05-14"/>
			NNNNNNNNNNNNNNNNNNNNNNNNNNNNNNNNNNNNNNNNNNNNNNNN
		</sequence>
    <sequence><taxon idref="hCoV-19/South_Korea/KDCA4504/2021|EPI_ISL_2361249|2021-05-08"/>
			NNNNNNNNNNNNNNNNNNNNNNNNNNNNNNNNNNNNNNNNNNNNNNNN
		</sequence>
    <sequence><taxon idref="hCoV-19/South_Korea/KDCA4446/2021|EPI_ISL_2361180|2021-04-21"/>
			NNNNNNNNNNNNNNNNNNNNNNNNNNNNNNNNNNNNNNNNNNNNNNNN
		</sequence>
    <sequence><taxon idref="hCoV-19/South_Korea/KDCA4487/2021|EPI_ISL_2361234|2021-04-29"/>
			NNNNNNNNNNNNNNNNNNNNNNNNNNNNNNNNNNNNNNNNNNNNNNNN
		</sequence>
    <sequence><taxon idref="hCoV-19/France/PDL-CHUN-0081/2021|EPI_ISL_2194025|2021-04-12"/>
			NNNNNNNNNNNNNNNNNNNNNNNNNNNNNNNNNNNNNNNNNNNNNNNN
		</sequence>
    <sequence><taxon idref="hCoV-19/France/ARA-CHUGA-1053852789/2021|EPI_ISL_2510090|2021-05-27"/>
			NNNNNNNNNNNNNNNNNNNNNNNNNNNNNNNNNNNNNNNNNNNNNNNN
		</sequence>
    <sequence><taxon idref="hCoV-19/Lithuania/LTU000_INMEDICA_464843/2021|EPI_ISL_2694106|2021-06-01"/>
			NNNNNNNNNNNNNNNNNNNNNNNNNNNNNNNNNNNNNNNNNNNNNNNN
		</sequence>
    <sequence><taxon idref="hCoV-19/South_Korea/KDCA4497/2021|EPI_ISL_2361243|2021-05-07"/>
			NNNNNNNNNNNNNNNNNNNNNNNNNNNNNNNNNNNNNNNNNNNNNNNN
		</sequence>
    <sequence><taxon idref="hCoV-19/France/IDF-IPP14003/2021|EPI_ISL_2627977|2021-06-08"/>
			NNNNNNNNNNNNNNNNNNNNNNNNNNNNNNNNNNNNNNNNNNNNNNNN
		</sequence>
    <sequence><taxon idref="hCoV-19/USA/WV-WVU-WV064773/2021|EPI_ISL_1624880|2021-04-06"/>
			NNNNNNNNNNNNNNNNNNNNNNNNNNNNNNNNNNNNNNNNNNNNNNNN
		</sequence>
    <sequence><taxon idref="hCoV-19/France/BRE-IPP10541/2021|EPI_ISL_2029977|2021-04-27"/>
			NNNNNNNNNNNNNNNNNNNNNNNNNNNNNNNNNNNNNNNNNNNNNNNN
		</sequence>
    <sequence><taxon idref="hCoV-19/Lithuania/NMRVI69042/2021|EPI_ISL_1909875|2021-04-03"/>
			NNNNNNNNNNNNNNNNNNNNNNNNNNNNNNNNNNNNNNNNNNNNNNNN
		</sequence>
    <sequence><taxon idref="hCoV-19/Lithuania/LTU000_VULSK_210526121290/2021|EPI_ISL_2615175|2021-05-26"/>
			NNNNNNNNNNNNNNNNNNNNNNNNNNNNNNNNNNNNNNNNNNNNNNNN
		</sequence>
    <sequence><taxon idref="hCoV-19/South_Korea/KDCA4490/2021|EPI_ISL_2361237|2021-05-05"/>
			NNNNNNNNNNNNNNNNNNNNNNNNNNNNNNNNNNNNNNNNNNNNNNNN
		</sequence>
    <sequence><taxon idref="hCoV-19/Lithuania/S21E986/2021|EPI_ISL_2510701|2021-05-10"/>
			NNNNNNNNNNNNNNNNNNNNNNNNNNNNNNNNNNNNNNNNNNNNNNNN
		</sequence>
    <sequence><taxon idref="hCoV-19/Cameroon/Yaounde-ECO45/2020|EPI_ISL_1190768|2020-12-15"/>
			NNNNNNNNNNNNNNNNNNNNNNNNNNNNNNNNNNNNNNNNNNNNNNNN
		</sequence>
    <sequence><taxon idref="hCoV-19/England/CAMC-13B8423/2021|EPI_ISL_1329268|2021-03-10"/>
			NNNNNNNNNNNNNNNNNNNNNNNNNNNNNNNNNNNNNNNNNNNNNNNN
		</sequence>
    <sequence><taxon idref="hCoV-19/France/PDL-IPP09854/2021|EPI_ISL_1789037|2021-04-13"/>
			NNNNNNNNNNNNNNNNNNNNNNNNNNNNNNNNNNNNNNNNNNNNNNNN
		</sequence>
    <sequence><taxon idref="hCoV-19/Lithuania/LTU000_NMRVI_96348/2021|EPI_ISL_2334203|2021-04-26"/>
			NNNNNNNNNNNNNNNNNNNNNNNNNNNNNNNNNNNNNNNNNNNNNNNN
		</sequence>
    <sequence><taxon idref="hCoV-19/Portugal/PT8053/2021|EPI_ISL_2362127|2021-05-14"/>
			NNNNNNNNNNNNNNNNNNNNNNNNNNNNNNNNNNNNNNNNNNNNNNNN
		</sequence>
    <sequence><taxon idref="hCoV-19/Lithuania/IBT-LSC-VU_r08_01/2021|EPI_ISL_2138821|2021-04-26"/>
			NNNNNNNNNNNNNNNNNNNNNNNNNNNNNNNNNNNNNNNNNNNNNNNN
		</sequence>
    <sequence><taxon idref="hCoV-19/France/PAC-IHU-9737_Illu1/2021|EPI_ISL_2453875|2021-05"/>
			NNNNNNNNNNNNNNNNNNNNNNNNNNNNNNNNNNNNNNNNNNNNNNNN
		</sequence>
    <sequence><taxon idref="hCoV-19/Lithuania/MR-LUHS-7-06/2021|EPI_ISL_2006715|2021-04-29"/>
			NNNNNNNNNNNNNNNNNNNNNNNNNNNNNNNNNNNNNNNNNNNNNNNN
		</sequence>
    <sequence><taxon idref="hCoV-19/France/IDF-HMN-21052120300/2021|EPI_ISL_2228884|2021-05-06"/>
			NNNNNNNNNNNNNNNNNNNNNNNNNNNNNNNNNNNNNNNNNNNNNNNN
		</sequence>
    <sequence><taxon idref="hCoV-19/Central_African_Republic/RCA-12/2021|EPI_ISL_1762061|2021"/>
			NNNNNNNNNNNNNNNNNNNNNNNNNNNNNNNNNNNNNNNNNNNNNNNN
		</sequence>
    <sequence><taxon idref="hCoV-19/Switzerland/VD-CHUV-GEN5042/2021|EPI_ISL_2322972|2021-05-18"/>
			NNNNNNNNNNNNNNNNNNNNNNNNNNNNNNNNNNNNNNNNNNNNNNNN
		</sequence>
    <sequence><taxon idref="hCoV-19/France/GES-IPP10411/2021|EPI_ISL_1915140|2021-04-16"/>
			NNNNNNNNNNNNNNNNNNNNNNNNNNNNNNNNNNNNNNNNNNNNNNNN
		</sequence>
    <sequence><taxon idref="hCoV-19/Lithuania/S21D421/2021|EPI_ISL_1585833|2021-04-05"/>
			NNNNNNNNNNNNNNNNNNNNNNNNNNNNNNNNNNNNNNNNNNNNNNNN
		</sequence>
    <sequence><taxon idref="hCoV-19/France/PDL-CHUN-0066/2021|EPI_ISL_2194010|2021-04-14"/>
			NNNNNNNNNNNNNNNNNNNNNNNNNNNNNNNNNNNNNNNNNNNNNNNN
		</sequence>
    <sequence><taxon idref="hCoV-19/France/HDF-IPP13179/2021|EPI_ISL_2464209|2021-05-25"/>
			NNNNNNNNNNNNNNNNNNNNNNNNNNNNNNNNNNNNNNNNNNNNNNNN
		</sequence>
    <sequence><taxon idref="hCoV-19/Czech_Republic/NRL_6234_21/2021|EPI_ISL_2324821|2021-04-09"/>
			NNNNNNNNNNNNNNNNNNNNNNNNNNNNNNNNNNNNNNNNNNNNNNNN
		</sequence>
    <sequence><taxon idref="hCoV-19/Lithuania/NMRVI69214/2021|EPI_ISL_1910156|2021-04-03"/>
			NNNNNNNNNNNNNNNNNNNNNNNNNNNNNNNNNNNNNNNNNNNNNNNN
		</sequence>
    <sequence><taxon idref="hCoV-19/USA/MN-CDC-IBX046644234037/2021|EPI_ISL_2087544|2021-04-20"/>
			NNNNNNNNNNNNNNNNNNNNNNNNNNNNNNNNNNNNNNNNNNNNNNNN
		</sequence>
    <sequence><taxon idref="hCoV-19/Central_African_Republic/RCA-34/2021|EPI_ISL_1762076|2021"/>
			NNNNNNNNNNNNNNNNNNNNNNNNNNNNNNNNNNNNNNNNNNNNNNNN
		</sequence>
    <sequence><taxon idref="hCoV-19/Lithuania/LTU000_NMRVI_123767/2021|EPI_ISL_2694567|2021-06-01"/>
			NNNNNNNNNNNNNNNNNNNNNNNNNNNNNNNNNNNNNNNNNNNNNNNN
		</sequence>
    <sequence><taxon idref="hCoV-19/France/PDL-CHUN-0050/2021|EPI_ISL_2193991|2021-03-29"/>
			NNNNNNNNNNNNNNNNNNNNNNNNNNNNNNNNNNNNNNNNNNNNNNNN
		</sequence>
    <sequence><taxon idref="hCoV-19/Belgium/MBLGPF541707/2021|EPI_ISL_2492427|2021-05-30"/>
			NNNNNNNNNNNNNNNNNNNNNNNNNNNNNNNNNNNNNNNNNNNNNNNN
		</sequence>
    <sequence><taxon idref="hCoV-19/France/NOR-76350913/2021|EPI_ISL_2688759|2021-04-18"/>
			NNNNNNNNNNNNNNNNNNNNNNNNNNNNNNNNNNNNNNNNNNNNNNNN
		</sequence>
    <sequence><taxon idref="hCoV-19/Lithuania/IBT-LSC-VU_r08_34/2021|EPI_ISL_2138854|2021-04-27"/>
			NNNNNNNNNNNNNNNNNNNNNNNNNNNNNNNNNNNNNNNNNNNNNNNN
		</sequence>
    <sequence><taxon idref="hCoV-19/USA/MN-CDC-IBX268520828935/2021|EPI_ISL_1733152|2021-04-09"/>
			NNNNNNNNNNNNNNNNNNNNNNNNNNNNNNNNNNNNNNNNNNNNNNNN
		</sequence>
    <sequence><taxon idref="hCoV-19/Lithuania/MB23560/2021|EPI_ISL_2095986|2021-03-29"/>
			NNNNNNNNNNNNNNNNNNNNNNNNNNNNNNNNNNNNNNNNNNNNNNNN
		</sequence>
    <sequence><taxon idref="hCoV-19/Lithuania/LTU000_REZUS_06_05_A147/2021|EPI_ISL_2694564|2021-06-05"/>
			NNNNNNNNNNNNNNNNNNNNNNNNNNNNNNNNNNNNNNNNNNNNNNNN
		</sequence>
    <sequence><taxon idref="hCoV-19/USA/WA-CDC-4139020-001/2021|EPI_ISL_2534007|2021-03-25"/>
			NNNNNNNNNNNNNNNNNNNNNNNNNNNNNNNNNNNNNNNNNNNNNNNN
		</sequence>
    <sequence><taxon idref="hCoV-19/France/OCC-CHU-TLS-210611244701/2021|EPI_ISL_2278470|2021-02-25"/>
			NNNNNNNNNNNNNNNNNNNNNNNNNNNNNNNNNNNNNNNNNNNNNNNN
		</sequence>
    <sequence><taxon idref="hCoV-19/South_Korea/KDCA4495/2021|EPI_ISL_2361241|2021-05-02"/>
			NNNNNNNNNNNNNNNNNNNNNNNNNNNNNNNNNNNNNNNNNNNNNNNN
		</sequence>
    <sequence><taxon idref="hCoV-19/France/GES-HMN-21052140365/2021|EPI_ISL_2228812|2021-05-09"/>
			NNNNNNNNNNNNNNNNNNNNNNNNNNNNNNNNNNNNNNNNNNNNNNNN
		</sequence>
    <sequence><taxon idref="hCoV-19/South_Korea/KDCA4452/2021|EPI_ISL_2361198|2021-04-22"/>
			NNNNNNNNNNNNNNNNNNNNNNNNNNNNNNNNNNNNNNNNNNNNNNNN
		</sequence>
    <sequence><taxon idref="hCoV-19/England/CAMC-13B8441/2021|EPI_ISL_1329214|2021-03-10"/>
			NNNNNNNNNNNNNNNNNNNNNNNNNNNNNNNNNNNNNNNNNNNNNNNN
		</sequence>
    <sequence><taxon idref="hCoV-19/Cameroon/CV999/2021|EPI_ISL_1715199|2021-01-06"/>
			NNNNNNNNNNNNNNNNNNNNNNNNNNNNNNNNNNNNNNNNNNNNNNNN
		</sequence>
    <sequence><taxon idref="hCoV-19/France/ARA-HCL990000295019/2021|EPI_ISL_2373932|2021-05-20"/>
			NNNNNNNNNNNNNNNNNNNNNNNNNNNNNNNNNNNNNNNNNNNNNNNN
		</sequence>
    <sequence><taxon idref="hCoV-19/Scotland/QEUH-156AA95/2021|EPI_ISL_2238624|2021-05-06"/>
			NNNNNNNNNNNNNNNNNNNNNNNNNNNNNNNNNNNNNNNNNNNNNNNN
		</sequence>
    <sequence><taxon idref="hCoV-19/France/IDF-IPP10024/2021|EPI_ISL_1789089|2021-04-15"/>
			NNNNNNNNNNNNNNNNNNNNNNNNNNNNNNNNNNNNNNNNNNNNNNNN
		</sequence>
    <sequence><taxon idref="hCoV-19/Switzerland/VD-CHUV-GEN4742/2021|EPI_ISL_2102132|2021-05-03"/>
			NNNNNNNNNNNNNNNNNNNNNNNNNNNNNNNNNNNNNNNNNNNNNNNN
		</sequence>
    <sequence><taxon idref="hCoV-19/Lithuania/MB24434/2021|EPI_ISL_2095981|2021-04-01"/>
			NNNNNNNNNNNNNNNNNNNNNNNNNNNNNNNNNNNNNNNNNNNNNNNN
		</sequence>
    <sequence><taxon idref="hCoV-19/Canada/ABPHL-12079/2021|EPI_ISL_2169676|2021-04-07"/>
			NNNNNNNNNNNNNNNNNNNNNNNNNNNNNNNNNNNNNNNNNNNNNNNN
		</sequence>
    <sequence><taxon idref="hCoV-19/Central_African_Republic/RCA-38/2021|EPI_ISL_1762080|2021"/>
			NNNNNNNNNNNNNNNNNNNNNNNNNNNNNNNNNNNNNNNNNNNNNNNN
		</sequence>
    <sequence><taxon idref="hCoV-19/Lithuania/IBT-LSC-VU_r08_42/2021|EPI_ISL_2138861|2021-04-28"/>
			NNNNNNNNNNNNNNNNNNNNNNNNNNNNNNNNNNNNNNNNNNNNNNNN
		</sequence>
    <sequence><taxon idref="hCoV-19/South_Korea/KDCA4511/2021|EPI_ISL_2361256|2021-05-09"/>
			NNNNNNNNNNNNNNNNNNNNNNNNNNNNNNNNNNNNNNNNNNNNNNNN
		</sequence>
    <sequence><taxon idref="hCoV-19/France/ARA-HCL021111733201/2021|EPI_ISL_2676765|2021-06-14"/>
			NNNNNNNNNNNNNNNNNNNNNNNNNNNNNNNNNNNNNNNNNNNNNNNN
		</sequence>
    <sequence><taxon idref="hCoV-19/South_Korea/KDCA4505/2021|EPI_ISL_2361250|2021-05-09"/>
			NNNNNNNNNNNNNNNNNNNNNNNNNNNNNNNNNNNNNNNNNNNNNNNN
		</sequence>
    <sequence><taxon idref="hCoV-19/France/NOR-11816013/2021|EPI_ISL_2688663|2021-05-03"/>
			NNNNNNNNNNNNNNNNNNNNNNNNNNNNNNNNNNNNNNNNNNNNNNNN
		</sequence>
    <sequence><taxon idref="hCoV-19/South_Korea/KDCA4461/2021|EPI_ISL_2361213|2021-04-26"/>
			NNNNNNNNNNNNNNNNNNNNNNNNNNNNNNNNNNNNNNNNNNNNNNNN
		</sequence>
    <sequence><taxon idref="hCoV-19/Portugal/PT7413/2021|EPI_ISL_2248995|2021-05-11"/>
			NNNNNNNNNNNNNNNNNNNNNNNNNNNNNNNNNNNNNNNNNNNNNNNN
		</sequence>
    <sequence><taxon idref="hCoV-19/France/IDF-HMN-21062090193/2021|EPI_ISL_2637798|2021-05-18"/>
			NNNNNNNNNNNNNNNNNNNNNNNNNNNNNNNNNNNNNNNNNNNNNNNN
		</sequence>
    <sequence><taxon idref="hCoV-19/Central_African_Republic/RCA-31/2021|EPI_ISL_1788083|2021"/>
			NNNNNNNNNNNNNNNNNNNNNNNNNNNNNNNNNNNNNNNNNNNNNNNN
		</sequence>
    <sequence><taxon idref="hCoV-19/Lithuania/IBT-LSC-VU_r12_07/2021|EPI_ISL_2497502|2021-05-25"/>
			NNNNNNNNNNNNNNNNNNNNNNNNNNNNNNNNNNNNNNNNNNNNNNNN
		</sequence>
    <sequence><taxon idref="hCoV-19/Lithuania/MB23945/2021|EPI_ISL_2095980|2021-03-31"/>
			NNNNNNNNNNNNNNNNNNNNNNNNNNNNNNNNNNNNNNNNNNNNNNNN
		</sequence>
    <sequence><taxon idref="hCoV-19/Cameroon/Yaounde-ECO33/2021|EPI_ISL_1190761|2021-01-07"/>
			NNNNNNNNNNNNNNNNNNNNNNNNNNNNNNNNNNNNNNNNNNNNNNNN
		</sequence>
    <sequence><taxon idref="hCoV-19/France/HDF-P326-21134M0692/2021|EPI_ISL_1671822|2021-03-31"/>
			NNNNNNNNNNNNNNNNNNNNNNNNNNNNNNNNNNNNNNNNNNNNNNNN
		</sequence>
    <sequence><taxon idref="hCoV-19/France/NAQ-HCL021105780701/2021|EPI_ISL_2629288|2021-06-05"/>
			NNNNNNNNNNNNNNNNNNNNNNNNNNNNNNNNNNNNNNNNNNNNNNNN
		</sequence>
    <sequence><taxon idref="hCoV-19/Central_African_Republic/301/2021|EPI_ISL_2365416|2021-04-22"/>
			NNNNNNNNNNNNNNNNNNNNNNNNNNNNNNNNNNNNNNNNNNNNNNNN
		</sequence>
    <sequence><taxon idref="hCoV-19/Lithuania/MR-LUHS-10-48/2021|EPI_ISL_2428501|2021-05-17"/>
			NNNNNNNNNNNNNNNNNNNNNNNNNNNNNNNNNNNNNNNNNNNNNNNN
		</sequence>
    <sequence><taxon idref="hCoV-19/Belgium/Aalst-OLVZ-8042639/2021|EPI_ISL_1620228|2021-03-28"/>
			NNNNNNNNNNNNNNNNNNNNNNNNNNNNNNNNNNNNNNNNNNNNNNNN
		</sequence>
    <sequence><taxon idref="hCoV-19/Central_African_Republic/RCA-44/2021|EPI_ISL_1762086|2021"/>
			NNNNNNNNNNNNNNNNNNNNNNNNNNNNNNNNNNNNNNNNNNNNNNNN
		</sequence>
    <sequence><taxon idref="hCoV-19/Lithuania/IBT-LSC-VU_r13_35/2021|EPI_ISL_2625912|2021-06-04"/>
			NNNNNNNNNNNNNNNNNNNNNNNNNNNNNNNNNNNNNNNNNNNNNNNN
		</sequence>
    <sequence><taxon idref="hCoV-19/Lithuania/S21E718/2021|EPI_ISL_2428683|2021-04-20"/>
			NNNNNNNNNNNNNNNNNNNNNNNNNNNNNNNNNNNNNNNNNNNNNNNN
		</sequence>
    <sequence><taxon idref="hCoV-19/Gabon/CERMEL-DD0336/2021|EPI_ISL_2442363|2021-05-08"/>
			NNNNNNNNNNNNNNNNNNNNNNNNNNNNNNNNNNNNNNNNNNNNNNNN
		</sequence>
    <sequence><taxon idref="hCoV-19/Lithuania/LSMULKKGMMK10C167/2021|EPI_ISL_1540680|2021-03-15"/>
			NNNNNNNNNNNNNNNNNNNNNNNNNNNNNNNNNNNNNNNNNNNNNNNN
		</sequence>
    <sequence><taxon idref="hCoV-19/USA/MI-CDC-STM-000061965/2021|EPI_ISL_2010575|2021-04-23"/>
			NNNNNNNNNNNNNNNNNNNNNNNNNNNNNNNNNNNNNNNNNNNNNNNN
		</sequence>
    <sequence><taxon idref="hCoV-19/South_Korea/KDCA4506/2021|EPI_ISL_2361251|2021-05-08"/>
			NNNNNNNNNNNNNNNNNNNNNNNNNNNNNNNNNNNNNNNNNNNNNNNN
		</sequence>
    <sequence><taxon idref="hCoV-19/France/NOR-IPP08805/2021|EPI_ISL_1675013|2021-03-30"/>
			NNNNNNNNNNNNNNNNNNNNNNNNNNNNNNNNNNNNNNNNNNNNNNNN
		</sequence>
    <sequence><taxon idref="hCoV-19/France/IDF-IPP10025/2021|EPI_ISL_1789090|2021-04-15"/>
			NNNNNNNNNNNNNNNNNNNNNNNNNNNNNNNNNNNNNNNNNNNNNNNN
		</sequence>
    <sequence><taxon idref="hCoV-19/Lithuania/S21E725/2021|EPI_ISL_2428633|2021-05-06"/>
			NNNNNNNNNNNNNNNNNNNNNNNNNNNNNNNNNNNNNNNNNNNNNNNN
		</sequence>
    <sequence><taxon idref="hCoV-19/South_Korea/KDCA4430/2021|EPI_ISL_2361135|2021-04-15"/>
			NNNNNNNNNNNNNNNNNNNNNNNNNNNNNNNNNNNNNNNNNNNNNNNN
		</sequence>
    <sequence><taxon idref="hCoV-19/South_Korea/KDCA4493/2021|EPI_ISL_2361239|2021-05-04"/>
			NNNNNNNNNNNNNNNNNNNNNNNNNNNNNNNNNNNNNNNNNNNNNNNN
		</sequence>
    <sequence><taxon idref="hCoV-19/Lithuania/IBT-LSC-VU_r14_19/2021|EPI_ISL_2644793|2021-06-08"/>
			NNNNNNNNNNNNNNNNNNNNNNNNNNNNNNNNNNNNNNNNNNNNNNNN
		</sequence>
    <sequence><taxon idref="hCoV-19/France/PDL-CHUN-0075/2021|EPI_ISL_2194021|2021-04-09"/>
			NNNNNNNNNNNNNNNNNNNNNNNNNNNNNNNNNNNNNNNNNNNNNNNN
		</sequence>
    <sequence><taxon idref="hCoV-19/Portugal/PT8049/2021|EPI_ISL_2362123|2021-05-14"/>
			NNNNNNNNNNNNNNNNNNNNNNNNNNNNNNNNNNNNNNNNNNNNNNNN
		</sequence>
    <sequence><taxon idref="hCoV-19/Central_African_Republic/RCA-35/2021|EPI_ISL_1762077|2021"/>
			NNNNNNNNNNNNNNNNNNNNNNNNNNNNNNNNNNNNNNNNNNNNNNNN
		</sequence>
    <sequence><taxon idref="hCoV-19/Central_African_Republic/234/2021|EPI_ISL_2365409|2021-03-31"/>
			NNNNNNNNNNNNNNNNNNNNNNNNNNNNNNNNNNNNNNNNNNNNNNNN
		</sequence>
    <sequence><taxon idref="hCoV-19/DRC/RDC-05/2021|EPI_ISL_1758089|2021"/>
			NNNNNNNNNNNNNNNNNNNNNNNNNNNNNNNNNNNNNNNNNNNNNNNN
		</sequence>
    <sequence><taxon idref="hCoV-19/Central_African_Republic/RCA-42/2021|EPI_ISL_1762084|2021"/>
			NNNNNNNNNNNNNNNNNNNNNNNNNNNNNNNNNNNNNNNNNNNNNNNN
		</sequence>
    <sequence><taxon idref="hCoV-19/France/NOR-76350931/2021|EPI_ISL_2688760|2021-04-18"/>
			NNNNNNNNNNNNNNNNNNNNNNNNNNNNNNNNNNNNNNNNNNNNNNNN
		</sequence>
    <sequence><taxon idref="hCoV-19/France/NOR-11635690/2021|EPI_ISL_2688652|2021-04-09"/>
			NNNNNNNNNNNNNNNNNNNNNNNNNNNNNNNNNNNNNNNNNNNNNNNN
		</sequence>
    <sequence><taxon idref="hCoV-19/France/IDF-IPP10029/2021|EPI_ISL_1789094|2021-04-15"/>
			NNNNNNNNNNNNNNNNNNNNNNNNNNNNNNNNNNNNNNNNNNNNNNNN
		</sequence>
    <sequence><taxon idref="hCoV-19/Switzerland/VD-CHUV-GEN4729/2021|EPI_ISL_2137411|2021-05-06"/>
			NNNNNNNNNNNNNNNNNNNNNNNNNNNNNNNNNNNNNNNNNNNNNNNN
		</sequence>
    <sequence><taxon idref="hCoV-19/Switzerland/BL-ETHZ-591306/2021|EPI_ISL_1914218|2021-04-21"/>
			NNNNNNNNNNNNNNNNNNNNNNNNNNNNNNNNNNNNNNNNNNNNNNNN
		</sequence>
    <sequence><taxon idref="hCoV-19/South_Korea/KDCA4425/2021|EPI_ISL_2361097|2021-03-31"/>
			NNNNNNNNNNNNNNNNNNNNNNNNNNNNNNNNNNNNNNNNNNNNNNNN
		</sequence>
    <sequence><taxon idref="hCoV-19/South_Korea/KDCA4510/2021|EPI_ISL_2361255|2021-05-06"/>
			NNNNNNNNNNNNNNNNNNNNNNNNNNNNNNNNNNNNNNNNNNNNNNNN
		</sequence>
    <sequence><taxon idref="hCoV-19/South_Korea/KDCA4424/2021|EPI_ISL_2361096|2021-03-31"/>
			NNNNNNNNNNNNNNNNNNNNNNNNNNNNNNNNNNNNNNNNNNNNNNNN
		</sequence>
    <sequence><taxon idref="hCoV-19/Switzerland/VD-CHUV-GEN4599/2021|EPI_ISL_1941702|2021-04-28"/>
			NNNNNNNNNNNNNNNNNNNNNNNNNNNNNNNNNNNNNNNNNNNNNNNN
		</sequence>
    <sequence><taxon idref="hCoV-19/England/MILK-1576498/2021|EPI_ISL_2117910|2021-05-09"/>
			NNNNNNNNNNNNNNNNNNNNNNNNNNNNNNNNNNNNNNNNNNNNNNNN
		</sequence>
    <sequence><taxon idref="hCoV-19/USA/MN-CDC-IBX381785292539/2021|EPI_ISL_2187220|2021-04-30"/>
			NNNNNNNNNNNNNNNNNNNNNNNNNNNNNNNNNNNNNNNNNNNNNNNN
		</sequence>
    <sequence><taxon idref="hCoV-19/Scotland/MILK-1576234/2021|EPI_ISL_2152803|2021-05-10"/>
			NNNNNNNNNNNNNNNNNNNNNNNNNNNNNNNNNNNNNNNNNNNNNNNN
		</sequence>
    <sequence><taxon idref="hCoV-19/Switzerland/VD-CHUV-GEN5386/2021|EPI_ISL_2622110|2021-06-07"/>
			NNNNNNNNNNNNNNNNNNNNNNNNNNNNNNNNNNNNNNNNNNNNNNNN
		</sequence>
    <sequence><taxon idref="hCoV-19/Lithuania/KUL005124788/2021|EPI_ISL_2095894|2021-04-06"/>
			NNNNNNNNNNNNNNNNNNNNNNNNNNNNNNNNNNNNNNNNNNNNNNNN
		</sequence>
    <sequence><taxon idref="B.1.619|hCoV-19/Germany/SN-RKI-I-036245/2021|EPI_ISL_1282092|2021-03-02"/>
			NNNNNNNNNNNNNNNNNNNNNNNNNNNNNNNNNNNNNNNNNNNNNNNN
		</sequence>
    <sequence><taxon idref="hCoV-19/England/CAMC-139A928/2021|EPI_ISL_1275972|2021-03-04"/>
			NNNNNNNNNNNNNNNNNNNNNNNNNNNNNNNNNNNNNNNNNNNNNNNN
		</sequence>
    <sequence><taxon idref="hCoV-19/France/IDF-SLS762104068369/2021|EPI_ISL_2373973|2021-04-20"/>
			NNNNNNNNNNNNNNNNNNNNNNNNNNNNNNNNNNNNNNNNNNNNNNNN
		</sequence>
    <sequence><taxon idref="hCoV-19/Gabon/CERMEL-DD0149/2021|EPI_ISL_2434979|2021-05-05"/>
			NNNNNNNNNNNNNNNNNNNNNNNNNNNNNNNNNNNNNNNNNNNNNNNN
		</sequence>
    <sequence><taxon idref="hCoV-19/USA/MN-MDH-7354/2021|EPI_ISL_2249639|2021-05-04"/>
			NNNNNNNNNNNNNNNNNNNNNNNNNNNNNNNNNNNNNNNNNNNNNNNN
		</sequence>
    <sequence><taxon idref="hCoV-19/Switzerland/VD-CHUV-GEN4428/2021|EPI_ISL_2137391|2021-04-23"/>
			NNNNNNNNNNNNNNNNNNNNNNNNNNNNNNNNNNNNNNNNNNNNNNNN
		</sequence>
    <sequence><taxon idref="hCoV-19/Italy/VEN-IZSVe-21RS1435-1_BL/2021|EPI_ISL_2638158|2021-05-12"/>
			NNNNNNNNNNNNNNNNNNNNNNNNNNNNNNNNNNNNNNNNNNNNNNNN
		</sequence>
    <sequence><taxon idref="hCoV-19/Switzerland/VD-CHUV-GEN5024/2021|EPI_ISL_2322956|2021-05-24"/>
			NNNNNNNNNNNNNNNNNNNNNNNNNNNNNNNNNNNNNNNNNNNNNNNN
		</sequence>
    <sequence><taxon idref="hCoV-19/Belgium/UZA-UA-21050048/2021|EPI_ISL_2131284|2021-05-05"/>
			NNNNNNNNNNNNNNNNNNNNNNNNNNNNNNNNNNNNNNNNNNNNNNNN
		</sequence>
    <sequence><taxon idref="hCoV-19/Switzerland/GE-HUG-34224926/2021|EPI_ISL_2343182|2021-05-19"/>
			NNNNNNNNNNNNNNNNNNNNNNNNNNNNNNNNNNNNNNNNNNNNNNNN
		</sequence>
    <sequence><taxon idref="hCoV-19/South_Korea/KDCA4498/2021|EPI_ISL_2361244|2021-05-09"/>
			NNNNNNNNNNNNNNNNNNNNNNNNNNNNNNNNNNNNNNNNNNNNNNNN
		</sequence>
    <sequence><taxon idref="hCoV-19/France/BRE-IPP10689/2021|EPI_ISL_2029615|2021-04-27"/>
			NNNNNNNNNNNNNNNNNNNNNNNNNNNNNNNNNNNNNNNNNNNNNNNN
		</sequence>
    <sequence><taxon idref="hCoV-19/Lithuania/IBT-LSC-VU_r14_31/2021|EPI_ISL_2644782|2021-06-07"/>
			NNNNNNNNNNNNNNNNNNNNNNNNNNNNNNNNNNNNNNNNNNNNNNNN
		</sequence>
    <sequence><taxon idref="hCoV-19/South_Korea/KDCA4519/2021|EPI_ISL_2361263|2021-05-04"/>
			NNNNNNNNNNNNNNNNNNNNNNNNNNNNNNNNNNNNNNNNNNNNNNNN
		</sequence>
    <sequence><taxon idref="hCoV-19/Spain/CT-HUGTiPM010MZ7G7/2021|EPI_ISL_1583618|2021-03-30"/>
			NNNNNNNNNNNNNNNNNNNNNNNNNNNNNNNNNNNNNNNNNNNNNNNN
		</sequence>
    <sequence><taxon idref="hCoV-19/Lithuania/LTU000_INMEDICA_411686/2021|EPI_ISL_2428387|2021-05-11"/>
			NNNNNNNNNNNNNNNNNNNNNNNNNNNNNNNNNNNNNNNNNNNNNNNN
		</sequence>
    <sequence><taxon idref="hCoV-19/Central_African_Republic/RCA-32/2021|EPI_ISL_1762075|2021"/>
			NNNNNNNNNNNNNNNNNNNNNNNNNNNNNNNNNNNNNNNNNNNNNNNN
		</sequence>
    <sequence><taxon idref="hCoV-19/South_Korea/KDCA4489/2021|EPI_ISL_2361236|2021-04-28"/>
			NNNNNNNNNNNNNNNNNNNNNNNNNNNNNNNNNNNNNNNNNNNNNNNN
		</sequence>
    <sequence><taxon idref="hCoV-19/France/ARA-HCL021061598501/2021|EPI_ISL_1623586|2021-03-29"/>
			NNNNNNNNNNNNNNNNNNNNNNNNNNNNNNNNNNNNNNNNNNNNNNNN
		</sequence>
    <sequence><taxon idref="hCoV-19/England/CAMC-13AFBFD/2021|EPI_ISL_1316127|2021-03-06"/>
			NNNNNNNNNNNNNNNNNNNNNNNNNNNNNNNNNNNNNNNNNNNNNNNN
		</sequence>
    <sequence><taxon idref="hCoV-19/France/IDF-IPP10517/2021|EPI_ISL_2029714|2021-04-24"/>
			NNNNNNNNNNNNNNNNNNNNNNNNNNNNNNNNNNNNNNNNNNNNNNNN
		</sequence>
    <sequence><taxon idref="hCoV-19/Belgium/UGent-4966/2021|EPI_ISL_1827069|2021-04-03"/>
			NNNNNNNNNNNNNNNNNNNNNNNNNNNNNNNNNNNNNNNNNNNNNNNN
		</sequence>
    <sequence><taxon idref="hCoV-19/South_Korea/KDCA4473/2021|EPI_ISL_2361223|2021-04-27"/>
			NNNNNNNNNNNNNNNNNNNNNNNNNNNNNNNNNNNNNNNNNNNNNNNN
		</sequence>
    <sequence><taxon idref="B.1.619|hCoV-19/Switzerland/NE-PMI-2105-6524/2021|EPI_ISL_1302829|2021-02-06"/>
			NNNNNNNNNNNNNNNNNNNNNNNNNNNNNNNNNNNNNNNNNNNNNNNN
		</sequence>
    <sequence><taxon idref="hCoV-19/South_Korea/KDCA4441/2021|EPI_ISL_2361167|2021-04-21"/>
			NNNNNNNNNNNNNNNNNNNNNNNNNNNNNNNNNNNNNNNNNNNNNNNN
		</sequence>
    <sequence><taxon idref="hCoV-19/Germany/NW-RKI-I-145301/2021|EPI_ISL_2129571|2021-05-03"/>
			NNNNNNNNNNNNNNNNNNNNNNNNNNNNNNNNNNNNNNNNNNNNNNNN
		</sequence>
    <sequence><taxon idref="hCoV-19/Central_African_Republic/326/2021|EPI_ISL_2365417|2021-04-26"/>
			NNNNNNNNNNNNNNNNNNNNNNNNNNNNNNNNNNNNNNNNNNNNNNNN
		</sequence>
    <sequence><taxon idref="hCoV-19/Cameroon/CV436/2020|EPI_ISL_845560|2020-11-19"/>
			NNNNNNNNNNNNNNNNNNNNNNNNNNNNNNNNNNNNNNNNNNNNNNNN
		</sequence>
    <sequence><taxon idref="hCoV-19/Lithuania/LTU000_NMVRI56199/2021|EPI_ISL_1579571|2021-03-21"/>
			NNNNNNNNNNNNNNNNNNNNNNNNNNNNNNNNNNNNNNNNNNNNNNNN
		</sequence>
    <sequence><taxon idref="hCoV-19/Central_African_Republic/266/2021|EPI_ISL_2365415|2021-04-12"/>
			NNNNNNNNNNNNNNNNNNNNNNNNNNNNNNNNNNNNNNNNNNNNNNNN
		</sequence>
    <sequence><taxon idref="hCoV-19/Switzerland/VD-CHUV-GEN5425/2021|EPI_ISL_2686828|2021-06-16"/>
			NNNNNNNNNNNNNNNNNNNNNNNNNNNNNNNNNNNNNNNNNNNNNNNN
		</sequence>
    <sequence><taxon idref="hCoV-19/South_Korea/KDCA4471/2021|EPI_ISL_2361221|2021-04-27"/>
			NNNNNNNNNNNNNNNNNNNNNNNNNNNNNNNNNNNNNNNNNNNNNNNN
		</sequence>
    <sequence><taxon idref="hCoV-19/Central_African_Republic/RCA-36/2021|EPI_ISL_1762078|2021"/>
			NNNNNNNNNNNNNNNNNNNNNNNNNNNNNNNNNNNNNNNNNNNNNNNN
		</sequence>
    <sequence><taxon idref="hCoV-19/Lithuania/IBT-LSC-VU_r12_36/2021|EPI_ISL_2497531|2021-05-29"/>
			NNNNNNNNNNNNNNNNNNNNNNNNNNNNNNNNNNNNNNNNNNNNNNNN
		</sequence>
    <sequence><taxon idref="hCoV-19/Lithuania/LTU000_REZUS_06_05_50/2021|EPI_ISL_2694563|2021-06-05"/>
			NNNNNNNNNNNNNNNNNNNNNNNNNNNNNNNNNNNNNNNNNNNNNNNN
		</sequence>
    <sequence><taxon idref="hCoV-19/Lithuania/IBT-LSC-VU_r11_09/2021|EPI_ISL_2428485|2021-05-19"/>
			NNNNNNNNNNNNNNNNNNNNNNNNNNNNNNNNNNNNNNNNNNNNNNNN
		</sequence>
    <sequence><taxon idref="hCoV-19/Lithuania/LTU000_NMVRI53742/2021|EPI_ISL_1579784|2021-03-16"/>
			NNNNNNNNNNNNNNNNNNNNNNNNNNNNNNNNNNNNNNNNNNNNNNNN
		</sequence>
    <sequence><taxon idref="hCoV-19/Lithuania/LTU000_RSL_11244072/2021|EPI_ISL_2694533|2021-06-04"/>
			NNNNNNNNNNNNNNNNNNNNNNNNNNNNNNNNNNNNNNNNNNNNNNNN
		</sequence>
    <sequence><taxon idref="hCoV-19/South_Korea/KDCA4467/2021|EPI_ISL_2361219|2021-04-26"/>
			NNNNNNNNNNNNNNNNNNNNNNNNNNNNNNNNNNNNNNNNNNNNNNNN
		</sequence>
    <sequence><taxon idref="hCoV-19/Lithuania/S21D913/2021|EPI_ISL_1756904|2021-04-12"/>
			NNNNNNNNNNNNNNNNNNNNNNNNNNNNNNNNNNNNNNNNNNNNNNNN
		</sequence>
    <sequence><taxon idref="hCoV-19/USA/MD-MDH-2148/2021|EPI_ISL_1936184|2021-04-19"/>
			NNNNNNNNNNNNNNNNNNNNNNNNNNNNNNNNNNNNNNNNNNNNNNNN
		</sequence>
    <sequence><taxon idref="hCoV-19/Germany/BW-RKI-I-162089/2021|EPI_ISL_2316829|2021-05-05"/>
			NNNNNNNNNNNNNNNNNNNNNNNNNNNNNNNNNNNNNNNNNNNNNNNN
		</sequence>
    <sequence><taxon idref="hCoV-19/Italy/VEN-IZSVe-21RS1307-3_PD/2021|EPI_ISL_2604197|2021-05-13"/>
			NNNNNNNNNNNNNNNNNNNNNNNNNNNNNNNNNNNNNNNNNNNNNNNN
		</sequence>
    <sequence><taxon idref="hCoV-19/Germany/MV-RKI-I-138362/2021|EPI_ISL_2123141|2021-04-12"/>
			NNNNNNNNNNNNNNNNNNNNNNNNNNNNNNNNNNNNNNNNNNNNNNNN
		</sequence>
    <sequence><taxon idref="hCoV-19/South_Korea/KDCA4500/2021|EPI_ISL_2361246|2021-05-06"/>
			NNNNNNNNNNNNNNNNNNNNNNNNNNNNNNNNNNNNNNNNNNNNNNNN
		</sequence>
    <sequence><taxon idref="hCoV-19/Germany/BW-RKI-I-167766/2021|EPI_ISL_2390317|2021-05-17"/>
			NNNNNNNNNNNNNNNNNNNNNNNNNNNNNNNNNNNNNNNNNNNNNNNN
		</sequence>
    <sequence><taxon idref="hCoV-19/South_Korea/KDCA4472/2021|EPI_ISL_2361222|2021-04-27"/>
			NNNNNNNNNNNNNNNNNNNNNNNNNNNNNNNNNNNNNNNNNNNNNNNN
		</sequence>
    <sequence><taxon idref="hCoV-19/Germany/HH-p7273/2021|EPI_ISL_2689476|2021-06-04"/>
			NNNNNNNNNNNNNNNNNNNNNNNNNNNNNNNNNNNNNNNNNNNNNNNN
		</sequence>
    <sequence><taxon idref="hCoV-19/Germany/RP-RKI-I-140336/2021|EPI_ISL_2124462|2021-05-06"/>
			NNNNNNNNNNNNNNNNNNNNNNNNNNNNNNNNNNNNNNNNNNNNNNNN
		</sequence>
    <sequence><taxon idref="hCoV-19/Lithuania/IBT-LSC-VU_r13_07/2021|EPI_ISL_2625886|2021-05-31"/>
			NNNNNNNNNNNNNNNNNNNNNNNNNNNNNNNNNNNNNNNNNNNNNNNN
		</sequence>
    <sequence><taxon idref="hCoV-19/South_Korea/KDCA4437/2021|EPI_ISL_2361152|2021-04-11"/>
			NNNNNNNNNNNNNNNNNNNNNNNNNNNNNNNNNNNNNNNNNNNNNNNN
		</sequence>
    <sequence><taxon idref="hCoV-19/Lithuania/NMRVI67372/2021|EPI_ISL_1909844|2021-04-01"/>
			NNNNNNNNNNNNNNNNNNNNNNNNNNNNNNNNNNNNNNNNNNNNNNNN
		</sequence>
    <sequence><taxon idref="hCoV-19/France/NOR-76061751/2021|EPI_ISL_2688698|2021-05-14"/>
			NNNNNNNNNNNNNNNNNNNNNNNNNNNNNNNNNNNNNNNNNNNNNNNN
		</sequence>
    <sequence><taxon idref="hCoV-19/Switzerland/NE-PMI-2114-4035/2021|EPI_ISL_2226705|2021-04-09"/>
			NNNNNNNNNNNNNNNNNNNNNNNNNNNNNNNNNNNNNNNNNNNNNNNN
		</sequence>
    <sequence><taxon idref="hCoV-19/Lithuania/LTU000_NMVRI56871/2021|EPI_ISL_1579903|2021-03-22"/>
			NNNNNNNNNNNNNNNNNNNNNNNNNNNNNNNNNNNNNNNNNNNNNNNN
		</sequence>
    <sequence><taxon idref="hCoV-19/Lithuania/IBT-LSC-VU_r05_20/2021|EPI_ISL_1760022|2021-04-07"/>
			NNNNNNNNNNNNNNNNNNNNNNNNNNNNNNNNNNNNNNNNNNNNNNNN
		</sequence>
    <sequence><taxon idref="hCoV-19/Lithuania/LTU000_SL_11230601/2021|EPI_ISL_2615051|2021-05-25"/>
			NNNNNNNNNNNNNNNNNNNNNNNNNNNNNNNNNNNNNNNNNNNNNNNN
		</sequence>
    <sequence><taxon idref="hCoV-19/South_Korea/KDCA4448/2021|EPI_ISL_2361186|2021-04-22"/>
			NNNNNNNNNNNNNNNNNNNNNNNNNNNNNNNNNNNNNNNNNNNNNNNN
		</sequence>
    <sequence><taxon idref="hCoV-19/France/ARA-210013001901/2021|EPI_ISL_1406653|2021-02-26"/>
			NNNNNNNNNNNNNNNNNNNNNNNNNNNNNNNNNNNNNNNNNNNNNNNN
		</sequence>
    <sequence><taxon idref="hCoV-19/Switzerland/VD-CHUV-GEN4333/2021|EPI_ISL_1829052|2021-04-14"/>
			NNNNNNNNNNNNNNNNNNNNNNNNNNNNNNNNNNNNNNNNNNNNNNNN
		</sequence>
    <sequence><taxon idref="hCoV-19/Portugal/PT8057/2021|EPI_ISL_2362131|2021-05-14"/>
			NNNNNNNNNNNNNNNNNNNNNNNNNNNNNNNNNNNNNNNNNNNNNNNN
		</sequence>
    <sequence><taxon idref="hCoV-19/Cameroon/CV985/2021|EPI_ISL_1715190|2021"/>
			NNNNNNNNNNNNNNNNNNNNNNNNNNNNNNNNNNNNNNNNNNNNNNNN
		</sequence>
    <sequence><taxon idref="hCoV-19/Switzerland/VD-CHUV-GEN4425/2021|EPI_ISL_2137390|2021-04-24"/>
			NNNNNNNNNNNNNNNNNNNNNNNNNNNNNNNNNNNNNNNNNNNNNNNN
		</sequence>
    <sequence><taxon idref="hCoV-19/Lithuania/S21D890/2021|EPI_ISL_1823198|2021-04-10"/>
			NNNNNNNNNNNNNNNNNNNNNNNNNNNNNNNNNNNNNNNNNNNNNNNN
		</sequence>
    <sequence><taxon idref="hCoV-19/South_Korea/KDCA4454/2021|EPI_ISL_2361207|2021-04-23"/>
			NNNNNNNNNNNNNNNNNNNNNNNNNNNNNNNNNNNNNNNNNNNNNNNN
		</sequence>
    <sequence><taxon idref="hCoV-19/Lithuania/IBT-LSC-VU_r08_12/2021|EPI_ISL_2138832|2021-04-28"/>
			NNNNNNNNNNNNNNNNNNNNNNNNNNNNNNNNNNNNNNNNNNNNNNNN
		</sequence>
    <sequence><taxon idref="hCoV-19/Central_African_Republic/RCA-28/2021|EPI_ISL_1762072|2021"/>
			NNNNNNNNNNNNNNNNNNNNNNNNNNNNNNNNNNNNNNNNNNNNNNNN
		</sequence>
    <sequence><taxon idref="hCoV-19/Lithuania/MB24624/2021|EPI_ISL_2095983|2021-04-02"/>
			NNNNNNNNNNNNNNNNNNNNNNNNNNNNNNNNNNNNNNNNNNNNNNNN
		</sequence>
    <sequence><taxon idref="hCoV-19/Switzerland/VD-CHUV-GEN5255/2021|EPI_ISL_2500528|2021-05-31"/>
			NNNNNNNNNNNNNNNNNNNNNNNNNNNNNNNNNNNNNNNNNNNNNNNN
		</sequence>
    <sequence><taxon idref="hCoV-19/South_Korea/KDCA4434/2021|EPI_ISL_2361148|2021-04-12"/>
			NNNNNNNNNNNNNNNNNNNNNNNNNNNNNNNNNNNNNNNNNNNNNNNN
		</sequence>
    <sequence><taxon idref="hCoV-19/Lithuania/LTU000_NMVRI55624/2021|EPI_ISL_1579527|2021-03-21"/>
			NNNNNNNNNNNNNNNNNNNNNNNNNNNNNNNNNNNNNNNNNNNNNNNN
		</sequence>
    <sequence><taxon idref="hCoV-19/Portugal/PT8058/2021|EPI_ISL_2362132|2021-05-14"/>
			NNNNNNNNNNNNNNNNNNNNNNNNNNNNNNNNNNNNNNNNNNNNNNNN
		</sequence>
    <sequence><taxon idref="hCoV-19/Lithuania/REZUS04_12_76/2021|EPI_ISL_2095895|2021-04-12"/>
			NNNNNNNNNNNNNNNNNNNNNNNNNNNNNNNNNNNNNNNNNNNNNNNN
		</sequence>
    <sequence><taxon idref="hCoV-19/Lithuania/LTU000_NMRVI_123158/2021|EPI_ISL_2694569|2021-05-31"/>
			NNNNNNNNNNNNNNNNNNNNNNNNNNNNNNNNNNNNNNNNNNNNNNNN
		</sequence>
    <sequence><taxon idref="hCoV-19/Lithuania/IBT-LSC-VU_r08_28/2021|EPI_ISL_2138848|2021-04-29"/>
			NNNNNNNNNNNNNNNNNNNNNNNNNNNNNNNNNNNNNNNNNNNNNNNN
		</sequence>
    <sequence><taxon idref="hCoV-19/Lithuania/LTU000_MP_VA41p/2021|EPI_ISL_2694571|2021-06-01"/>
			NNNNNNNNNNNNNNNNNNNNNNNNNNNNNNNNNNNNNNNNNNNNNNNN
		</sequence>
    <sequence><taxon idref="hCoV-19/Belgium/ULG-16426/2021|EPI_ISL_2612806|2021-06-11"/>
			NNNNNNNNNNNNNNNNNNNNNNNNNNNNNNNNNNNNNNNNNNNNNNNN
		</sequence>
    <sequence><taxon idref="hCoV-19/Lithuania/MB24570/2021|EPI_ISL_2095989|2021-04-01"/>
			NNNNNNNNNNNNNNNNNNNNNNNNNNNNNNNNNNNNNNNNNNNNNNNN
		</sequence>
    <sequence><taxon idref="hCoV-19/South_Korea/KDCA4483/2021|EPI_ISL_2361230|2021-04-29"/>
			NNNNNNNNNNNNNNNNNNNNNNNNNNNNNNNNNNNNNNNNNNNNNNNN
		</sequence>
    <sequence><taxon idref="hCoV-19/Lithuania/MB24890/2021|EPI_ISL_2095990|2021-04-03"/>
			NNNNNNNNNNNNNNNNNNNNNNNNNNNNNNNNNNNNNNNNNNNNNNNN
		</sequence>
    <sequence><taxon idref="hCoV-19/Lithuania/LTU000_REZUS_05_04_150/2021|EPI_ISL_2334906|2021-05-04"/>
			NNNNNNNNNNNNNNNNNNNNNNNNNNNNNNNNNNNNNNNNNNNNNNNN
		</sequence>
    <sequence><taxon idref="hCoV-19/France/CVL-IPP10930/2021|EPI_ISL_2029787|2021-04-26"/>
			NNNNNNNNNNNNNNNNNNNNNNNNNNNNNNNNNNNNNNNNNNNNNNNN
		</sequence>
    <sequence><taxon idref="hCoV-19/Lithuania/LTU000_INMEDICA_475246/2021|EPI_ISL_2694578|2021-06-05"/>
			NNNNNNNNNNNNNNNNNNNNNNNNNNNNNNNNNNNNNNNNNNNNNNNN
		</sequence>
    <sequence><taxon idref="hCoV-19/USA/IL-CDC-ASC210105839/2021|EPI_ISL_2489681|2021-05-27"/>
			NNNNNNNNNNNNNNNNNNNNNNNNNNNNNNNNNNNNNNNNNNNNNNNN
		</sequence>
    <sequence><taxon idref="hCoV-19/USA/IL-CDC-ASC210066063/2021|EPI_ISL_2370500|2021-05-23"/>
			NNNNNNNNNNNNNNNNNNNNNNNNNNNNNNNNNNNNNNNNNNNNNNNN
		</sequence>
    <sequence><taxon idref="hCoV-19/Lithuania/IBT-LSC-VU_r13_46/2021|EPI_ISL_2625922|2021-06-03"/>
			NNNNNNNNNNNNNNNNNNNNNNNNNNNNNNNNNNNNNNNNNNNNNNNN
		</sequence>
    <sequence><taxon idref="hCoV-19/England/CAMC-1382B1E/2021|EPI_ISL_1242199|2021-03-01"/>
			NNNNNNNNNNNNNNNNNNNNNNNNNNNNNNNNNNNNNNNNNNNNNNNN
		</sequence>
    <sequence><taxon idref="hCoV-19/Lithuania/NMRVI69214/2021|EPI_ISL_1910341|2021-04-03"/>
			NNNNNNNNNNNNNNNNNNNNNNNNNNNNNNNNNNNNNNNNNNNNNNNN
		</sequence>
    <sequence><taxon idref="hCoV-19/Lithuania/IBT-LSC-VU_r05_18/2021|EPI_ISL_1760020|2021-04-07"/>
			NNNNNNNNNNNNNNNNNNNNNNNNNNNNNNNNNNNNNNNNNNNNNNNN
		</sequence>
    <sequence><taxon idref="hCoV-19/France/IDF-HMN-21042150351/2021|EPI_ISL_1757775|2021-04-12"/>
			NNNNNNNNNNNNNNNNNNNNNNNNNNNNNNNNNNNNNNNNNNNNNNNN
		</sequence>
    <sequence><taxon idref="hCoV-19/France/IDF-CERBAHC-AH3KVTBGXJ-S35/2021|EPI_ISL_2421124|2021-04-12"/>
			NNNNNNNNNNNNNNNNNNNNNNNNNNNNNNNNNNNNNNNNNNNNNNNN
		</sequence>
    <sequence><taxon idref="hCoV-19/Belgium/UGent-4369/2021|EPI_ISL_1688660|2021-03-23"/>
			NNNNNNNNNNNNNNNNNNNNNNNNNNNNNNNNNNNNNNNNNNNNNNNN
		</sequence>
    <sequence><taxon idref="hCoV-19/France/IDF-HMN-21052040446/2021|EPI_ISL_2152460|2021-04-26"/>
			NNNNNNNNNNNNNNNNNNNNNNNNNNNNNNNNNNNNNNNNNNNNNNNN
		</sequence>
    <sequence><taxon idref="hCoV-19/South_Korea/KDCA4516/2021|EPI_ISL_2361261|2021-04-27"/>
			NNNNNNNNNNNNNNNNNNNNNNNNNNNNNNNNNNNNNNNNNNNNNNNN
		</sequence>
    <sequence><taxon idref="hCoV-19/Central_African_Republic/RCA-23/2021|EPI_ISL_1762069|2021"/>
			NNNNNNNNNNNNNNNNNNNNNNNNNNNNNNNNNNNNNNNNNNNNNNNN
		</sequence>
    <sequence><taxon idref="hCoV-19/Lithuania/IBT-LSC-VU_r14_40/2021|EPI_ISL_2644773|2021-06-07"/>
			NNNNNNNNNNNNNNNNNNNNNNNNNNNNNNNNNNNNNNNNNNNNNNNN
		</sequence>
    <sequence><taxon idref="hCoV-19/Lithuania/MB24905/2021|EPI_ISL_2095985|2021-04-03"/>
			NNNNNNNNNNNNNNNNNNNNNNNNNNNNNNNNNNNNNNNNNNNNNNNN
		</sequence>
    <sequence><taxon idref="hCoV-19/Lithuania/IBT-LSC-VU_r13_28/2021|EPI_ISL_2625906|2021-05-31"/>
			NNNNNNNNNNNNNNNNNNNNNNNNNNNNNNNNNNNNNNNNNNNNNNNN
		</sequence>
    <sequence><taxon idref="hCoV-19/France/IDF-IPP08956/2021|EPI_ISL_1675084|2021-04-07"/>
			NNNNNNNNNNNNNNNNNNNNNNNNNNNNNNNNNNNNNNNNNNNNNNNN
		</sequence>
    <sequence><taxon idref="hCoV-19/Czech_Republic/NRL_6474/2021|EPI_ISL_1971075|2021-04-19"/>
			NNNNNNNNNNNNNNNNNNNNNNNNNNNNNNNNNNNNNNNNNNNNNNNN
		</sequence>
    <sequence><taxon idref="hCoV-19/Belgium/rega-6642/2021|EPI_ISL_2424358|2021-03-29"/>
			NNNNNNNNNNNNNNNNNNNNNNNNNNNNNNNNNNNNNNNNNNNNNNNN
		</sequence>
    <sequence><taxon idref="hCoV-19/Cameroon/CAM077/2021|EPI_ISL_1972325|2021-03-01"/>
			NNNNNNNNNNNNNNNNNNNNNNNNNNNNNNNNNNNNNNNNNNNNNNNN
		</sequence>
    <sequence><taxon idref="hCoV-19/South_Korea/KDCA4521/2021|EPI_ISL_2361265|2021-05-09"/>
			NNNNNNNNNNNNNNNNNNNNNNNNNNNNNNNNNNNNNNNNNNNNNNNN
		</sequence>
    <sequence><taxon idref="hCoV-19/South_Korea/KDCA4475/2021|EPI_ISL_2361225|2021-04-27"/>
			NNNNNNNNNNNNNNNNNNNNNNNNNNNNNNNNNNNNNNNNNNNNNNNN
		</sequence>
    <sequence><taxon idref="hCoV-19/Switzerland/VD-CHUV-GEN5023/2021|EPI_ISL_2322955|2021-05"/>
			NNNNNNNNNNNNNNNNNNNNNNNNNNNNNNNNNNNNNNNNNNNNNNNN
		</sequence>
    <sequence><taxon idref="hCoV-19/Central_African_Republic/RCA-30/2021|EPI_ISL_1762074|2021"/>
			NNNNNNNNNNNNNNNNNNNNNNNNNNNNNNNNNNNNNNNNNNNNNNNN
		</sequence>
    <sequence><taxon idref="hCoV-19/Lithuania/S21D878/2021|EPI_ISL_1823197|2021-04-05"/>
			NNNNNNNNNNNNNNNNNNNNNNNNNNNNNNNNNNNNNNNNNNNNNNNN
		</sequence>
    <sequence><taxon idref="hCoV-19/Cameroon/CV439/2020|EPI_ISL_845561|2020-11-19"/>
			NNNNNNNNNNNNNNNNNNNNNNNNNNNNNNNNNNNNNNNNNNNNNNNN
		</sequence>
    <sequence><taxon idref="hCoV-19/Lithuania/S21D636/2021|EPI_ISL_1661716|2021-03-30"/>
			NNNNNNNNNNNNNNNNNNNNNNNNNNNNNNNNNNNNNNNNNNNNNNNN
		</sequence>
    <sequence><taxon idref="hCoV-19/Lithuania/IBT-LSC-VU_r12_10/2021|EPI_ISL_2497505|2021-05-26"/>
			NNNNNNNNNNNNNNNNNNNNNNNNNNNNNNNNNNNNNNNNNNNNNNNN
		</sequence>
    <sequence><taxon idref="hCoV-19/Lithuania/S21D1391/2021|EPI_ISL_1908649|2021-04-18"/>
			NNNNNNNNNNNNNNNNNNNNNNNNNNNNNNNNNNNNNNNNNNNNNNNN
		</sequence>
    <sequence><taxon idref="hCoV-19/Lithuania/IBT-LSC-VU_r05_19/2021|EPI_ISL_1760021|2021-04-07"/>
			NNNNNNNNNNNNNNNNNNNNNNNNNNNNNNNNNNNNNNNNNNNNNNNN
		</sequence>
    <sequence><taxon idref="hCoV-19/Belgium/UGent-5708/2021|EPI_ISL_2192021|2021-04-12"/>
			NNNNNNNNNNNNNNNNNNNNNNNNNNNNNNNNNNNNNNNNNNNNNNNN
		</sequence>
    <sequence><taxon idref="hCoV-19/France/IDF-HB_112105002606/2021|EPI_ISL_2467767|2021-02-05"/>
			NNNNNNNNNNNNNNNNNNNNNNNNNNNNNNNNNNNNNNNNNNNNNNNN
		</sequence>
    <sequence><taxon idref="hCoV-19/Belgium/UGent-4359/2021|EPI_ISL_1688635|2021-03-23"/>
			NNNNNNNNNNNNNNNNNNNNNNNNNNNNNNNNNNNNNNNNNNNNNNNN
		</sequence>
    <sequence><taxon idref="hCoV-19/Germany/NW-RKI-I-133030/2021|EPI_ISL_2115390|2021-04-28"/>
			NNNNNNNNNNNNNNNNNNNNNNNNNNNNNNNNNNNNNNNNNNNNNNNN
		</sequence>
    <sequence><taxon idref="hCoV-19/Switzerland/VD-ETHZ-590720/2021|EPI_ISL_1914219|2021-04-21"/>
			NNNNNNNNNNNNNNNNNNNNNNNNNNNNNNNNNNNNNNNNNNNNNNNN
		</sequence>
    <sequence><taxon idref="hCoV-19/South_Korea/KDCA4484/2021|EPI_ISL_2361231|2021-04-27"/>
			NNNNNNNNNNNNNNNNNNNNNNNNNNNNNNNNNNNNNNNNNNNNNNNN
		</sequence>
    <sequence><taxon idref="hCoV-19/South_Korea/KDCA4481/2021|EPI_ISL_2361229|2021-04-29"/>
			NNNNNNNNNNNNNNNNNNNNNNNNNNNNNNNNNNNNNNNNNNNNNNNN
		</sequence>
    <sequence><taxon idref="hCoV-19/Lithuania/IBT-LSC-VU_r11_46/2021|EPI_ISL_2428474|2021-05-20"/>
			NNNNNNNNNNNNNNNNNNNNNNNNNNNNNNNNNNNNNNNNNNNNNNNN
		</sequence>
    <sequence><taxon idref="hCoV-19/Lithuania/LTU000_MP_LT124p/2021|EPI_ISL_2509666|2021-05-19"/>
			NNNNNNNNNNNNNNNNNNNNNNNNNNNNNNNNNNNNNNNNNNNNNNNN
		</sequence>
    <sequence><taxon idref="hCoV-19/USA/MN-CDC-IBX786360600269/2021|EPI_ISL_2014756|2021-04-14"/>
			NNNNNNNNNNNNNNNNNNNNNNNNNNNNNNNNNNNNNNNNNNNNNNNN
		</sequence>
    <sequence><taxon idref="hCoV-19/France/HDF-P261-21205M0670/2021|EPI_ISL_2444375|2021-05-21"/>
			NNNNNNNNNNNNNNNNNNNNNNNNNNNNNNNNNNNNNNNNNNNNNNNN
		</sequence>
    <sequence><taxon idref="hCoV-19/France/BRE-IPP10688/2021|EPI_ISL_2029888|2021-04-27"/>
			NNNNNNNNNNNNNNNNNNNNNNNNNNNNNNNNNNNNNNNNNNNNNNNN
		</sequence>
    <sequence><taxon idref="hCoV-19/France/NOR-76366318/2021|EPI_ISL_2688786|2021-05-14"/>
			NNNNNNNNNNNNNNNNNNNNNNNNNNNNNNNNNNNNNNNNNNNNNNNN
		</sequence>
    <sequence><taxon idref="hCoV-19/South_Korea/KDCA4436/2021|EPI_ISL_2361151|2021-04-13"/>
			NNNNNNNNNNNNNNNNNNNNNNNNNNNNNNNNNNNNNNNNNNNNNNNN
		</sequence>
    <sequence><taxon idref="hCoV-19/France/PDL-IPP12404/2021|EPI_ISL_2293601|2021-05-11"/>
			NNNNNNNNNNNNNNNNNNNNNNNNNNNNNNNNNNNNNNNNNNNNNNNN
		</sequence>
    <sequence><taxon idref="hCoV-19/France/NOR-76351595/2021|EPI_ISL_2688762|2021-04-20"/>
			NNNNNNNNNNNNNNNNNNNNNNNNNNNNNNNNNNNNNNNNNNNNNNNN
		</sequence>
    <sequence><taxon idref="hCoV-19/Switzerland/BE-UHB-42824337/2021|EPI_ISL_1993911|2021-05-02"/>
			NNNNNNNNNNNNNNNNNNNNNNNNNNNNNNNNNNNNNNNNNNNNNNNN
		</sequence>
    <sequence><taxon idref="hCoV-19/France/IDF-IPP12871/2021|EPI_ISL_2464024|2021-05-11"/>
			NNNNNNNNNNNNNNNNNNNNNNNNNNNNNNNNNNNNNNNNNNNNNNNN
		</sequence>
    <sequence><taxon idref="hCoV-19/Switzerland/GE-33576177/2021|EPI_ISL_1369646|2021-03-16"/>
			NNNNNNNNNNNNNNNNNNNNNNNNNNNNNNNNNNNNNNNNNNNNNNNN
		</sequence>
    <sequence><taxon idref="hCoV-19/Cameroon/CAM057/2021|EPI_ISL_1972320|2021-03-03"/>
			NNNNNNNNNNNNNNNNNNNNNNNNNNNNNNNNNNNNNNNNNNNNNNNN
		</sequence>
    <sequence><taxon idref="hCoV-19/Spain/CT-HUGTiPM012MJ6E1/2021|EPI_ISL_1761505|2021-03-31"/>
			NNNNNNNNNNNNNNNNNNNNNNNNNNNNNNNNNNNNNNNNNNNNNNNN
		</sequence>
    <sequence><taxon idref="hCoV-19/Lithuania/IBT-LSC-VU_r14_21/2021|EPI_ISL_2644798|2021-06-08"/>
			NNNNNNNNNNNNNNNNNNNNNNNNNNNNNNNNNNNNNNNNNNNNNNNN
		</sequence>
    <sequence><taxon idref="hCoV-19/Portugal/PT7414/2021|EPI_ISL_2248996|2021-05-11"/>
			NNNNNNNNNNNNNNNNNNNNNNNNNNNNNNNNNNNNNNNNNNNNNNNN
		</sequence>
    <sequence><taxon idref="hCoV-19/Germany/BY-RKI-I-061070/2021|EPI_ISL_1566566|2021-03-26"/>
			NNNNNNNNNNNNNNNNNNNNNNNNNNNNNNNNNNNNNNNNNNNNNNNN
		</sequence>
    <sequence><taxon idref="hCoV-19/Central_African_Republic/RCA-08/2021|EPI_ISL_1762058|2021"/>
			NNNNNNNNNNNNNNNNNNNNNNNNNNNNNNNNNNNNNNNNNNNNNNNN
		</sequence>
    <sequence><taxon idref="hCoV-19/Lithuania/LTU000_MB27421/2021|EPI_ISL_1960614|2021-04-16"/>
			NNNNNNNNNNNNNNNNNNNNNNNNNNNNNNNNNNNNNNNNNNNNNNNN
		</sequence>
    <sequence><taxon idref="hCoV-19/Switzerland/VD-CHUV-GEN4753/2021|EPI_ISL_2102142|2021-05-07"/>
			NNNNNNNNNNNNNNNNNNNNNNNNNNNNNNNNNNNNNNNNNNNNNNNN
		</sequence>
    <sequence><taxon idref="hCoV-19/France/ARA-HCL021111718901/2021|EPI_ISL_2676761|2021-06-14"/>
			NNNNNNNNNNNNNNNNNNNNNNNNNNNNNNNNNNNNNNNNNNNNNNNN
		</sequence>
    <sequence><taxon idref="hCoV-19/South_Korea/KDCA4442/2021|EPI_ISL_2361169|2021-04-22"/>
			NNNNNNNNNNNNNNNNNNNNNNNNNNNNNNNNNNNNNNNNNNNNNNNN
		</sequence>
    <sequence><taxon idref="hCoV-19/Italy/VEN-IZSVe-21RS1311-2_BL/2021|EPI_ISL_2448513|2021-05-17"/>
			NNNNNNNNNNNNNNNNNNNNNNNNNNNNNNNNNNNNNNNNNNNNNNNN
		</sequence>
    <sequence><taxon idref="hCoV-19/Portugal/PT8052/2021|EPI_ISL_2362126|2021-05-14"/>
			NNNNNNNNNNNNNNNNNNNNNNNNNNNNNNNNNNNNNNNNNNNNNNNN
		</sequence>
    <sequence><taxon idref="hCoV-19/South_Korea/KDCA4431/2021|EPI_ISL_2361138|2021-04-14"/>
			NNNNNNNNNNNNNNNNNNNNNNNNNNNNNNNNNNNNNNNNNNNNNNNN
		</sequence>
    <sequence><taxon idref="hCoV-19/South_Korea/KDCA4453/2021|EPI_ISL_2361206|2021-04-23"/>
			NNNNNNNNNNNNNNNNNNNNNNNNNNNNNNNNNNNNNNNNNNNNNNNN
		</sequence>
    <sequence><taxon idref="hCoV-19/Switzerland/GE-HUG-34420407/2021|EPI_ISL_2601073|2021-06-08"/>
			NNNNNNNNNNNNNNNNNNNNNNNNNNNNNNNNNNNNNNNNNNNNNNNN
		</sequence>
    <sequence><taxon idref="hCoV-19/England/MILK-1567218/2021|EPI_ISL_2121107|2021-05-08"/>
			NNNNNNNNNNNNNNNNNNNNNNNNNNNNNNNNNNNNNNNNNNNNNNNN
		</sequence>
    <sequence><taxon idref="hCoV-19/Lithuania/LTU000_BM_32A/2021|EPI_ISL_2694568|2021-06-01"/>
			NNNNNNNNNNNNNNNNNNNNNNNNNNNNNNNNNNNNNNNNNNNNNNNN
		</sequence>
    <sequence><taxon idref="hCoV-19/Germany/BY-RKI-I-063055/2021|EPI_ISL_1568272|2021-03-31"/>
			NNNNNNNNNNNNNNNNNNNNNNNNNNNNNNNNNNNNNNNNNNNNNNNN
		</sequence>
    <sequence><taxon idref="hCoV-19/France/IDF-IPP08954/2021|EPI_ISL_1675082|2021-04-07"/>
			NNNNNNNNNNNNNNNNNNNNNNNNNNNNNNNNNNNNNNNNNNNNNNNN
		</sequence>
    <sequence><taxon idref="hCoV-19/South_Korea/KDCA4508/2021|EPI_ISL_2361253|2021-05-06"/>
			NNNNNNNNNNNNNNNNNNNNNNNNNNNNNNNNNNNNNNNNNNNNNNNN
		</sequence>
    <sequence><taxon idref="hCoV-19/Belgium/UGent-5690/2021|EPI_ISL_2192010|2021-04-19"/>
			NNNNNNNNNNNNNNNNNNNNNNNNNNNNNNNNNNNNNNNNNNNNNNNN
		</sequence>
    <sequence><taxon idref="hCoV-19/Lithuania/MR-LUHS-11-69/2021|EPI_ISL_2497863|2021-05-26"/>
			NNNNNNNNNNNNNNNNNNNNNNNNNNNNNNNNNNNNNNNNNNNNNNNN
		</sequence>
    <sequence><taxon idref="hCoV-19/Cameroon/CV980/2021|EPI_ISL_1715188|2021"/>
			NNNNNNNNNNNNNNNNNNNNNNNNNNNNNNNNNNNNNNNNNNNNNNNN
		</sequence>
    <sequence><taxon idref="hCoV-19/France/PDL-CHUN-0084/2021|EPI_ISL_2194028|2021-04-13"/>
			NNNNNNNNNNNNNNNNNNNNNNNNNNNNNNNNNNNNNNNNNNNNNNNN
		</sequence>
    <sequence><taxon idref="hCoV-19/Canada/ABPHL-11864/2021|EPI_ISL_2169486|2021-04-04"/>
			NNNNNNNNNNNNNNNNNNNNNNNNNNNNNNNNNNNNNNNNNNNNNNNN
		</sequence>
    <sequence><taxon idref="hCoV-19/Lithuania/MR-LUHS-11-15/2021|EPI_ISL_2497851|2021-05-28"/>
			NNNNNNNNNNNNNNNNNNNNNNNNNNNNNNNNNNNNNNNNNNNNNNNN
		</sequence>
    <sequence><taxon idref="hCoV-19/Central_African_Republic/RCA-49/2021|EPI_ISL_1764146|2021"/>
			NNNNNNNNNNNNNNNNNNNNNNNNNNNNNNNNNNNNNNNNNNNNNNNN
		</sequence>
    <sequence><taxon idref="hCoV-19/Lithuania/IBT-LSC-VU_r05_06/2021|EPI_ISL_1760008|2021-04-06"/>
			NNNNNNNNNNNNNNNNNNNNNNNNNNNNNNNNNNNNNNNNNNNNNNNN
		</sequence>
    <sequence><taxon idref="hCoV-19/South_Korea/KDCA4464/2021|EPI_ISL_2361216|2021-04-23"/>
			NNNNNNNNNNNNNNNNNNNNNNNNNNNNNNNNNNNNNNNNNNNNNNNN
		</sequence>
    <sequence><taxon idref="hCoV-19/France/IDF-HMN-21052180393/2021|EPI_ISL_2333768|2021-05-11"/>
			NNNNNNNNNNNNNNNNNNNNNNNNNNNNNNNNNNNNNNNNNNNNNNNN
		</sequence>
    <sequence><taxon idref="hCoV-19/Lithuania/IBT-LSC-VU_r14_15/2021|EPI_ISL_2644818|2021-06-11"/>
			NNNNNNNNNNNNNNNNNNNNNNNNNNNNNNNNNNNNNNNNNNNNNNNN
		</sequence>
    <sequence><taxon idref="hCoV-19/Czech_Republic/NRL_6277/2021|EPI_ISL_1828718|2021-04-15"/>
			NNNNNNNNNNNNNNNNNNNNNNNNNNNNNNNNNNNNNNNNNNNNNNNN
		</sequence>
    <sequence><taxon idref="hCoV-19/South_Korea/KDCA4492/2021|EPI_ISL_2361238|2021-05-03"/>
			NNNNNNNNNNNNNNNNNNNNNNNNNNNNNNNNNNNNNNNNNNNNNNNN
		</sequence>
    <sequence><taxon idref="hCoV-19/Lithuania/LTU000_RSL_11244067/2021|EPI_ISL_2694040|2021-06-04"/>
			NNNNNNNNNNNNNNNNNNNNNNNNNNNNNNNNNNNNNNNNNNNNNNNN
		</sequence>
    <sequence><taxon idref="hCoV-19/Portugal/PT8054/2021|EPI_ISL_2362128|2021-05-14"/>
			NNNNNNNNNNNNNNNNNNNNNNNNNNNNNNNNNNNNNNNNNNNNNNNN
		</sequence>
    <sequence><taxon idref="hCoV-19/Lithuania/LTU000_RSL_COV075644/2021|EPI_ISL_2694071|2021-06-03"/>
			NNNNNNNNNNNNNNNNNNNNNNNNNNNNNNNNNNNNNNNNNNNNNNNN
		</sequence>
    <sequence><taxon idref="hCoV-19/Lithuania/LTU000_INMEDICA_439999/2021|EPI_ISL_2509802|2021-05-20"/>
			NNNNNNNNNNNNNNNNNNNNNNNNNNNNNNNNNNNNNNNNNNNNNNNN
		</sequence>
    <sequence><taxon idref="hCoV-19/Lithuania/IBT-LSC-VU_r09_31/2021|EPI_ISL_2226632|2021-05-07"/>
			NNNNNNNNNNNNNNNNNNNNNNNNNNNNNNNNNNNNNNNNNNNNNNNN
		</sequence>
    <sequence><taxon idref="hCoV-19/Switzerland/VS-HUG-34063983/2021|EPI_ISL_2104631|2021-04-30"/>
			NNNNNNNNNNNNNNNNNNNNNNNNNNNNNNNNNNNNNNNNNNNNNNNN
		</sequence>
    <sequence><taxon idref="hCoV-19/Lithuania/LTU000_REZUS_06_03_31/2021|EPI_ISL_2694575|2021-06-03"/>
			NNNNNNNNNNNNNNNNNNNNNNNNNNNNNNNNNNNNNNNNNNNNNNNN
		</sequence>
    <sequence><taxon idref="hCoV-19/Lithuania/IBT-LSC-VU_r13_20/2021|EPI_ISL_2625898|2021-06-02"/>
			NNNNNNNNNNNNNNNNNNNNNNNNNNNNNNNNNNNNNNNNNNNNNNNN
		</sequence>
    <sequence><taxon idref="hCoV-19/South_Korea/KDCA4451/2021|EPI_ISL_2361196|2021-04-21"/>
			NNNNNNNNNNNNNNNNNNNNNNNNNNNNNNNNNNNNNNNNNNNNNNNN
		</sequence>
    <sequence><taxon idref="hCoV-19/USA/NJ-CDC-IBX729398443753/2021|EPI_ISL_2283507|2021-04-15"/>
			NNNNNNNNNNNNNNNNNNNNNNNNNNNNNNNNNNNNNNNNNNNNNNNN
		</sequence>
    <sequence><taxon idref="hCoV-19/South_Korea/KDCA4466/2021|EPI_ISL_2361218|2021-04-26"/>
			NNNNNNNNNNNNNNNNNNNNNNNNNNNNNNNNNNNNNNNNNNNNNNNN
		</sequence>
    <sequence><taxon idref="hCoV-19/Germany/un-RKI-I-066248/2021|EPI_ISL_1571290|2021-03-29"/>
			NNNNNNNNNNNNNNNNNNNNNNNNNNNNNNNNNNNNNNNNNNNNNNNN
		</sequence>
    <sequence><taxon idref="hCoV-19/France/CVL-IPP13776/2021|EPI_ISL_2532297|2021-05-25"/>
			NNNNNNNNNNNNNNNNNNNNNNNNNNNNNNNNNNNNNNNNNNNNNNNN
		</sequence>
    <sequence><taxon idref="hCoV-19/Lithuania/IBT-LSC-VU_r12_43/2021|EPI_ISL_2497538|2021-05-27"/>
			NNNNNNNNNNNNNNNNNNNNNNNNNNNNNNNNNNNNNNNNNNNNNNNN
		</sequence>
    <sequence><taxon idref="hCoV-19/Spain/CT-HUGTiPM012MJ6D1/2021|EPI_ISL_1761494|2021-03-26"/>
			NNNNNNNNNNNNNNNNNNNNNNNNNNNNNNNNNNNNNNNNNNNNNNNN
		</sequence>
    <sequence><taxon idref="hCoV-19/South_Korea/KDCA4485/2021|EPI_ISL_2361232|2021-04-30"/>
			NNNNNNNNNNNNNNNNNNNNNNNNNNNNNNNNNNNNNNNNNNNNNNNN
		</sequence>
    <sequence><taxon idref="hCoV-19/Lithuania/IBT-LSC-VU_r13_48/2021|EPI_ISL_2625924|2021-06-03"/>
			NNNNNNNNNNNNNNNNNNNNNNNNNNNNNNNNNNNNNNNNNNNNNNNN
		</sequence>
    <sequence><taxon idref="hCoV-19/Lithuania/LTU000_MB26931/2021|EPI_ISL_1960610|2021-04-14"/>
			NNNNNNNNNNNNNNNNNNNNNNNNNNNNNNNNNNNNNNNNNNNNNNNN
		</sequence>
    <sequence><taxon idref="hCoV-19/Germany/BW-RKI-I-160534/2021|EPI_ISL_2315648|2021-05-04"/>
			NNNNNNNNNNNNNNNNNNNNNNNNNNNNNNNNNNNNNNNNNNNNNNNN
		</sequence>
    <sequence><taxon idref="hCoV-19/Lithuania/IBT-LSC-VU_r08_32/2021|EPI_ISL_2138852|2021-04-26"/>
			NNNNNNNNNNNNNNNNNNNNNNNNNNNNNNNNNNNNNNNNNNNNNNNN
		</sequence>
    <sequence><taxon idref="hCoV-19/Central_African_Republic/RCA-45/2021|EPI_ISL_1762087|2021"/>
			NNNNNNNNNNNNNNNNNNNNNNNNNNNNNNNNNNNNNNNNNNNNNNNN
		</sequence>
    <sequence><taxon idref="hCoV-19/Portugal/PT8051/2021|EPI_ISL_2362125|2021-05-14"/>
			NNNNNNNNNNNNNNNNNNNNNNNNNNNNNNNNNNNNNNNNNNNNNNNN
		</sequence>
    <sequence><taxon idref="hCoV-19/Lithuania/LTU000_VULSK_210511121836/2021|EPI_ISL_2428316|2021-05-10"/>
			NNNNNNNNNNNNNNNNNNNNNNNNNNNNNNNNNNNNNNNNNNNNNNNN
		</sequence>
    <sequence><taxon idref="hCoV-19/France/ARA-HCL021111668101/2021|EPI_ISL_2676746|2021-06-14"/>
			NNNNNNNNNNNNNNNNNNNNNNNNNNNNNNNNNNNNNNNNNNNNNNNN
		</sequence>
    <sequence><taxon idref="hCoV-19/Switzerland/GE-011415439201/2021|EPI_ISL_2403787|2021-05-20"/>
			NNNNNNNNNNNNNNNNNNNNNNNNNNNNNNNNNNNNNNNNNNNNNNNN
		</sequence>
    <sequence><taxon idref="hCoV-19/Switzerland/BL-ETHZ-581525/2021|EPI_ISL_1750667|2021-04-14"/>
			NNNNNNNNNNNNNNNNNNNNNNNNNNNNNNNNNNNNNNNNNNNNNNNN
		</sequence>
    <sequence><taxon idref="hCoV-19/Germany/BW-RKI-I-147714/2021|EPI_ISL_2259668|2021-05-04"/>
			NNNNNNNNNNNNNNNNNNNNNNNNNNNNNNNNNNNNNNNNNNNNNNNN
		</sequence>
    <sequence><taxon idref="hCoV-19/South_Korea/KDCA4470/2021|EPI_ISL_2361220|2021-04-27"/>
			NNNNNNNNNNNNNNNNNNNNNNNNNNNNNNNNNNNNNNNNNNNNNNNN
		</sequence>
    <sequence><taxon idref="hCoV-19/France/CVL-IPP12089/2021|EPI_ISL_2293322|2021-05-10"/>
			NNNNNNNNNNNNNNNNNNNNNNNNNNNNNNNNNNNNNNNNNNNNNNNN
		</sequence>
    <sequence><taxon idref="hCoV-19/Belgium/UGent-5440/2021|EPI_ISL_1827401|2021-04-11"/>
			NNNNNNNNNNNNNNNNNNNNNNNNNNNNNNNNNNNNNNNNNNNNNNNN
		</sequence>
    <sequence><taxon idref="hCoV-19/Lithuania/LTU000_NMVRI_109762/2021|EPI_ISL_2428278|2021-05-10"/>
			NNNNNNNNNNNNNNNNNNNNNNNNNNNNNNNNNNNNNNNNNNNNNNNN
		</sequence>
    <sequence><taxon idref="hCoV-19/Central_African_Republic/RCA-04/2021|EPI_ISL_1762054|2021"/>
			NNNNNNNNNNNNNNNNNNNNNNNNNNNNNNNNNNNNNNNNNNNNNNNN
		</sequence>
    <sequence><taxon idref="hCoV-19/France/IDF-IPP10031/2021|EPI_ISL_1789095|2021-04-15"/>
			NNNNNNNNNNNNNNNNNNNNNNNNNNNNNNNNNNNNNNNNNNNNNNNN
		</sequence>
    <sequence><taxon idref="hCoV-19/England/CAMC-13D4360/2021|EPI_ISL_1327538|2021-03-12"/>
			NNNNNNNNNNNNNNNNNNNNNNNNNNNNNNNNNNNNNNNNNNNNNNNN
		</sequence>
    <sequence><taxon idref="hCoV-19/South_Korea/KDCA4502/2021|EPI_ISL_2361248|2021-05-07"/>
			NNNNNNNNNNNNNNNNNNNNNNNNNNNNNNNNNNNNNNNNNNNNNNNN
		</sequence>
    <sequence><taxon idref="hCoV-19/Italy/VEN-IZSVe-21RS1309-5_PD/2021|EPI_ISL_2448608|2021-05-17"/>
			NNNNNNNNNNNNNNNNNNNNNNNNNNNNNNNNNNNNNNNNNNNNNNNN
		</sequence>
    <sequence><taxon idref="hCoV-19/South_Korea/KDCA4514/2021|EPI_ISL_2361259|2021-05-03"/>
			NNNNNNNNNNNNNNNNNNNNNNNNNNNNNNNNNNNNNNNNNNNNNNNN
		</sequence>
    <sequence><taxon idref="hCoV-19/France/HDF-IPP12190/2021|EPI_ISL_2374183|2021-04-20"/>
			NNNNNNNNNNNNNNNNNNNNNNNNNNNNNNNNNNNNNNNNNNNNNNNN
		</sequence>
    <sequence><taxon idref="hCoV-19/South_Korea/KDCA4517/2021|EPI_ISL_2361262|2021-05-07"/>
			NNNNNNNNNNNNNNNNNNNNNNNNNNNNNNNNNNNNNNNNNNNNNNNN
		</sequence>
    <sequence><taxon idref="hCoV-19/Central_African_Republic/RCA-24/2021|EPI_ISL_1762070|2021"/>
			NNNNNNNNNNNNNNNNNNNNNNNNNNNNNNNNNNNNNNNNNNNNNNNN
		</sequence>
    <sequence><taxon idref="hCoV-19/Germany/BW-RKI-I-147715/2021|EPI_ISL_2259669|2021-05-04"/>
			NNNNNNNNNNNNNNNNNNNNNNNNNNNNNNNNNNNNNNNNNNNNNNNN
		</sequence>
    <sequence><taxon idref="hCoV-19/Germany/un-RKI-I-101755/2021|EPI_ISL_1847168|2021-04-19"/>
			NNNNNNNNNNNNNNNNNNNNNNNNNNNNNNNNNNNNNNNNNNNNNNNN
		</sequence>
    <sequence><taxon idref="hCoV-19/South_Korea/KDCA4450/2021|EPI_ISL_2361195|2021-04-20"/>
			NNNNNNNNNNNNNNNNNNNNNNNNNNNNNNNNNNNNNNNNNNNNNNNN
		</sequence>
    <sequence><taxon idref="hCoV-19/Central_African_Republic/RCA-41/2021|EPI_ISL_1762083|2021"/>
			NNNNNNNNNNNNNNNNNNNNNNNNNNNNNNNNNNNNNNNNNNNNNNNN
		</sequence>
    <sequence><taxon idref="hCoV-19/France/IDF-IPP10027/2021|EPI_ISL_1789092|2021-04-15"/>
			NNNNNNNNNNNNNNNNNNNNNNNNNNNNNNNNNNNNNNNNNNNNNNNN
		</sequence>
    <sequence><taxon idref="hCoV-19/Germany/NW-RKI-I-158108/2021|EPI_ISL_2313306|2021-05-17"/>
			NNNNNNNNNNNNNNNNNNNNNNNNNNNNNNNNNNNNNNNNNNNNNNNN
		</sequence>
    <sequence><taxon idref="hCoV-19/Germany/un-RKI-I-100187/2021|EPI_ISL_1845926|2021-04-05"/>
			NNNNNNNNNNNNNNNNNNNNNNNNNNNNNNNNNNNNNNNNNNNNNNNN
		</sequence>
    <sequence><taxon idref="hCoV-19/France/ARA-HCL021090421201/2021|EPI_ISL_2289616|2021-05-11"/>
			NNNNNNNNNNNNNNNNNNNNNNNNNNNNNNNNNNNNNNNNNNNNNNNN
		</sequence>
    <sequence><taxon idref="hCoV-19/Portugal/PT8055/2021|EPI_ISL_2362129|2021-05-14"/>
			NNNNNNNNNNNNNNNNNNNNNNNNNNNNNNNNNNNNNNNNNNNNNNNN
		</sequence>
    <sequence><taxon idref="hCoV-19/France/BRE-IPP13928/2021|EPI_ISL_2612587|2021-06-08"/>
			NNNNNNNNNNNNNNNNNNNNNNNNNNNNNNNNNNNNNNNNNNNNNNNN
		</sequence>
    <sequence><taxon idref="hCoV-19/Lithuania/LTU000_MB26934/2021|EPI_ISL_1960607|2021-04-14"/>
			NNNNNNNNNNNNNNNNNNNNNNNNNNNNNNNNNNNNNNNNNNNNNNNN
		</sequence>
    <sequence><taxon idref="hCoV-19/Lithuania/LTU000_VULSK_210512121264/2021|EPI_ISL_2428383|2021-05-12"/>
			NNNNNNNNNNNNNNNNNNNNNNNNNNNNNNNNNNNNNNNNNNNNNNNN
		</sequence>
    <sequence><taxon idref="hCoV-19/Germany/MV-RKI-I-138401/2021|EPI_ISL_2123177|2021-04-26"/>
			NNNNNNNNNNNNNNNNNNNNNNNNNNNNNNNNNNNNNNNNNNNNNNNN
		</sequence>
    <sequence><taxon idref="hCoV-19/Ghana/WACCBIP-TRA702/2020|EPI_ISL_2285857|2021-04-14"/>
			NNNNNNNNNNNNNNNNNNNNNNNNNNNNNNNNNNNNNNNNNNNNNNNN
		</sequence>
    <sequence><taxon idref="hCoV-19/Switzerland/VD-CHUV-GEN4749/2021|EPI_ISL_2102139|2021-05-09"/>
			NNNNNNNNNNNNNNNNNNNNNNNNNNNNNNNNNNNNNNNNNNNNNNNN
		</sequence>
    <sequence><taxon idref="hCoV-19/France/IDF-HMN-21062100109/2021|EPI_ISL_2637863|2021-06-07"/>
			NNNNNNNNNNNNNNNNNNNNNNNNNNNNNNNNNNNNNNNNNNNNNNNN
		</sequence>
    <sequence><taxon idref="hCoV-19/South_Korea/KDCA4463/2021|EPI_ISL_2361215|2021-04-23"/>
			NNNNNNNNNNNNNNNNNNNNNNNNNNNNNNNNNNNNNNNNNNNNNNNN
		</sequence>
    <sequence><taxon idref="hCoV-19/Lithuania/S21D910/2021|EPI_ISL_1823199|2021-04-12"/>
			NNNNNNNNNNNNNNNNNNNNNNNNNNNNNNNNNNNNNNNNNNNNNNNN
		</sequence>
    <sequence><taxon idref="hCoV-19/Lithuania/LTU000_REZUS_06_02_46/2021|EPI_ISL_2694022|2021-06-02"/>
			NNNNNNNNNNNNNNNNNNNNNNNNNNNNNNNNNNNNNNNNNNNNNNNN
		</sequence>
    <sequence><taxon idref="hCoV-19/Lithuania/IBT-LSC-VU_r05_07/2021|EPI_ISL_1760009|2021-04-06"/>
			NNNNNNNNNNNNNNNNNNNNNNNNNNNNNNNNNNNNNNNNNNNNNNNN
		</sequence>
    <sequence><taxon idref="hCoV-19/Lithuania/S21E151/2021|EPI_ISL_2339513|2021-04-20"/>
			NNNNNNNNNNNNNNNNNNNNNNNNNNNNNNNNNNNNNNNNNNNNNNNN
		</sequence>
    <sequence><taxon idref="hCoV-19/Lithuania/S21D552/2021|EPI_ISL_1661639|2021-04-01"/>
			NNNNNNNNNNNNNNNNNNNNNNNNNNNNNNNNNNNNNNNNNNNNNNNN
		</sequence>
    <sequence><taxon idref="hCoV-19/France/IDF-IPP10033/2021|EPI_ISL_1789097|2021-04-15"/>
			NNNNNNNNNNNNNNNNNNNNNNNNNNNNNNNNNNNNNNNNNNNNNNNN
		</sequence>
    <sequence><taxon idref="hCoV-19/Lithuania/IBT-LSC-VU_r09_33/2021|EPI_ISL_2226596|2021-05-03"/>
			NNNNNNNNNNNNNNNNNNNNNNNNNNNNNNNNNNNNNNNNNNNNNNNN
		</sequence>
    <sequence><taxon idref="hCoV-19/Switzerland/GE-HUG-34181168/2021|EPI_ISL_2343073|2021-05-15"/>
			NNNNNNNNNNNNNNNNNNNNNNNNNNNNNNNNNNNNNNNNNNNNNNNN
		</sequence>
    <sequence><taxon idref="hCoV-19/South_Korea/KDCA4422/2021|EPI_ISL_2361095|2021-03-27"/>
			NNNNNNNNNNNNNNNNNNNNNNNNNNNNNNNNNNNNNNNNNNNNNNNN
		</sequence>
    <sequence><taxon idref="hCoV-19/France/ARA-HCL021111664001/2021|EPI_ISL_2676744|2021-06-14"/>
			NNNNNNNNNNNNNNNNNNNNNNNNNNNNNNNNNNNNNNNNNNNNNNNN
		</sequence>
    <sequence><taxon idref="hCoV-19/Lithuania/LTU000_REZUS_06_04_9/2021|EPI_ISL_2694542|2021-06-04"/>
			NNNNNNNNNNNNNNNNNNNNNNNNNNNNNNNNNNNNNNNNNNNNNNNN
		</sequence>
    <sequence><taxon idref="hCoV-19/England/MILK-15A9C2B/2021|EPI_ISL_2346864|2021-05-19"/>
			NNNNNNNNNNNNNNNNNNNNNNNNNNNNNNNNNNNNNNNNNNNNNNNN
		</sequence>
    <sequence><taxon idref="hCoV-19/France/IDF-IPP10026/2021|EPI_ISL_1789091|2021-04-15"/>
			NNNNNNNNNNNNNNNNNNNNNNNNNNNNNNNNNNNNNNNNNNNNNNNN
		</sequence>
    <sequence><taxon idref="hCoV-19/South_Korea/KDCA4444/2021|EPI_ISL_2361171|2021-04-19"/>
			NNNNNNNNNNNNNNNNNNNNNNNNNNNNNNNNNNNNNNNNNNNNNNNN
		</sequence>
    <sequence><taxon idref="hCoV-19/Lithuania/LTU000_MP_WM69p/2021|EPI_ISL_2694572|2021-05-31"/>
			NNNNNNNNNNNNNNNNNNNNNNNNNNNNNNNNNNNNNNNNNNNNNNNN
		</sequence>
    <sequence><taxon idref="hCoV-19/France/NOR-11615376/2021|EPI_ISL_2688650|2021-04-19"/>
			NNNNNNNNNNNNNNNNNNNNNNNNNNNNNNNNNNNNNNNNNNNNNNNN
		</sequence>
    <sequence><taxon idref="hCoV-19/France/CVL-IPP12707/2021|EPI_ISL_2374411|2021-05-03"/>
			NNNNNNNNNNNNNNNNNNNNNNNNNNNNNNNNNNNNNNNNNNNNNNNN
		</sequence>
    <sequence><taxon idref="hCoV-19/Portugal/PT8046/2021|EPI_ISL_2362120|2021-05-14"/>
			NNNNNNNNNNNNNNNNNNNNNNNNNNNNNNNNNNNNNNNNNNNNNNNN
		</sequence>
    <sequence><taxon idref="hCoV-19/France/IDF-HMN-21052260428/2021|EPI_ISL_2464447|2021-05-25"/>
			NNNNNNNNNNNNNNNNNNNNNNNNNNNNNNNNNNNNNNNNNNNNNNNN
		</sequence>
    <sequence><taxon idref="hCoV-19/Lithuania/LTU000_MB26902/2021|EPI_ISL_1960612|2021-04-14"/>
			NNNNNNNNNNNNNNNNNNNNNNNNNNNNNNNNNNNNNNNNNNNNNNNN
		</sequence>
    <sequence><taxon idref="hCoV-19/Germany/RP-RKI-I-135596/2021|EPI_ISL_2118288|2021-05-04"/>
			NNNNNNNNNNNNNNNNNNNNNNNNNNNNNNNNNNNNNNNNNNNNNNNN
		</sequence>
    <sequence><taxon idref="hCoV-19/France/NOR-11645459/2021|EPI_ISL_2688653|2021-04-22"/>
			NNNNNNNNNNNNNNNNNNNNNNNNNNNNNNNNNNNNNNNNNNNNNNNN
		</sequence>
    <sequence><taxon idref="hCoV-19/Lithuania/LTU000_KNS_ANT_05_24_79/2021|EPI_ISL_2509571|2021-05-18"/>
			NNNNNNNNNNNNNNNNNNNNNNNNNNNNNNNNNNNNNNNNNNNNNNNN
		</sequence>
    <sequence><taxon idref="hCoV-19/South_Korea/KDCA4512/2021|EPI_ISL_2361257|2021-05-05"/>
			NNNNNNNNNNNNNNNNNNNNNNNNNNNNNNNNNNNNNNNNNNNNNNNN
		</sequence>
    <sequence><taxon idref="hCoV-19/USA/TX-CDC-ASC210031171/2021|EPI_ISL_2040330|2021-04-23"/>
			NNNNNNNNNNNNNNNNNNNNNNNNNNNNNNNNNNNNNNNNNNNNNNNN
		</sequence>
    <sequence><taxon idref="hCoV-19/South_Korea/KDCA4499/2021|EPI_ISL_2361245|2021-05-09"/>
			NNNNNNNNNNNNNNNNNNNNNNNNNNNNNNNNNNNNNNNNNNNNNNNN
		</sequence>
    <sequence><taxon idref="hCoV-19/Lithuania/LTU000_REZUS_05_18_126/2021|EPI_ISL_2509532|2021-05-18"/>
			NNNNNNNNNNNNNNNNNNNNNNNNNNNNNNNNNNNNNNNNNNNNNNNN
		</sequence>
    <sequence><taxon idref="hCoV-19/Switzerland/VS-HUG-34040357/2021|EPI_ISL_2104501|2021-04-28"/>
			NNNNNNNNNNNNNNNNNNNNNNNNNNNNNNNNNNNNNNNNNNNNNNNN
		</sequence>
    <sequence><taxon idref="hCoV-19/South_Korea/KDCA4494/2021|EPI_ISL_2361240|2021-05-05"/>
			NNNNNNNNNNNNNNNNNNNNNNNNNNNNNNNNNNNNNNNNNNNNNNNN
		</sequence>
    <sequence><taxon idref="hCoV-19/France/IDF-HMN-21032310544/2021|EPI_ISL_1755103|2021-03-30"/>
			NNNNNNNNNNNNNNNNNNNNNNNNNNNNNNNNNNNNNNNNNNNNNNNN
		</sequence>
    <sequence><taxon idref="hCoV-19/USA/MD-HP04756/2021|EPI_ISL_1805832|2021-04-17"/>
			NNNNNNNNNNNNNNNNNNNNNNNNNNNNNNNNNNNNNNNNNNNNNNNN
		</sequence>
    <sequence><taxon idref="hCoV-19/South_Korea/KDCA4513/2021|EPI_ISL_2361258|2021-05-07"/>
			NNNNNNNNNNNNNNNNNNNNNNNNNNNNNNNNNNNNNNNNNNNNNNNN
		</sequence>
    <sequence><taxon idref="hCoV-19/South_Korea/KDCA4443/2021|EPI_ISL_2361170|2021-04-20"/>
			NNNNNNNNNNNNNNNNNNNNNNNNNNNNNNNNNNNNNNNNNNNNNNNN
		</sequence>
    <sequence><taxon idref="hCoV-19/Germany/BY-RKI-I-060971/2021|EPI_ISL_1566470|2021-03-25"/>
			NNNNNNNNNNNNNNNNNNNNNNNNNNNNNNNNNNNNNNNNNNNNNNNN
		</sequence>
    <sequence><taxon idref="hCoV-19/Cameroon/CV428/2020|EPI_ISL_845564|2020-12-03"/>
			NNNNNNNNNNNNNNNNNNNNNNNNNNNNNNNNNNNNNNNNNNNNNNNN
		</sequence>
    <sequence><taxon idref="hCoV-19/Sweden/16621642P/2021|EPI_ISL_2210205|2021-04-16"/>
			NNNNNNNNNNNNNNNNNNNNNNNNNNNNNNNNNNNNNNNNNNNNNNNN
		</sequence>
    <sequence><taxon idref="hCoV-19/Lithuania/S21D672/2021|EPI_ISL_1661747|2021-04-09"/>
			NNNNNNNNNNNNNNNNNNNNNNNNNNNNNNNNNNNNNNNNNNNNNNNN
		</sequence>
    <sequence><taxon idref="hCoV-19/Lithuania/LTU000_MB_MB32652/2021|EPI_ISL_2428377|2021-05-14"/>
			NNNNNNNNNNNNNNNNNNNNNNNNNNNNNNNNNNNNNNNNNNNNNNNN
		</sequence>
    <sequence><taxon idref="hCoV-19/Belgium/IPG-282/2021|EPI_ISL_1915592|2021-04-27"/>
			NNNNNNNNNNNNNNNNNNNNNNNNNNNNNNNNNNNNNNNNNNNNNNNN
		</sequence>
    <sequence><taxon idref="hCoV-19/Lithuania/S21D949/2021|EPI_ISL_1823201|2021-04-08"/>
			NNNNNNNNNNNNNNNNNNNNNNNNNNNNNNNNNNNNNNNNNNNNNNNN
		</sequence>
    <sequence><taxon idref="hCoV-19/France/GES-HMN-21042300153/2021|EPI_ISL_2152575|2021-04-27"/>
			NNNNNNNNNNNNNNNNNNNNNNNNNNNNNNNNNNNNNNNNNNNNNNNN
		</sequence>
    <sequence><taxon idref="hCoV-19/Lithuania/LTU000_MB26939/2021|EPI_ISL_1960608|2021-04-14"/>
			NNNNNNNNNNNNNNNNNNNNNNNNNNNNNNNNNNNNNNNNNNNNNNNN
		</sequence>
    <sequence><taxon idref="hCoV-19/Switzerland/VD-CHUV-GEN4647/2021|EPI_ISL_1941813|2021-04-26"/>
			NNNNNNNNNNNNNNNNNNNNNNNNNNNNNNNNNNNNNNNNNNNNNNNN
		</sequence>
    <sequence><taxon idref="hCoV-19/Cameroon/CAM-01/2021|EPI_ISL_1972305|2021-03-02"/>
			NNNNNNNNNNNNNNNNNNNNNNNNNNNNNNNNNNNNNNNNNNNNNNNN
		</sequence>
    <sequence><taxon idref="hCoV-19/Central_African_Republic/237/2021|EPI_ISL_2365411|2021-03-31"/>
			NNNNNNNNNNNNNNNNNNNNNNNNNNNNNNNNNNNNNNNNNNNNNNNN
		</sequence>
    <sequence><taxon idref="hCoV-19/France/ARA-HCL021097323601/2021|EPI_ISL_2482683|2021-05-20"/>
			NNNNNNNNNNNNNNNNNNNNNNNNNNNNNNNNNNNNNNNNNNNNNNNN
		</sequence>
    <sequence><taxon idref="hCoV-19/USA/MD-MDH-1661/2021|EPI_ISL_1576771|2021-03-30"/>
			NNNNNNNNNNNNNNNNNNNNNNNNNNNNNNNNNNNNNNNNNNNNNNNN
		</sequence>
    <sequence><taxon idref="hCoV-19/France/BRE-IPP10686/2021|EPI_ISL_2029936|2021-04-27"/>
			NNNNNNNNNNNNNNNNNNNNNNNNNNNNNNNNNNNNNNNNNNNNNNNN
		</sequence>
    <sequence><taxon idref="hCoV-19/Cameroon/Yaounde-ECO19/2021|EPI_ISL_1190756|2021-01-30"/>
			NNNNNNNNNNNNNNNNNNNNNNNNNNNNNNNNNNNNNNNNNNNNNNNN
		</sequence>
    <sequence><taxon idref="hCoV-19/Germany/BW-RKI-I-168714/2021|EPI_ISL_2469565|2021-05-31"/>
			NNNNNNNNNNNNNNNNNNNNNNNNNNNNNNNNNNNNNNNNNNNNNNNN
		</sequence>
    <sequence><taxon idref="hCoV-19/Central_African_Republic/RCA-18/2021|EPI_ISL_1762065|2021"/>
			NNNNNNNNNNNNNNNNNNNNNNNNNNNNNNNNNNNNNNNNNNNNNNNN
		</sequence>
    <sequence><taxon idref="hCoV-19/South_Korea/KDCA4455/2021|EPI_ISL_2361208|2021-04-16"/>
			NNNNNNNNNNNNNNNNNNNNNNNNNNNNNNNNNNNNNNNNNNNNNNNN
		</sequence>
    <sequence><taxon idref="hCoV-19/France/BRE-IPP10678/2021|EPI_ISL_2029621|2021-04-27"/>
			NNNNNNNNNNNNNNNNNNNNNNNNNNNNNNNNNNNNNNNNNNNNNNNN
		</sequence>
    <sequence><taxon idref="hCoV-19/Lithuania/IBT-LSC-VU_r05_04/2021|EPI_ISL_1760006|2021-04-06"/>
			NNNNNNNNNNNNNNNNNNNNNNNNNNNNNNNNNNNNNNNNNNNNNNNN
		</sequence>
    <sequence><taxon idref="hCoV-19/Germany/un-RKI-I-126040/2021|EPI_ISL_2110753|2021-04-12"/>
			NNNNNNNNNNNNNNNNNNNNNNNNNNNNNNNNNNNNNNNNNNNNNNNN
		</sequence>
    <sequence><taxon idref="hCoV-19/Cameroon/CAM-02/2021|EPI_ISL_1972306|2021-03-02"/>
			NNNNNNNNNNNNNNNNNNNNNNNNNNNNNNNNNNNNNNNNNNNNNNNN
		</sequence>
    <sequence><taxon idref="hCoV-19/Belgium/UGent-5688/2021|EPI_ISL_2192008|2021-04-19"/>
			NNNNNNNNNNNNNNNNNNNNNNNNNNNNNNNNNNNNNNNNNNNNNNNN
		</sequence>
    <sequence><taxon idref="hCoV-19/Switzerland/GE-HUG-34224911/2021|EPI_ISL_2343183|2021-05-19"/>
			NNNNNNNNNNNNNNNNNNNNNNNNNNNNNNNNNNNNNNNNNNNNNNNN
		</sequence>
    <sequence><taxon idref="hCoV-19/France/PDL-IPP07069/2021|EPI_ISL_1495980|2021-03-18"/>
			NNNNNNNNNNNNNNNNNNNNNNNNNNNNNNNNNNNNNNNNNNNNNNNN
		</sequence>
    <sequence><taxon idref="hCoV-19/England/CAMC-13B04C1/2021|EPI_ISL_1275749|2021-03-09"/>
			NNNNNNNNNNNNNNNNNNNNNNNNNNNNNNNNNNNNNNNNNNNNNNNN
		</sequence>
    <sequence><taxon idref="hCoV-19/Lithuania/IBT-LSC-VU_r13_17/2021|EPI_ISL_2625896|2021-06-01"/>
			NNNNNNNNNNNNNNNNNNNNNNNNNNNNNNNNNNNNNNNNNNNNNNNN
		</sequence>
    <sequence><taxon idref="hCoV-19/Lithuania/LTU000_VU_C45658/2021|EPI_ISL_2334977|2021-05-07"/>
			NNNNNNNNNNNNNNNNNNNNNNNNNNNNNNNNNNNNNNNNNNNNNNNN
		</sequence>
    <sequence><taxon idref="hCoV-19/Central_African_Republic/RCA-39/2021|EPI_ISL_1762081|2021"/>
			NNNNNNNNNNNNNNNNNNNNNNNNNNNNNNNNNNNNNNNNNNNNNNNN
		</sequence>
    <sequence><taxon idref="hCoV-19/Lithuania/S21D1141/2021|EPI_ISL_1756769|2021-04-07"/>
			NNNNNNNNNNNNNNNNNNNNNNNNNNNNNNNNNNNNNNNNNNNNNNNN
		</sequence>
    <sequence><taxon idref="hCoV-19/Lithuania/MR-LUHS-8-43/2021|EPI_ISL_2227185|2021-05-03"/>
			NNNNNNNNNNNNNNNNNNNNNNNNNNNNNNNNNNNNNNNNNNNNNNNN
		</sequence>
    <sequence><taxon idref="hCoV-19/Lithuania/LTU000_MB_MB33280/2021|EPI_ISL_2509615|2021-05-18"/>
			NNNNNNNNNNNNNNNNNNNNNNNNNNNNNNNNNNNNNNNNNNNNNNNN
		</sequence>
    <sequence><taxon idref="hCoV-19/Lithuania/MB24896/2021|EPI_ISL_2095984|2021-04-03"/>
			NNNNNNNNNNNNNNNNNNNNNNNNNNNNNNNNNNNNNNNNNNNNNNNN
		</sequence>
    <sequence><taxon idref="hCoV-19/France/CVL-IPP10037/2021|EPI_ISL_1789100|2021-04-15"/>
			NNNNNNNNNNNNNNNNNNNNNNNNNNNNNNNNNNNNNNNNNNNNNNNN
		</sequence>
    <sequence><taxon idref="hCoV-19/Germany/un-RKI-I-100182/2021|EPI_ISL_1845921|2021-04-05"/>
			NNNNNNNNNNNNNNNNNNNNNNNNNNNNNNNNNNNNNNNNNNNNNNNN
		</sequence>
    <sequence><taxon idref="hCoV-19/Lithuania/MB24459/2021|EPI_ISL_2095988|2021-03-31"/>
			NNNNNNNNNNNNNNNNNNNNNNNNNNNNNNNNNNNNNNNNNNNNNNNN
		</sequence>
    <sequence><taxon idref="hCoV-19/Germany/NW-RKI-I-153739/2021|EPI_ISL_2265019|2021-05-12"/>
			NNNNNNNNNNNNNNNNNNNNNNNNNNNNNNNNNNNNNNNNNNNNNNNN
		</sequence>
    <sequence><taxon idref="hCoV-19/USA/IN-GD-SID-C21185714/2021|EPI_ISL_2535955|2021-05-18"/>
			NNNNNNNNNNNNNNNNNNNNNNNNNNNNNNNNNNNNNNNNNNNNNNNN
		</sequence>
    <sequence><taxon idref="hCoV-19/South_Korea/KDCA4460/2021|EPI_ISL_2361212|2021-04-25"/>
			NNNNNNNNNNNNNNNNNNNNNNNNNNNNNNNNNNNNNNNNNNNNNNNN
		</sequence>
    <sequence><taxon idref="hCoV-19/Czech_Republic/183304/2021|EPI_ISL_1675656|2021-03-25"/>
			NNNNNNNNNNNNNNNNNNNNNNNNNNNNNNNNNNNNNNNNNNNNNNNN
		</sequence>
    <sequence><taxon idref="hCoV-19/Germany/NW-RKI-I-164932/2021|EPI_ISL_2388214|2021-05-24"/>
			NNNNNNNNNNNNNNNNNNNNNNNNNNNNNNNNNNNNNNNNNNNNNNNN
		</sequence>
    <sequence><taxon idref="hCoV-19/Italy/VEN-IZSVe-21RS1309-12_PD/2021|EPI_ISL_2448615|2021-05-17"/>
			NNNNNNNNNNNNNNNNNNNNNNNNNNNNNNNNNNNNNNNNNNNNNNNN
		</sequence>
    <sequence><taxon idref="hCoV-19/Lithuania/MR-LUHS-5-8/2021|EPI_ISL_1576950|2021-03-26"/>
			NNNNNNNNNNNNNNNNNNNNNNNNNNNNNNNNNNNNNNNNNNNNNNNN
		</sequence>
    <sequence><taxon idref="hCoV-19/USA/MD-IGS-210921165A/2021|EPI_ISL_1922677|2021-04-02"/>
			NNNNNNNNNNNNNNNNNNNNNNNNNNNNNNNNNNNNNNNNNNNNNNNN
		</sequence>
  </alignment>
  
<!-- The unique patterns from 1 to end                                       -->

  
<!-- npatterns=4404                                                          -->

  <patterns id="patterns" from="1" strip="false">
    <alignment idref="alignment"/>
  </patterns>
  
<!-- START Discrete Traits Model                                             -->

  
<!-- general data type for discrete trait model, 'country'                   -->

  <generalDataType id="country.dataType">
    
<!-- Number Of States = 26                                                   -->
    <ambiguity code="Belgium_Germany" states="Belgium Germany"/>
    <state code="Belgium"/>
    <state code="Cameroon"/>
    <state code="Canada"/>
    <state code="Central_African_Republic"/>
    <state code="Congo"/>
    <state code="Czech_Republic"/>
    <state code="DRC"/>
    <state code="Equatorial_Guinea"/>
    <state code="Finland"/>
    <state code="France"/>
    <state code="Gabon"/>
    <state code="Germany"/>
    <state code="Ghana"/>
    <state code="Hong_Kong"/>
    <state code="Ireland"/>
    <state code="Italy"/>
    <state code="Lithuania"/>
    <state code="Mali"/>
    <state code="Nigeria"/>
    <state code="Norway"/>
    <state code="Philippines"/>
    <state code="Portugal"/>
    <state code="South_Korea"/>
    <state code="Spain"/>
    <state code="Sweden"/>
    <state code="Switzerland"/>
    <state code="UK"/>
    <state code="USA"/>
  </generalDataType>
  
<!-- Data pattern for discrete trait, 'country'                              -->

  <attributePatterns id="country.pattern" attribute="country">
    <taxa idref="allTaxa"/>
    <generalDataType idref="country.dataType"/>
  </attributePatterns>
  
<!-- END Discrete Traits Model                                               -->

  
<!-- Generate a random starting tree under the coalescent process            -->

  <newick id="startingTree">
(((hCoV-19/Cameroon/CV417/2020|EPI_ISL_845550|2020-08-12:0.349001,hCoV-19/Cameroon/CV408/2020|EPI_ISL_845546|2020-06-09:0.174137):0.002206,((hCoV-19/Cameroon/CV435/2020|EPI_ISL_845562|2020-11-19:0.158862,hCoV-19/Cameroon/Yaounde-ECO45/2020|EPI_ISL_1190768|2020-12-15:0.2299):0.043052,(hCoV-19/Cameroon/CV430/2020|EPI_ISL_845563|2020-12-02:0.050835,hCoV-19/Cameroon/Yaounde-ECO23/2021|EPI_ISL_1190758|2021-02-03:0.223213):0.186597):0.419784):0.046472,((hCoV-19/Congo/Q001C104A1_2101-TM-r1-018/2020|EPI_ISL_912369|2020-12-14:0.700641,((hCoV-19/Cameroon/CV436/2020|EPI_ISL_845560|2020-11-19:0.193346,(hCoV-19/Cameroon/CV428/2020|EPI_ISL_845564|2020-12-03:0.164505,(hCoV-19/Cameroon/CV432/2020|EPI_ISL_845565|2020-12-16:0.07479,hCoV-19/Cameroon/CV439/2020|EPI_ISL_845561|2020-11-19:0.00102):0.125234):0.067092):0.075908,((hCoV-19/Cameroon/CV988/2021|EPI_ISL_1715193|2021-02-05:0.091511,hCoV-19/Cameroon/CV999/2021|EPI_ISL_1715199|2021-01-06:0.009319):0.110608,(hCoV-19/Cameroon/Yaounde-ECO33/2021|EPI_ISL_1190761|2021-01-07:0.116637,hCoV-19/Cameroon/CV980/2021|EPI_ISL_1715188|2021:0.175367):0.00603):0.280512):0.363081):0.012964,((hCoV-19/USA/MD-IGS-210921165A/2021|EPI_ISL_1922677|2021-04-02:0.440018,(hCoV-19/Cameroon/Yaounde-ECO31/2021|EPI_ISL_1190760|2021-02-04:0.136892,((B.1.619|hCoV-19/Germany/SN-RKI-I-036245/2021|EPI_ISL_1282092|2021-03-02:0.089771,(B.1.619|hCoV-19/Switzerland/NE-PMI-2109-0285/2021|EPI_ISL_1302986|2021-02-28:0.06815,B.1.619|hCoV-19/Switzerland/NE-PMI-2105-6524/2021|EPI_ISL_1302829|2021-02-06:0.007876):0.016141):0.093088,(hCoV-19/Cameroon/Yaounde-ECO19/2021|EPI_ISL_1190756|2021-01-30:0.001706,(hCoV-19/Cameroon/CV985/2021|EPI_ISL_1715190|2021:0.070824,hCoV-19/Cameroon/CV1010/2021|EPI_ISL_1715203|2021:0.062059):0.006425):0.096222):0.025266):0.146962):0.529884,(((hCoV-19/Central_African_Republic/RCA-31/2021|EPI_ISL_1788083|2021:0.029897,hCoV-19/Central_African_Republic/RCA-42/2021|EPI_ISL_1762084|2021:0.037415):0.23484,((hCoV-19/Central_African_Republic/RCA-08/2021|EPI_ISL_1762058|2021:0.183376,hCoV-19/Central_African_Republic/RCA-49/2021|EPI_ISL_1764146|2021:0.001715):0.060263,((hCoV-19/Central_African_Republic/RCA-25/2021|EPI_ISL_1762071|2021:0.001253,hCoV-19/Central_African_Republic/RCA-24/2021|EPI_ISL_1762070|2021:0.069821):0.026599,(hCoV-19/Central_African_Republic/RCA-44/2021|EPI_ISL_1762086|2021:0.012157,hCoV-19/Central_African_Republic/RCA-38/2021|EPI_ISL_1762080|2021:0.071119):0.004277):0.056502):0.000879):0.186938,(((((hCoV-19/South_Korea/KDCA4437/2021|EPI_ISL_2361152|2021-04-11:0.014695,hCoV-19/South_Korea/KDCA4436/2021|EPI_ISL_2361151|2021-04-13:0.020175):0.007067,(hCoV-19/South_Korea/KDCA4464/2021|EPI_ISL_2361216|2021-04-23:0.047775,hCoV-19/South_Korea/KDCA4463/2021|EPI_ISL_2361215|2021-04-23:0.047775):0.006865):0.086823,((hCoV-19/USA/MD-HP05026/2021|EPI_ISL_1973437|2021-04-18:0.004368,hCoV-19/USA/MD-MDH-2148/2021|EPI_ISL_1936184|2021-04-19:0.007107):0.097956,(hCoV-19/USA/MD-HP04756/2021|EPI_ISL_1805832|2021-04-17:0.012142,(hCoV-19/USA/MD-IGS-042111201563A/2021|EPI_ISL_2319526|2021-04-22:0.003981,hCoV-19/USA/MD-HP05025/2021|EPI_ISL_1973436|2021-04-21:0.001241):0.021859):0.087442):0.02544):0.1675,(((hCoV-19/France/ARA-210013001901/2021|EPI_ISL_1406653|2021-02-26:0.030223,(hCoV-19/Belgium/ULG-12917/2021|EPI_ISL_1241728|2021-03-01:6.5e-05,((hCoV-19/Switzerland/GE-33576177/2021|EPI_ISL_1369646|2021-03-16:0.034685,(hCoV-19/Belgium/ULG-16502/2021|EPI_ISL_2685881|2021-06-03:0.237815,(hCoV-19/Germany/un-RKI-I-100187/2021|EPI_ISL_1845926|2021-04-05:0.008844,hCoV-19/Germany/un-RKI-I-100182/2021|EPI_ISL_1845921|2021-04-05:0.008844):0.067327):0.013309):0.002773,((hCoV-19/Germany/un-RKI-I-078686/2021|EPI_ISL_1643902|2021-04-02:0.050794,(hCoV-19/Germany/BY-RKI-I-060971/2021|EPI_ISL_1566470|2021-03-25:0.006163,(hCoV-19/Germany/un-RKI-I-078700/2021|EPI_ISL_1643915|2021-04-01:0.014349,hCoV-19/Germany/BY-RKI-I-063055/2021|EPI_ISL_1568272|2021-03-31:0.011609):0.010992):0.022713):0.001246,(hCoV-19/Ghana/WACCBIP-TRA702/2020|EPI_ISL_2285857|2021-04-14:0.074344,(hCoV-19/Germany/BY-MVP-000005530/2021|EPI_ISL_2094536|2021-04-01:0.034985,(hCoV-19/Belgium/rega-6642/2021|EPI_ISL_2424358|2021-03-29:0.015768,(hCoV-19/Germany/un-RKI-I-066248/2021|EPI_ISL_1571290|2021-03-29:0.013122,hCoV-19/Germany/BY-RKI-I-061070/2021|EPI_ISL_1566566|2021-03-26:0.004902):0.002647):0.010998):0.003742):0.010573):0.031993):0.003703):0.038377):0.059524,(((hCoV-19/South_Korea/KDCA4446/2021|EPI_ISL_2361180|2021-04-21:0.044272,(hCoV-19/South_Korea/KDCA4504/2021|EPI_ISL_2361249|2021-05-08:0.07857,hCoV-19/South_Korea/KDCA4451/2021|EPI_ISL_2361196|2021-04-21:0.031995):0.012277):0.077959,((hCoV-19/South_Korea/KDCA4424/2021|EPI_ISL_2361096|2021-03-31:0.040004,hCoV-19/South_Korea/KDCA4426/2021|EPI_ISL_2361099|2021-03-31:0.040004):0.016771,(hCoV-19/South_Korea/KDCA4433/2021|EPI_ISL_2361140|2021-04-15:0.079416,(hCoV-19/South_Korea/KDCA4455/2021|EPI_ISL_2361208|2021-04-16:0.024379,(hCoV-19/South_Korea/KDCA4430/2021|EPI_ISL_2361135|2021-04-15:0.019718,(hCoV-19/South_Korea/KDCA4496/2021|EPI_ISL_2361242|2021-05-01:0.026206,hCoV-19/South_Korea/KDCA4448/2021|EPI_ISL_2361186|2021-04-22:0.001549):0.037347):0.001922):0.057777):0.018454):0.007921):0.009854,((((hCoV-19/South_Korea/KDCA4449/2021|EPI_ISL_2361194|2021-04-20:0.031838,hCoV-19/South_Korea/KDCA4459/2021|EPI_ISL_2361211|2021-04-25:0.045537):0.035767,((hCoV-19/South_Korea/KDCA4489/2021|EPI_ISL_2361236|2021-04-28:0.041546,hCoV-19/South_Korea/KDCA4444/2021|EPI_ISL_2361171|2021-04-19:0.016888):0.040212,(hCoV-19/South_Korea/KDCA4456/2021|EPI_ISL_2361209|2021-04-15:0.017257,hCoV-19/South_Korea/KDCA4475/2021|EPI_ISL_2361225|2021-04-27:0.050133):0.028885):0.007765):0.026154,(hCoV-19/South_Korea/KDCA4432/2021|EPI_ISL_2361139|2021-04-14:0.049661,((hCoV-19/South_Korea/KDCA4442/2021|EPI_ISL_2361169|2021-04-22:0.022972,hCoV-19/South_Korea/KDCA4450/2021|EPI_ISL_2361195|2021-04-20:0.017492):0.019236,((hCoV-19/South_Korea/KDCA4441/2021|EPI_ISL_2361167|2021-04-21:0.016728,((hCoV-19/South_Korea/KDCA4466/2021|EPI_ISL_2361218|2021-04-26:0.018449,hCoV-19/South_Korea/KDCA4484/2021|EPI_ISL_2361231|2021-04-27:0.021189):0.003789,(hCoV-19/South_Korea/KDCA4507/2021|EPI_ISL_2361252|2021-05-07:0.029155,hCoV-19/South_Korea/KDCA4465/2021|EPI_ISL_2361217|2021-04-27:0.001758):0.02322):0.008189):0.022695,(hCoV-19/South_Korea/KDCA4467/2021|EPI_ISL_2361219|2021-04-26:0.015787,((hCoV-19/South_Korea/KDCA4494/2021|EPI_ISL_2361240|2021-05-05:0.028332,(hCoV-19/South_Korea/KDCA4519/2021|EPI_ISL_2361263|2021-05-04:0.023387,(hCoV-19/South_Korea/KDCA4506/2021|EPI_ISL_2361251|2021-05-08:0.020311,hCoV-19/South_Korea/KDCA4495/2021|EPI_ISL_2361241|2021-05-02:0.003873):0.014035):0.002206):0.002461,(hCoV-19/South_Korea/KDCA4490/2021|EPI_ISL_2361237|2021-05-05:0.028515,((hCoV-19/South_Korea/KDCA4520/2021|EPI_ISL_2361264|2021-05-08:0.015943,hCoV-19/South_Korea/KDCA4493/2021|EPI_ISL_2361239|2021-05-04:0.004984):0.01147,(hCoV-19/South_Korea/KDCA4514/2021|EPI_ISL_2361259|2021-05-03:0.004232,hCoV-19/South_Korea/KDCA4492/2021|EPI_ISL_2361238|2021-05-03:0.004232):0.009482):0.009321):0.002279):0.009651):0.037335):4.5e-05):0.029371):0.027661):0.018188,(((hCoV-19/South_Korea/KDCA4516/2021|EPI_ISL_2361261|2021-04-27:0.061616,(hCoV-19/South_Korea/KDCA4447/2021|EPI_ISL_2361182|2021-04-22:0.045822,(hCoV-19/South_Korea/KDCA4515/2021|EPI_ISL_2361260|2021-05-04:0.073526,(hCoV-19/South_Korea/KDCA4461/2021|EPI_ISL_2361213|2021-04-26:0.015469,hCoV-19/South_Korea/KDCA4486/2021|EPI_ISL_2361233|2021-04-27:0.018209):0.036139):0.005173):0.002096):0.029373,(hCoV-19/South_Korea/KDCA4431/2021|EPI_ISL_2361138|2021-04-14:0.016897,((hCoV-19/South_Korea/KDCA4487/2021|EPI_ISL_2361234|2021-04-29:0.050239,(hCoV-19/South_Korea/KDCA4473/2021|EPI_ISL_2361223|2021-04-27:0.02038,hCoV-19/South_Korea/KDCA4462/2021|EPI_ISL_2361214|2021-04-21:0.003941):0.02438):0.007035,((hCoV-19/South_Korea/KDCA4472/2021|EPI_ISL_2361222|2021-04-27:0.022051,hCoV-19/South_Korea/KDCA4452/2021|EPI_ISL_2361198|2021-04-22:0.008352):0.027281,(hCoV-19/South_Korea/KDCA4435/2021|EPI_ISL_2361150|2021-04-11:0.003864,((hCoV-19/South_Korea/KDCA4485/2021|EPI_ISL_2361232|2021-04-30:0.031953,(hCoV-19/South_Korea/KDCA4488/2021|EPI_ISL_2361235|2021-04-30:0.028215,hCoV-19/South_Korea/KDCA4460/2021|EPI_ISL_2361212|2021-04-25:0.014517):0.003737):0.022345,(hCoV-19/South_Korea/KDCA4471/2021|EPI_ISL_2361221|2021-04-27:0.036013,((hCoV-19/South_Korea/KDCA4511/2021|EPI_ISL_2361256|2021-05-09:0.023821,hCoV-19/South_Korea/KDCA4508/2021|EPI_ISL_2361253|2021-05-06:0.015601):0.000686,(hCoV-19/South_Korea/KDCA4501/2021|EPI_ISL_2361247|2021-05-07:0.014574,hCoV-19/South_Korea/KDCA4497/2021|EPI_ISL_2361243|2021-05-07:0.014574):0.004453):0.044383):0.010065):0.001622):0.001632):0.002463):0.000718):0.038476):0.02305,((hCoV-19/South_Korea/KDCA4443/2021|EPI_ISL_2361170|2021-04-20:0.057783,((hCoV-19/South_Korea/KDCA4439/2021|EPI_ISL_2361162|2021-04-21:0.019614,hCoV-19/South_Korea/KDCA4481/2021|EPI_ISL_2361229|2021-04-29:0.041532):0.008598,((hCoV-19/South_Korea/KDCA4500/2021|EPI_ISL_2361246|2021-05-06:0.007405,hCoV-19/South_Korea/KDCA4499/2021|EPI_ISL_2361245|2021-05-09:0.015624):0.059355,((hCoV-19/South_Korea/KDCA4502/2021|EPI_ISL_2361248|2021-05-07:0.035838,hCoV-19/South_Korea/KDCA4483/2021|EPI_ISL_2361230|2021-04-29:0.013921):0.006644,(hCoV-19/South_Korea/KDCA4509/2021|EPI_ISL_2361254|2021-05-06:0.02553,hCoV-19/South_Korea/KDCA4510/2021|EPI_ISL_2361255|2021-05-06:0.02553):0.014213):0.027017):0.002549):0.032311):0.030122,(hCoV-19/South_Korea/KDCA4425/2021|EPI_ISL_2361097|2021-03-31:0.006633,((hCoV-19/South_Korea/KDCA4453/2021|EPI_ISL_2361206|2021-04-23:0.053165,(hCoV-19/South_Korea/KDCA4458/2021|EPI_ISL_2361210|2021-04-25:0.047567,(hCoV-19/South_Korea/KDCA4512/2021|EPI_ISL_2361257|2021-05-05:0.015663,(hCoV-19/South_Korea/KDCA4513/2021|EPI_ISL_2361258|2021-05-07:0.013803,(hCoV-19/South_Korea/KDCA4498/2021|EPI_ISL_2361244|2021-05-09:0.003304,hCoV-19/South_Korea/KDCA4521/2021|EPI_ISL_2361265|2021-05-09:0.003304):0.015979):0.007339):0.059301):0.011077):0.013797,((hCoV-19/South_Korea/KDCA4479/2021|EPI_ISL_2361227|2021-04-26:0.032228,(hCoV-19/South_Korea/KDCA4470/2021|EPI_ISL_2361220|2021-04-27:0.023159,hCoV-19/South_Korea/KDCA4517/2021|EPI_ISL_2361262|2021-05-07:0.050557):0.011808):0.037614,(hCoV-19/South_Korea/KDCA4480/2021|EPI_ISL_2361228|2021-04-24:0.057963,(hCoV-19/South_Korea/KDCA4434/2021|EPI_ISL_2361148|2021-04-12:0.004742,(hCoV-19/South_Korea/KDCA4454/2021|EPI_ISL_2361207|2021-04-23:0.015057,hCoV-19/South_Korea/KDCA4505/2021|EPI_ISL_2361250|2021-05-09:0.058893):0.019822):0.020344):0.006399):0.005339):0.002685):0.026477):0.006956):0.017087):0.017398):0.105607):0.052833,((hCoV-19/Central_African_Republic/245/2021|EPI_ISL_2365413|2021-03-02:0.033548,(hCoV-19/Central_African_Republic/301/2021|EPI_ISL_2365416|2021-04-22:0.077999,(hCoV-19/Central_African_Republic/249/2021|EPI_ISL_2365414|2021-04-01:0.010035,hCoV-19/Central_African_Republic/242/2021|EPI_ISL_2365412|2021-03-31:0.007296):0.010429):0.095276):0.095321,((hCoV-19/England/CAMC-13B8423/2021|EPI_ISL_1329268|2021-03-10:0.006179,hCoV-19/England/CAMC-13B8441/2021|EPI_ISL_1329214|2021-03-10:0.006179):0.10094,(((hCoV-19/USA/TX-CDC-ASC210031171/2021|EPI_ISL_2040330|2021-04-23:0.024813,(hCoV-19/Scotland/QEUH-156AA95/2021|EPI_ISL_2238624|2021-05-06:0.01956,(hCoV-19/Scotland/MILK-156EA19/2021|EPI_ISL_2153043|2021-05-02:0.005386,hCoV-19/Scotland/MILK-1576234/2021|EPI_ISL_2152803|2021-05-10:0.027304):0.003215):0.040869):0.152937,(hCoV-19/Czech_Republic/FNB30562/2021|EPI_ISL_2545564|2021-04-16:0.051024,(hCoV-19/Czech_Republic/NRL_6277/2021|EPI_ISL_1828718|2021-04-15:0.031717,(hCoV-19/Czech_Republic/NRL_6234_21/2021|EPI_ISL_2324821|2021-04-09:0.014838,hCoV-19/Czech_Republic/NRL_6474/2021|EPI_ISL_1971075|2021-04-19:0.042235):0.000441):0.016567):0.107547):0.044806,((hCoV-19/France/IDF-IPP13808/2021|EPI_ISL_2531831|2021-06-02:0.019417,hCoV-19/France/IDF-HMN-21062100109/2021|EPI_ISL_2637863|2021-06-07:0.033115):0.261989,(((hCoV-19/Lithuania/REZUS04_12_76/2021|EPI_ISL_2095895|2021-04-12:0.053655,hCoV-19/Lithuania/MB24570/2021|EPI_ISL_2095989|2021-04-01:0.023518):0.039417,((hCoV-19/Lithuania/LSMULKKGMMK10C167/2021|EPI_ISL_1540680|2021-03-15:0.001774,(hCoV-19/Lithuania/IBT-LSC-VU_r05_19/2021|EPI_ISL_1760021|2021-04-07:0.022302,hCoV-19/Lithuania/S21D878/2021|EPI_ISL_1823197|2021-04-05:0.016823):0.042485):0.00406,(hCoV-19/Lithuania/LSMULKKGMMK10C170/2021|EPI_ISL_1540683|2021-03-15:0.004391,(hCoV-19/Lithuania/LTU000_NMVRI53742/2021|EPI_ISL_1579784|2021-03-16:0.002017,hCoV-19/Lithuania/IBT-LSC-VU_r05_05/2021|EPI_ISL_1760007|2021-04-06:0.059551):0.005113):0.001443):0.010526):0.006461,(((hCoV-19/Lithuania/LTU000_MB22164/2021|EPI_ISL_1656854|2021-03-24:0.007968,hCoV-19/Lithuania/IBT-LSC-VU_r08_12/2021|EPI_ISL_2138832|2021-04-28:0.103859):0.030859,(hCoV-19/Lithuania/S21D421/2021|EPI_ISL_1585833|2021-04-05:0.068703,((hCoV-19/Lithuania/MB24896/2021|EPI_ISL_2095984|2021-04-03:0.05867,(hCoV-19/Lithuania/LTU000_MB27430/2021|EPI_ISL_1960615|2021-04-16:0.066741,(hCoV-19/Lithuania/IBT-LSC-VU_r05_20/2021|EPI_ISL_1760022|2021-04-07:0.034173,hCoV-19/Lithuania/LTU000_MB27407/2021|EPI_ISL_1960165|2021-04-16:0.058831):0.00791):0.027545):0.002801,((hCoV-19/Lithuania/MR-LUHS-3-60/2021|EPI_ISL_1404880|2021-03-15:0.00103,((hCoV-19/Lithuania/S21D937/2021|EPI_ISL_1823200|2021-04-12:0.023692,hCoV-19/Lithuania/S21D672/2021|EPI_ISL_1661747|2021-04-09:0.015472):0.048388,(hCoV-19/Lithuania/IBT-LSC-VU_r05_04/2021|EPI_ISL_1760006|2021-04-06:0.011694,((hCoV-19/Lithuania/IBT-LSC-VU_r12_07/2021|EPI_ISL_2497502|2021-05-25:0.000347,hCoV-19/Lithuania/IBT-LSC-VU_r14_15/2021|EPI_ISL_2644818|2021-06-11:0.046922):0.013512,(hCoV-19/Lithuania/IBT-LSC-VU_r14_21/2021|EPI_ISL_2644798|2021-06-08:0.04088,(hCoV-19/Lithuania/IBT-LSC-VU_r12_43/2021|EPI_ISL_2497538|2021-05-27:0.001698,(hCoV-19/Lithuania/IBT-LSC-VU_r14_42/2021|EPI_ISL_2644783|2021-06-07:0.02559,(hCoV-19/Lithuania/IBT-LSC-VU_r13_46/2021|EPI_ISL_2625922|2021-06-03:0.004963,hCoV-19/Lithuania/IBT-LSC-VU_r13_20/2021|EPI_ISL_2625898|2021-06-02:0.002223):0.009668):0.006246):0.006305):0.011335):0.132082):0.043947):0.005663):0.00716,((hCoV-19/Lithuania/NMRVI69214/2021|EPI_ISL_1910156|2021-04-03:0.015562,(hCoV-19/Lithuania/NMRVI69042/2021|EPI_ISL_1909875|2021-04-03:0.011711,(hCoV-19/Lithuania/LTU000_KUL5127767/2021|EPI_ISL_1960617|2021-04-13:0.03884,(hCoV-19/Lithuania/NMRVI69214/2021|EPI_ISL_1910341|2021-04-03:0.004059,hCoV-19/Lithuania/KUL005124788/2021|EPI_ISL_2095894|2021-04-06:0.012278):0.007384):0.000268):0.003851):0.043047,((((hCoV-19/Lithuania/LTU000_NMRVI_96348/2021|EPI_ISL_2334203|2021-04-26:0.012044,hCoV-19/Lithuania/IBT-LSC-VU_r08_32/2021|EPI_ISL_2138852|2021-04-26:0.012044):0.040034,(hCoV-19/Lithuania/IBT-LSC-VU_r08_34/2021|EPI_ISL_2138854|2021-04-27:0.03866,(hCoV-19/Lithuania/IBT-LSC-VU_r09_31/2021|EPI_ISL_2226632|2021-05-07:0.037156,(hCoV-19/Lithuania/IBT-LSC-VU_r09_33/2021|EPI_ISL_2226596|2021-05-03:0.024162,(hCoV-19/Lithuania/S21E986/2021|EPI_ISL_2510701|2021-05-10:0.018966,hCoV-19/Lithuania/LTU000_VU_C45658/2021|EPI_ISL_2334977|2021-05-07:0.010747):0.024374):0.002035):0.028902):0.016157):0.041849,((hCoV-19/Lithuania/MB24459/2021|EPI_ISL_2095988|2021-03-31:0.012018,(hCoV-19/Lithuania/S21D576/2021|EPI_ISL_1661662|2021-04-04:0.012629,(hCoV-19/Lithuania/S21D949/2021|EPI_ISL_1823201|2021-04-08:0.011988,hCoV-19/Lithuania/S21D420/2021|EPI_ISL_1585832|2021-04-04:0.001029):0.0116):0.010348):0.009962,(hCoV-19/Lithuania/LTU000_MB27454/2021|EPI_ISL_1960613|2021-04-16:0.061431,(hCoV-19/Lithuania/MB23560/2021|EPI_ISL_2095986|2021-03-29:0.006948,(hCoV-19/Lithuania/LTU000_MB26364/2021|EPI_ISL_1960616|2021-04-12:0.001564,hCoV-19/Lithuania/S21D1391/2021|EPI_ISL_1908649|2021-04-18:0.018003):0.04374):0.005167):0.004384):0.000714):0.011117,(((hCoV-19/Lithuania/MR-LUHS-11-69/2021|EPI_ISL_2497863|2021-05-26:0.043052,hCoV-19/Lithuania/LTU000_MP_LT124p/2021|EPI_ISL_2509666|2021-05-19:0.023874):0.001213,(hCoV-19/Lithuania/MR-LUHS-10-48/2021|EPI_ISL_2428501|2021-05-17:0.011402,(hCoV-19/Lithuania/IBT-LSC-VU_r13_35/2021|EPI_ISL_2625912|2021-06-04:0.002703,(hCoV-19/Lithuania/IBT-LSC-VU_r14_13/2021|EPI_ISL_2644812|2021-06-11:0.011704,hCoV-19/Lithuania/IBT-LSC-VU_r14_25/2021|EPI_ISL_2644813|2021-06-11:0.011704):0.010177):0.058014):0.008205):0.088084,(hCoV-19/Lithuania/MR-LUHS-7-06/2021|EPI_ISL_2006715|2021-04-29:0.046434,((hCoV-19/Lithuania/MR-LUHS-11-78/2021|EPI_ISL_2497856|2021-05-28:0.052321,(hCoV-19/Lithuania/IBT-LSC-VU_r11_33/2021|EPI_ISL_2428461|2021-05-17:0.006655,(hCoV-19/Lithuania/MR-LUHS-11-68/2021|EPI_ISL_2497860|2021-05-25:0.009981,hCoV-19/Lithuania/MR-LUHS-11-15/2021|EPI_ISL_2497851|2021-05-28:0.0182):0.018592):0.015529):0.001449,((hCoV-19/Lithuania/LTU000_MP_VA18p/2021|EPI_ISL_2694570|2021-06-01:0.042797,(hCoV-19/Lithuania/IBT-LSC-VU_r13_25/2021|EPI_ISL_2625903|2021-05-29:0.034289,(hCoV-19/Lithuania/LTU000_MB_MB33280/2021|EPI_ISL_2509615|2021-05-18:0.001005,hCoV-19/Lithuania/LTU000_MP_WM69p/2021|EPI_ISL_2694572|2021-05-31:0.036622):0.003146):0.000289):0.01073,((hCoV-19/Lithuania/IBT-LSC-VU_r13_34/2021|EPI_ISL_2625911|2021-06-03:0.009933,(hCoV-19/Lithuania/IBT-LSC-VU_r13_32/2021|EPI_ISL_2625909|2021-06-02:0.005392,hCoV-19/Lithuania/LTU000_NMRVI_123767/2021|EPI_ISL_2694567|2021-06-01:0.002652):0.001801):0.04587,(hCoV-19/Lithuania/LTU000_MP_LP53p/2021|EPI_ISL_2509872|2021-05-21:0.007253,((hCoV-19/Lithuania/LTU000_MP_FP17/2021|EPI_ISL_2694577|2021-06-04:0.011831,hCoV-19/Lithuania/LTU000_MP_FP13/2021|EPI_ISL_2694566|2021-06-04:0.011831):0.017153,(hCoV-19/Lithuania/IBT-LSC-VU_r13_17/2021|EPI_ISL_2625896|2021-06-01:0.010752,(hCoV-19/Lithuania/LTU000_MP_VA41p/2021|EPI_ISL_2694571|2021-06-01:0.009348,hCoV-19/Lithuania/IBT-LSC-VU_r13_28/2021|EPI_ISL_2625906|2021-05-31:0.006608):0.001404):0.010012):0.016626):0.012933):0.003204):0.011202):0.072116):0.011942):0.054887):0.016579):0.001636):0.001225):0.001753):0.003):0.008101,((((hCoV-19/Lithuania/MB23567/2021|EPI_ISL_2095987|2021-03-29:0.041969,hCoV-19/Lithuania/S21D552/2021|EPI_ISL_1661639|2021-04-01:0.050189):0.009783,(hCoV-19/Lithuania/MB24434/2021|EPI_ISL_2095981|2021-04-01:0.058092,((hCoV-19/Lithuania/S21D660/2021|EPI_ISL_1661738|2021-04-02:0.003542,hCoV-19/Lithuania/S21D866/2021|EPI_ISL_1823196|2021-04-09:0.02272):0.054267,((hCoV-19/Lithuania/LTU000_NMVRI54583/2021|EPI_ISL_1579607|2021-03-18:0.012053,(hCoV-19/Lithuania/S21D636/2021|EPI_ISL_1661716|2021-03-30:0.032337,hCoV-19/Lithuania/LTU000_NMVRI56871/2021|EPI_ISL_1579903|2021-03-22:0.010419):0.012593):0.001005,(hCoV-19/Lithuania/MB24624/2021|EPI_ISL_2095983|2021-04-02:0.039277,((hCoV-19/Lithuania/S21D1141/2021|EPI_ISL_1756769|2021-04-07:0.015231,hCoV-19/Lithuania/LTU000_VLN_ANT_05_03_16/2021|EPI_ISL_2334187|2021-04-26:0.067286):0.006871,(hCoV-19/Lithuania/S21E617/2021|EPI_ISL_2428545|2021-04-29:0.070574,hCoV-19/Lithuania/S21E718/2021|EPI_ISL_2428683|2021-04-20:0.045916):0.011802):0.030874):0.014877):0.003654):0.003023):0.00188):0.003363,(hCoV-19/Lithuania/LTU000_MB20223/2021|EPI_ISL_1579691|2021-03-16:0.013397,(((hCoV-19/Lithuania/MB23948/2021|EPI_ISL_2095982|2021-03-31:0.001502,(hCoV-19/Lithuania/LTU000_MB26895/2021|EPI_ISL_1960181|2021-04-14:0.03633,hCoV-19/Lithuania/IBT-LSC-VU_r05_07/2021|EPI_ISL_1760009|2021-04-06:0.014412):0.003529):0.001815,(hCoV-19/Lithuania/LTU000_REZUS_05_04_150/2021|EPI_ISL_2334906|2021-05-04:0.0872,(hCoV-19/Lithuania/S21E151/2021|EPI_ISL_2339513|2021-04-20:0.033641,hCoV-19/Lithuania/S21D913/2021|EPI_ISL_1756904|2021-04-12:0.011723):0.015203):0.009268):0.034739,((((hCoV-19/Lithuania/LTU000_MB26931/2021|EPI_ISL_1960610|2021-04-14:0.019,(hCoV-19/Lithuania/LTU000_MB_MB32652/2021|EPI_ISL_2428377|2021-05-14:0.06716,hCoV-19/Germany/MV-RKI-I-138401/2021|EPI_ISL_2123177|2021-04-26:0.017845):0.034032):0.017034,(hCoV-19/Lithuania/VUC36959/2021|EPI_ISL_2095897|2021-04-12:0.008358,(hCoV-19/Lithuania/IBT-LSC-VU_r08_01/2021|EPI_ISL_2138821|2021-04-26:0.033137,hCoV-19/Lithuania/LTU000_MB26925/2021|EPI_ISL_1960606|2021-04-14:0.000261):0.013576):0.022197):0.028996,((hCoV-19/Lithuania/S21D612/2021|EPI_ISL_1661694|2021-03-30:0.00592,(hCoV-19/Germany/MV-RKI-I-138362/2021|EPI_ISL_2123141|2021-04-12:0.010764,hCoV-19/Germany/MV-RKI-I-097549/2021|EPI_ISL_1843903|2021-04-12:0.010764):0.030772):0.002354,((hCoV-19/Lithuania/LTU000_MB26939/2021|EPI_ISL_1960608|2021-04-14:0.012664,hCoV-19/Lithuania/LTU000_MB26934/2021|EPI_ISL_1960607|2021-04-14:0.012664):0.016269,((hCoV-19/Lithuania/S21E725/2021|EPI_ISL_2428633|2021-05-06:0.081944,(hCoV-19/Lithuania/LTU000_NMVRI_109762/2021|EPI_ISL_2428278|2021-05-10:0.072328,hCoV-19/Lithuania/LTU000_MB26930/2021|EPI_ISL_1960609|2021-04-14:0.001095):0.020574):0.006086,(hCoV-19/Lithuania/LTU000_MB26926/2021|EPI_ISL_1960611|2021-04-14:0.019029,(hCoV-19/Lithuania/LTU000_INMEDICA_464843/2021|EPI_ISL_2694106|2021-06-01:0.137259,hCoV-19/Lithuania/LTU000_MB26927/2021|EPI_ISL_1960198|2021-04-14:0.005752):0.013277):0.008726):0.001177):0.020437):0.01566):0.005312,((hCoV-19/Lithuania/IBT-LSC-VU_r08_02/2021|EPI_ISL_2138822|2021-04-26:0.030369,(hCoV-19/Lithuania/IBT-LSC-VU_r08_42/2021|EPI_ISL_2138861|2021-04-28:0.006439,hCoV-19/Lithuania/MR-LUHS-8-43/2021|EPI_ISL_2227185|2021-05-03:0.020138):0.029409):0.014474,((hCoV-19/Lithuania/S21E690/2021|EPI_ISL_2428700|2021-05-08:0.000576,(hCoV-19/Lithuania/LTU000_INMEDICA_439999/2021|EPI_ISL_2509802|2021-05-20:0.019565,(hCoV-19/Lithuania/IBT-LSC-VU_r11_46/2021|EPI_ISL_2428474|2021-05-20:0.019175,hCoV-19/Lithuania/LTU000_REZUS_05_18_126/2021|EPI_ISL_2509532|2021-05-18:0.013695):0.00039):0.013887):0.001037,(hCoV-19/Lithuania/IBT-LSC-VU_r11_09/2021|EPI_ISL_2428485|2021-05-19:0.019153,((hCoV-19/Lithuania/IBT-LSC-VU_r12_36/2021|EPI_ISL_2497531|2021-05-29:0.032347,hCoV-19/Lithuania/IBT-LSC-VU_r14_40/2021|EPI_ISL_2644773|2021-06-07:0.057004):0.00736,((hCoV-19/Lithuania/IBT-LSC-VU_r12_10/2021|EPI_ISL_2497505|2021-05-26:0.022782,(hCoV-19/Lithuania/LTU000_REZUS_06_05_50/2021|EPI_ISL_2694563|2021-06-05:0.035495,hCoV-19/Lithuania/LTU000_REZUS_06_03_31/2021|EPI_ISL_2694575|2021-06-03:0.030015):0.014685):0.005178,(hCoV-19/Lithuania/LTU000_RSL_COV075397/2021|EPI_ISL_2694039|2021-06-02:0.012374,((hCoV-19/Lithuania/IBT-LSC-VU_r13_13/2021|EPI_ISL_2625892|2021-05-31:0.001363,hCoV-19/Lithuania/IBT-LSC-VU_r13_12/2021|EPI_ISL_2625891|2021-05-31:0.001363):0.005011,(hCoV-19/Lithuania/LTU000_RSL_11244067/2021|EPI_ISL_2694040|2021-06-04:0.014135,hCoV-19/Lithuania/LTU000_RSL_COV075644/2021|EPI_ISL_2694071|2021-06-03:0.011395):0.003198):0.000521):0.034764):0.003528):0.006843):0.012597):0.076107):0.058376):0.00607):0.016437):0.006102):0.002546,((((hCoV-19/Lithuania/S21D910/2021|EPI_ISL_1823199|2021-04-12:0.040269,hCoV-19/Lithuania/MB23945/2021|EPI_ISL_2095980|2021-03-31:0.007392):0.013713,(hCoV-19/Lithuania/LTU000_MB22770/2021|EPI_ISL_1656882|2021-03-27:0.004436,(hCoV-19/Lithuania/MB24890/2021|EPI_ISL_2095990|2021-04-03:0.001034,hCoV-19/Lithuania/IBT-LSC-VU_r05_06/2021|EPI_ISL_1760008|2021-04-06:0.009253):0.02258):0.005711):0.038711,(hCoV-19/Lithuania/S21D624/2021|EPI_ISL_1661705|2021-03-31:0.002653,(hCoV-19/Lithuania/LTU000_MB26902/2021|EPI_ISL_1960612|2021-04-14:0.030326,(hCoV-19/Lithuania/MB25815/2021|EPI_ISL_1911429|2021-04-09:0.01606,(hCoV-19/Lithuania/LTU000_MB27421/2021|EPI_ISL_1960614|2021-04-16:0.032641,hCoV-19/Lithuania/VUC36955/2021|EPI_ISL_2095896|2021-04-12:0.021682):0.002597):0.000568):0.010683):0.057163):0.001004,((hCoV-19/Lithuania/S21D1510/2021|EPI_ISL_1969180|2021-04-04:0.036808,(hCoV-19/Lithuania/S21D890/2021|EPI_ISL_1823198|2021-04-10:0.034994,hCoV-19/Lithuania/S21D648/2021|EPI_ISL_1661727|2021-04-01:0.010337):0.018252):0.031923,((hCoV-19/Lithuania/LTU000_NMVRI56199/2021|EPI_ISL_1579571|2021-03-21:0.009559,(hCoV-19/Lithuania/NMRVI63759/2021|EPI_ISL_1910043|2021-03-29:0.003159,hCoV-19/Lithuania/NMRVI67372/2021|EPI_ISL_1909844|2021-04-01:0.011378):0.028318):0.015637,(hCoV-19/Lithuania/LTU000_NMVRI55624/2021|EPI_ISL_1579527|2021-03-21:0.01972,(hCoV-19/Lithuania/IBT-LSC-VU_r05_21/2021|EPI_ISL_1760023|2021-04-07:0.045513,((hCoV-19/Lithuania/IBT-LSC-VU_r06_27/2021|EPI_ISL_2136815|2021-04-12:0.011988,hCoV-19/Lithuania/NMRVI77331/2021|EPI_ISL_1911899|2021-04-10:0.006509):0.043234,((hCoV-19/Lithuania/IBT-LSC-VU_r05_18/2021|EPI_ISL_1760020|2021-04-07:0.024203,(hCoV-19/Lithuania/LTU000_VULSK_210515120063/2021|EPI_ISL_2428226|2021-05-14:0.007175,((hCoV-19/Lithuania/LTU000_VULSK_210526121290/2021|EPI_ISL_2615175|2021-05-26:0.004468,hCoV-19/Lithuania/LTU000_NMRVI_123158/2021|EPI_ISL_2694569|2021-05-31:0.018167):0.020163,(hCoV-19/Lithuania/IBT-LSC-VU_r13_15/2021|EPI_ISL_2625894|2021-06-01:0.041044,(hCoV-19/Lithuania/LTU000_NMRVI_125878/2021|EPI_ISL_2694576|2021-06-05:0.013893,hCoV-19/Lithuania/IBT-LSC-VU_r13_07/2021|EPI_ISL_2625886|2021-05-31:0.000195):0.03811):2.6e-05):0.01542):0.118398):0.016972,((hCoV-19/Lithuania/MB24905/2021|EPI_ISL_2095985|2021-04-03:0.004254,(hCoV-19/Lithuania/IBT-LSC-VU_r09_07/2021|EPI_ISL_2226603|2021-05-04:0.069281,(hCoV-19/Lithuania/IBT-LSC-VU_r08_37/2021|EPI_ISL_2138857|2021-04-27:0.033442,(hCoV-19/Lithuania/LTU000_INMEDICA_377981/2021|EPI_ISL_2334588|2021-04-29:0.022311,(hCoV-19/Lithuania/LTU000_NMRVI_107911/2021|EPI_ISL_2334879|2021-05-08:0.009136,(hCoV-19/Lithuania/LTU000_INMEDICA_402777/2021|EPI_ISL_2334661|2021-05-08:0.00325,((hCoV-19/Lithuania/LTU000_VULSK_210511121836/2021|EPI_ISL_2428316|2021-05-10:0.007842,(hCoV-19/Lithuania/LTU000_INMEDICA_475246/2021|EPI_ISL_2694578|2021-06-05:0.071093,hCoV-19/Lithuania/LTU000_VULSK_210512121264/2021|EPI_ISL_2428383|2021-05-12:0.00534):0.007982):0.000136,(hCoV-19/Lithuania/LTU000_INMEDICA_411686/2021|EPI_ISL_2428387|2021-05-11:0.009429,(hCoV-19/Lithuania/LTU000_KNS_ANT_05_31_51/2021|EPI_ISL_2614788|2021-05-27:0.026218,(hCoV-19/Lithuania/IBT-LSC-VU_r14_31/2021|EPI_ISL_2644782|2021-06-07:0.038307,hCoV-19/Lithuania/LTU000_REZUS_06_05_A147/2021|EPI_ISL_2694564|2021-06-05:0.032828):0.018048):0.027046):0.001289):0.000751):0.005886):0.037832):0.01661):0.016661):0.019904):0.023899,(hCoV-19/Lithuania/IBT-LSC-VU_r09_37/2021|EPI_ISL_2226604|2021-05-04:0.049114,((hCoV-19/Lithuania/IBT-LSC-VU_r08_28/2021|EPI_ISL_2138848|2021-04-29:0.003169,(hCoV-19/Lithuania/LTU000_REZUS_05_04_149/2021|EPI_ISL_2334905|2021-05-05:0.014252,(hCoV-19/Lithuania/LTU000_KNS_ANT_05_24_79/2021|EPI_ISL_2509571|2021-05-18:0.029871,(hCoV-19/Lithuania/LTU000_BM_32A/2021|EPI_ISL_2694568|2021-06-01:0.035393,(hCoV-19/Lithuania/LTU000_REZUS_06_02_46/2021|EPI_ISL_2694022|2021-06-02:0.033624,hCoV-19/Lithuania/LTU000_RSL_COV075396/2021|EPI_ISL_2694573|2021-06-02:0.033624):0.004508):0.032834):0.019998):0.005356):0.002679,(hCoV-19/Lithuania/S21E882/2021|EPI_ISL_2428929|2021-05-11:0.010685,((hCoV-19/Lithuania/IBT-LSC-VU_r14_19/2021|EPI_ISL_2644793|2021-06-08:0.041876,hCoV-19/Lithuania/LTU000_REZUS_06_04_9/2021|EPI_ISL_2694542|2021-06-04:0.030917):0.030388,((hCoV-19/Lithuania/LTU000_SL_11230601/2021|EPI_ISL_2615051|2021-05-25:0.012414,hCoV-19/Lithuania/LTU000_REZUS_06_02_47/2021|EPI_ISL_2694565|2021-06-02:0.034332):0.015692,(hCoV-19/Lithuania/LTU000_REZUS_06_03_70/2021|EPI_ISL_2693984|2021-06-03:0.04662,(hCoV-19/Lithuania/IBT-LSC-VU_r13_48/2021|EPI_ISL_2625924|2021-06-03:0.035033,(hCoV-19/Lithuania/LTU000_RSL_11244072/2021|EPI_ISL_2694533|2021-06-04:0.015306,hCoV-19/Lithuania/IBT-LSC-VU_r14_39/2021|EPI_ISL_2644819|2021-06-12:0.037224):0.022466):0.011588):0.006143):0.005801):0.015134):0.02804):0.029567):0.06397):0.002062):0.000349):0.003989):0.020783):0.005476):0.005178):0.003048):0.002321):0.002965):0.000551):0.042147):0.050738):0.005112):0.043668):0.024669):0.012957):0.088076,(hCoV-19/Central_African_Republic/RCA-29/2021|EPI_ISL_1762073|2021:0.034468,(((hCoV-19/Central_African_Republic/RCA-47/2021|EPI_ISL_1764144|2021:0.088123,(hCoV-19/Central_African_Republic/RCA-40/2021|EPI_ISL_1762082|2021:0.004108,((hCoV-19/Central_African_Republic/RCA-35/2021|EPI_ISL_1762077|2021:0.007139,(hCoV-19/Central_African_Republic/RCA-39/2021|EPI_ISL_1762081|2021:0.015123,hCoV-19/Central_African_Republic/RCA-23/2021|EPI_ISL_1762069|2021:0.026947):0.005692):0.009378,(hCoV-19/Central_African_Republic/RCA-04/2021|EPI_ISL_1762054|2021:0.025327,((hCoV-19/Central_African_Republic/RCA-48/2021|EPI_ISL_1764145|2021:0.019496,hCoV-19/Czech_Republic/183304/2021|EPI_ISL_1675656|2021-03-25:0.03551):0.01435,(hCoV-19/France/CVL-IPP10930/2021|EPI_ISL_2029787|2021-04-26:0.006187,(hCoV-19/France/CVL-CERBAHC-JJ3TG-S24/2021|EPI_ISL_2600376|2021-04-26:0.002538,(hCoV-19/France/CVL-IPP12278/2021|EPI_ISL_2293498|2021-05-11:0.00565,hCoV-19/France/CVL-IPP13776/2021|EPI_ISL_2532297|2021-05-25:0.044007):0.037983):0.003649):0.131344):0.001949):0.00552):0.001637):0.003584):0.108253,((hCoV-19/Belgium/rega-5050/2021|EPI_ISL_1382294|2021-03-14:0.029048,(hCoV-19/Central_African_Republic/RCA-36/2021|EPI_ISL_1762078|2021:0.025865,(hCoV-19/Central_African_Republic/326/2021|EPI_ISL_2365417|2021-04-26:0.100818,(hCoV-19/Central_African_Republic/266/2021|EPI_ISL_2365415|2021-04-12:0.055631,hCoV-19/Central_African_Republic/235/2021|EPI_ISL_2365410|2021-03-31:0.022755):0.00683):0.034608):0.011431):0.029176,(((hCoV-19/Central_African_Republic/237/2021|EPI_ISL_2365411|2021-03-31:0.013001,hCoV-19/Central_African_Republic/234/2021|EPI_ISL_2365409|2021-03-31:0.013001):0.053704,(hCoV-19/Central_African_Republic/226/2021|EPI_ISL_2365407|2021-03-25:0.003896,hCoV-19/Central_African_Republic/229/2021|EPI_ISL_2365408|2021-03-29:0.014854):0.046371):0.012923,((hCoV-19/South_Korea/KDCA4422/2021|EPI_ISL_2361095|2021-03-27:0.026168,(hCoV-19/Canada/ABPHL-11864/2021|EPI_ISL_2169486|2021-04-04:0.017273,hCoV-19/Canada/ABPHL-12079/2021|EPI_ISL_2169676|2021-04-07:0.025493):0.030812):0.020977,((hCoV-19/Italy/VEN-IZSVe-21RS1435-1_BL/2021|EPI_ISL_2638158|2021-05-12:0.002767,hCoV-19/Italy/VEN-IZSVe-21RS1311-2_BL/2021|EPI_ISL_2448513|2021-05-17:0.016465):0.143146,(hCoV-19/USA/IL-CDC-ASC210105839/2021|EPI_ISL_2489681|2021-05-27:0.034598,hCoV-19/USA/IL-CDC-ASC210066063/2021|EPI_ISL_2370500|2021-05-23:0.023639):0.15241):0.027261):0.021523):0.025172):0.08244):0.061322,((((hCoV-19/Cameroun/Yaounde-21V-07104/2021|EPI_ISL_1790123|2021-02-10:0.016537,hCoV-19/Equatorial_Guinea/91946/2021|EPI_ISL_1673323|2021-02-06:0.005578):0.005426,(hCoV-19/England/CAMC-13B749D/2021|EPI_ISL_1329219|2021-03-08:0.019915,(hCoV-19/Belgium/UZA-UA-21050048/2021|EPI_ISL_2131284|2021-05-05:0.178211,(hCoV-19/Italy/APU-POLBA70/2021|EPI_ISL_2365937|2021-04-15:0.097125,hCoV-19/France/HDF-P326-21134M0692/2021|EPI_ISL_1671822|2021-03-31:0.056029):0.026291):0.000609):0.073281):0.058195,(hCoV-19/Cameroon/CAM057/2021|EPI_ISL_1972320|2021-03-03:0.049507,(hCoV-19/England/CAMC-13B04C1/2021|EPI_ISL_1275749|2021-03-09:0.034323,(hCoV-19/England/MILK-1567218/2021|EPI_ISL_2121107|2021-05-08:0.175593,(hCoV-19/Sweden/16621642P/2021|EPI_ISL_2210205|2021-04-16:0.108944,((hCoV-19/France/IDF-IPP11679/2021|EPI_ISL_2188468|2021-05-04:0.1002,(hCoV-19/Germany/RP-RKI-I-140336/2021|EPI_ISL_2124462|2021-05-06:0.03498,hCoV-19/Germany/RP-RKI-I-135596/2021|EPI_ISL_2118288|2021-05-04:0.0295):0.0707):0.007727,(hCoV-19/Switzerland/VD-ETHZ-590720/2021|EPI_ISL_1914219|2021-04-21:0.064846,(hCoV-19/Switzerland/VD-CHUV-GEN4429/2021|EPI_ISL_2137387|2021-04-23:0.030411,(hCoV-19/Switzerland/VD-CHUV-GEN4428/2021|EPI_ISL_2137391|2021-04-23:0.004637,hCoV-19/Switzerland/VD-CHUV-GEN4647/2021|EPI_ISL_1941813|2021-04-26:0.012857):0.025774):0.039914):0.007464):0.050332):0.006375):0.023113):0.031623):0.088185):0.026543,(((hCoV-19/Central_African_Republic/RCA-28/2021|EPI_ISL_1762072|2021:0.0168,((hCoV-19/Central_African_Republic/RCA-11/2021|EPI_ISL_1762060|2021:0.058082,(hCoV-19/Central_African_Republic/RCA-15/2021|EPI_ISL_1762063|2021:0.048409,(hCoV-19/USA/MI-CDC-STM-000061965/2021|EPI_ISL_2010575|2021-04-23:0.141416,hCoV-19/Central_African_Republic/RCA-18/2021|EPI_ISL_1762065|2021:0.013602):0.093988):0.007452):0.015561,(hCoV-19/France/IDF-HMN-21032310544/2021|EPI_ISL_1755103|2021-03-30:0.008077,(hCoV-19/Portugal/PT6926/2021|EPI_ISL_1854262|2021-04-18:0.007747,(hCoV-19/Portugal/PT8049/2021|EPI_ISL_2362123|2021-05-14:0.041206,((hCoV-19/Portugal/PT8051/2021|EPI_ISL_2362125|2021-05-14:0.010554,(hCoV-19/Portugal/PT8055/2021|EPI_ISL_2362129|2021-05-14:0.005655,(hCoV-19/Portugal/PT8053/2021|EPI_ISL_2362127|2021-05-14:0.003549,hCoV-19/Portugal/PT8057/2021|EPI_ISL_2362131|2021-05-14:0.003549):0.002106):0.004899):0.006346,((hCoV-19/Portugal/PT8052/2021|EPI_ISL_2362126|2021-05-14:0.009945,hCoV-19/Portugal/PT8048/2021|EPI_ISL_2362122|2021-05-14:0.009945):0.002444,(hCoV-19/Portugal/PT8056/2021|EPI_ISL_2362130|2021-05-14:0.011654,((hCoV-19/Portugal/PT8047/2021|EPI_ISL_2362121|2021-05-14:0.000699,hCoV-19/Portugal/PT8054/2021|EPI_ISL_2362128|2021-05-14:0.000699):0.005673,(hCoV-19/Portugal/PT8046/2021|EPI_ISL_2362120|2021-05-14:0.002861,(hCoV-19/Portugal/PT8050/2021|EPI_ISL_2362124|2021-05-14:0.001679,hCoV-19/Portugal/PT8058/2021|EPI_ISL_2362132|2021-05-14:0.001679):0.001182):0.003511):0.005283):0.000735):0.00451):0.024306):0.037774):0.052385):0.184586):0.00484):0.028589,(((hCoV-19/France/IDF-HMN-21052180393/2021|EPI_ISL_2333768|2021-05-11:0.179755,(hCoV-19/France/IDF-IPP08046/2021|EPI_ISL_1582678|2021-03-29:0.015955,(hCoV-19/France/IDF-SLS762104068369/2021|EPI_ISL_2373973|2021-04-20:0.042896,(hCoV-19/France/IDF-HMN-21042150351/2021|EPI_ISL_1757775|2021-04-12:0.013334,(hCoV-19/France/IDF-HMN-21042190775/2021|EPI_ISL_1757704|2021-04-15:0.008364,(hCoV-19/France/IDF-IPP10517/2021|EPI_ISL_2029714|2021-04-24:0.024001,hCoV-19/France/NOR-11645459/2021|EPI_ISL_2688653|2021-04-22:0.018522):0.00902):0.01319):0.007644):0.033333):0.045992):0.010784,(hCoV-19/France/IDF-CERBAHC-HTNG3AFX2-S39/2021|EPI_ISL_2562034|2021-03-30:0.05801,((hCoV-19/France/IDF-IPP10033/2021|EPI_ISL_1789097|2021-04-15:0.021905,(hCoV-19/France/IDF-IPP10032/2021|EPI_ISL_1789096|2021-04-15:0.01747,(hCoV-19/France/IDF-IPP10028/2021|EPI_ISL_1789093|2021-04-15:0.013651,hCoV-19/France/IDF-IPP10030/2021|EPI_ISL_1821604|2021-04-15:0.013651):0.003819):0.004434):0.024338,((hCoV-19/France/IDF-IPP10027/2021|EPI_ISL_1789092|2021-04-15:0.039403,(hCoV-19/France/NOR-76351534/2021|EPI_ISL_2688761|2021-04-20:0.013832,hCoV-19/France/NOR-76351595/2021|EPI_ISL_2688762|2021-04-20:0.013832):0.03927):0.003789,((hCoV-19/France/IDF-IPP08954/2021|EPI_ISL_1675082|2021-04-07:0.006809,(hCoV-19/France/IDF-IPP10026/2021|EPI_ISL_1789091|2021-04-15:0.028067,hCoV-19/France/IDF-IPP08956/2021|EPI_ISL_1675084|2021-04-07:0.006149):0.000659):0.007881,(hCoV-19/France/IDF-IPP10029/2021|EPI_ISL_1789094|2021-04-15:0.02915,(hCoV-19/France/IDF-IPP10025/2021|EPI_ISL_1789090|2021-04-15:0.015776,(hCoV-19/France/IDF-IPP10031/2021|EPI_ISL_1789095|2021-04-15:0.0156,(hCoV-19/France/IDF-IPP09413/2021|EPI_ISL_1700651|2021-04-12:0.002059,(hCoV-19/France/IDF-IPP11485/2021|EPI_ISL_2188340|2021-04-30:0.048349,hCoV-19/France/IDF-IPP10024/2021|EPI_ISL_1789089|2021-04-15:0.007254):0.003025):0.005321):0.000177):0.013374):0.007458):0.006584):0.003051):0.055603):0.017462):0.090466,(hCoV-19/Cameroon/CAM077/2021|EPI_ISL_1972325|2021-03-01:0.078947,((hCoV-19/Philippines/PH-PGC-11583/2021|EPI_ISL_2171204|2021-03-09:0.009732,hCoV-19/Philippines/PH-PGC-11588/2021|EPI_ISL_2188829|2021-03-09:0.009732):0.083498,((hCoV-19/Cameroon/CAM-01/2021|EPI_ISL_1972305|2021-03-02:0.003237,hCoV-19/Cameroon/CAM-02/2021|EPI_ISL_1972306|2021-03-02:0.003237):0.037603,((hCoV-19/France/IDF-CERBAHC-AH3KVTBGXJ-S35/2021|EPI_ISL_2421124|2021-04-12:0.021492,hCoV-19/Germany/BW-RKI-I-150875/2021|EPI_ISL_2262447|2021-04-29:0.068067):0.087372,((hCoV-19/France/NOR-IPP08842/2021|EPI_ISL_1675021|2021-04-06:0.040216,hCoV-19/France/NOR-IPP08805/2021|EPI_ISL_1675013|2021-03-30:0.021038):0.049599,(hCoV-19/France/PDL-CHUN-0050/2021|EPI_ISL_2193991|2021-03-29:0.042509,((hCoV-19/France/CVL-IPP10480/2021|EPI_ISL_1915177|2021-04-20:0.000441,(hCoV-19/France/CVL-IPP11598/2021|EPI_ISL_2188415|2021-04-30:0.000178,hCoV-19/France/CVL-IPP12707/2021|EPI_ISL_2374411|2021-05-03:0.008397):0.027661):0.085831,(hCoV-19/France/IDF-HMN-21052260428/2021|EPI_ISL_2464447|2021-05-25:0.14755,(hCoV-19/Germany/NW-RKI-I-154245/2021|EPI_ISL_2265478|2021-05-11:0.053531,((hCoV-19/Germany/NW-RKI-I-133030/2021|EPI_ISL_2115390|2021-04-28:0.000486,(hCoV-19/Germany/NW-RKI-I-137945/2021|EPI_ISL_2122527|2021-05-03:0.004413,hCoV-19/Germany/NW-RKI-I-145301/2021|EPI_ISL_2129571|2021-05-03:0.004413):0.009772):0.00435,((hCoV-19/Germany/NW-RKI-I-153730/2021|EPI_ISL_2265010|2021-05-12:0.009028,hCoV-19/Germany/NW-RKI-I-158108/2021|EPI_ISL_2313306|2021-05-17:0.022726):6.8e-05,((hCoV-19/Germany/NW-RKI-I-153739/2021|EPI_ISL_2265019|2021-05-12:0.003464,hCoV-19/Germany/NW-RKI-I-164932/2021|EPI_ISL_2388214|2021-05-24:0.036341):0.000806,(hCoV-19/Germany/NW-RKI-I-163786/2021|EPI_ISL_2387453|2021-05-14:0.001906,hCoV-19/Germany/NW-RKI-I-158067/2021|EPI_ISL_2313265|2021-05-14:0.001906):0.007843):0.004826):0.034096):0.013078):0.055663):0.034613):0.01651):0.025388):0.002611):0.044304):0.033214):0.007634):0.007538):0.060156):0.011541,((((hCoV-19/Central_African_Republic/RCA-46/2021|EPI_ISL_1762088|2021:0.098778,(hCoV-19/Central_African_Republic/RCA-06/2021|EPI_ISL_1762056|2021:0.022552,hCoV-19/Central_African_Republic/RCA-34/2021|EPI_ISL_1762076|2021:0.07774):0.049387):0.003468,(hCoV-19/Central_African_Republic/RCA-19/2021|EPI_ISL_1762066|2021:0.062699,(hCoV-19/Central_African_Republic/RCA-07/2021|EPI_ISL_1762057|2021:0.023246,hCoV-19/Central_African_Republic/RCA-32/2021|EPI_ISL_1762075|2021:0.036244):0.031632):0.034036):0.003612,((hCoV-19/Central_African_Republic/RCA-21/2021|EPI_ISL_1762067|2021:0.111921,hCoV-19/DRC/RDC-05/2021|EPI_ISL_1758089|2021:0.083766):0.043711,(((hCoV-19/Central_African_Republic/RCA-14/2021|EPI_ISL_1762062|2021:0.029921,(hCoV-19/Central_African_Republic/RCA-02/2021|EPI_ISL_1762053|2021:0.02822,(hCoV-19/France/CVL-IPP12090/2021|EPI_ISL_2293323|2021-05-08:0.01472,hCoV-19/France/CVL-IPP12089/2021|EPI_ISL_2293322|2021-05-10:0.0202):0.132981):0.021086):0.027384,(hCoV-19/England/ALDP-1513943/2021|EPI_ISL_1718408|2021-04-16:0.095822,((hCoV-19/France/PDL-CHUN-0081/2021|EPI_ISL_2194025|2021-04-12:0.032471,hCoV-19/France/PDL-CHUN-0075/2021|EPI_ISL_2194021|2021-04-09:0.024252):0.046651,((hCoV-19/France/PDL-CHUN-0083/2021|EPI_ISL_2194027|2021-04-13:0.010415,hCoV-19/France/PDL-IPP12404/2021|EPI_ISL_2293601|2021-05-11:0.087127):0.049563,(hCoV-19/France/GES-IPP10411/2021|EPI_ISL_1915140|2021-04-16:0.020504,hCoV-19/France/GES-HMN-21052140365/2021|EPI_ISL_2228812|2021-05-09:0.083518):0.047693):0.021883):0.005742):0.040074):0.027445,((hCoV-19/Central_African_Republic/RCA-16/2021|EPI_ISL_1762064|2021:0.132335,hCoV-19/Central_African_Republic/RCA-22/2021|EPI_ISL_1762068|2021:0.01269):0.052225,((hCoV-19/Central_African_Republic/RCA-41/2021|EPI_ISL_1762083|2021:0.060696,hCoV-19/Central_African_Republic/RCA-45/2021|EPI_ISL_1762087|2021:0.020729):0.000128,((hCoV-19/DRC/15770/2021|EPI_ISL_2135847|2021:0.01179,hCoV-19/Switzerland/VD-CHUV-GEN5425/2021|EPI_ISL_2686828|2021-06-16:0.17364):0.100306,(hCoV-19/Central_African_Republic/RCA-30/2021|EPI_ISL_1762074|2021:0.051464,(hCoV-19/Central_African_Republic/RCA-09/2021|EPI_ISL_1762059|2021:0.055614,((hCoV-19/France/CVL-IPP10037/2021|EPI_ISL_1789100|2021-04-15:0.024735,hCoV-19/Switzerland/BE-IFIK-1164-2824/2021|EPI_ISL_2153441|2021-05-05:0.07953):0.041753,(hCoV-19/Central_African_Republic/RCA-01/2021|EPI_ISL_1762052|2021:0.001802,hCoV-19/Central_African_Republic/RCA-12/2021|EPI_ISL_1762061|2021:0.038048):0.060719):0.030215):0.001778):0.005602):0.019324):0.031644):0.00555):0.092079):0.002782):0.020158,(((hCoV-19/USA/MN-CDC-IBX046644234037/2021|EPI_ISL_2087544|2021-04-20:0.03358,hCoV-19/USA/MN-CDC-IBX381785292539/2021|EPI_ISL_2187220|2021-04-30:0.060977):0.054624,(hCoV-19/USA/MN-CDC-IBX786360600269/2021|EPI_ISL_2014756|2021-04-14:0.055086,(hCoV-19/USA/MN-CDC-IBX999298680953/2021|EPI_ISL_2014315|2021-04-11:0.021747,(hCoV-19/USA/MN-CDC-IBX268520828935/2021|EPI_ISL_1733152|2021-04-09:0.001406,hCoV-19/USA/MN-MDH-7354/2021|EPI_ISL_2249639|2021-05-04:0.069899):0.014862):0.025119):0.01668):0.180159,((hCoV-19/France/IDF-HB_112105002606/2021|EPI_ISL_2467767|2021-02-05:0.056021,(hCoV-19/USA/MD-MDH-1661/2021|EPI_ISL_1576771|2021-03-30:0.176419,(hCoV-19/France/PDL-CHUN-0066/2021|EPI_ISL_2194010|2021-04-14:0.207872,((hCoV-19/Germany/RP-RKI-I-037987/2021|EPI_ISL_1284252|2021-03-09:0.012882,hCoV-19/France/IDF-HMN-21062090193/2021|EPI_ISL_2637798|2021-05-18:0.204662):0.019073,((hCoV-19/Spain/CT-HUGTiPM012MJ6E1/2021|EPI_ISL_1761505|2021-03-31:0.019306,(hCoV-19/Spain/CT-HUGTiPM010MZ7G7/2021|EPI_ISL_1583618|2021-03-30:0.015404,hCoV-19/Spain/CT-HUGTiPM012MJ6D1/2021|EPI_ISL_1761494|2021-03-26:0.004446):0.001162):0.056056,(((hCoV-19/Switzerland/NE-PMI-2114-4034/2021|EPI_ISL_2226704|2021-04-09:0.027307,(hCoV-19/Switzerland/NE-PMI-2116-1273/2021|EPI_ISL_2226720|2021-04-20:0.0332,hCoV-19/Switzerland/NE-PMI-2114-4035/2021|EPI_ISL_2226705|2021-04-09:0.003063):0.024245):0.028685,((hCoV-19/Switzerland/BL-ETHZ-581525/2021|EPI_ISL_1750667|2021-04-14:0.012453,(hCoV-19/Switzerland/VS-HUG-34063983/2021|EPI_ISL_2104631|2021-04-30:0.01332,hCoV-19/Switzerland/VS-HUG-34040357/2021|EPI_ISL_2104501|2021-04-28:0.007841):0.042968):0.023828,(hCoV-19/Switzerland/VS-HUG-34029054/2021|EPI_ISL_2104500|2021-04-27:0.06622,(hCoV-19/Switzerland/BE-IFIK-938-9649/2021|EPI_ISL_1811302|2021-04-16:0.005727,hCoV-19/Switzerland/BL-ETHZ-591306/2021|EPI_ISL_1914218|2021-04-21:0.019426):0.030356):0.005677):0.03341):0.005218,(((hCoV-19/Switzerland/VD-CHUV-GEN4742/2021|EPI_ISL_2102132|2021-05-03:0.003498,hCoV-19/Switzerland/VD-CHUV-GEN5023/2021|EPI_ISL_2322955|2021-05:0.01674):0.062011,(hCoV-19/Switzerland/BS-ETHZ-620170/2021|EPI_ISL_2307734|2021-05-08:0.020928,(hCoV-19/Switzerland/BS-UHB-42829083/2021|EPI_ISL_2102102|2021-05-04:0.008868,hCoV-19/Switzerland/BE-UHB-42824337/2021|EPI_ISL_1993911|2021-05-02:0.003388):0.001101):0.058279):0.057474,((hCoV-19/Switzerland/VD-CHUV-GEN4333/2021|EPI_ISL_1829052|2021-04-14:0.008753,hCoV-19/Switzerland/VD-CHUV-GEN4599/2021|EPI_ISL_1941702|2021-04-28:0.04711):0.032082,((hCoV-19/Switzerland/VD-CHUV-GEN4508/2021|EPI_ISL_1829167|2021-04-20:0.008717,hCoV-19/Switzerland/VD-CHUV-GEN4425/2021|EPI_ISL_2137390|2021-04-24:0.019676):0.043902,((hCoV-19/Switzerland/VD-CHUV-GEN4727/2021|EPI_ISL_2137400|2021-05-06:0.014067,hCoV-19/Switzerland/VD-CHUV-GEN4729/2021|EPI_ISL_2137411|2021-05-06:0.014067):0.07805,(hCoV-19/Switzerland/VD-CHUV-GEN4753/2021|EPI_ISL_2102142|2021-05-07:0.000341,(hCoV-19/Switzerland/VD-CHUV-GEN4749/2021|EPI_ISL_2102139|2021-05-09:0.00272,(hCoV-19/Switzerland/VD-CHUV-GEN5042/2021|EPI_ISL_2322972|2021-05-18:0.002967,(hCoV-19/Switzerland/VD-CHUV-GEN5024/2021|EPI_ISL_2322956|2021-05-24:0.011619,(hCoV-19/Switzerland/VD-CHUV-GEN5255/2021|EPI_ISL_2500528|2021-05-31:0.008848,hCoV-19/Switzerland/VD-CHUV-GEN5386/2021|EPI_ISL_2622110|2021-06-07:0.028026):0.021949):0.007786):0.024411):0.0031):0.094516):0.004338):0.004655):0.030092):0.003981):0.03881):0.016867):0.077287):0.009643):0.024808):0.000766,(((hCoV-19/France/ARA-CHUGA-1053852789/2021|EPI_ISL_2510090|2021-05-27:0.14518,(hCoV-19/France/ARA-HCL990000295019/2021|EPI_ISL_2373932|2021-05-20:0.018662,(hCoV-19/France/ARA-HCL990000210774/2021|EPI_ISL_2567523|2021-05-22:0.012956,(hCoV-19/France/ARA-HCL021097393701/2021|EPI_ISL_2482791|2021-05-25:0.019875,hCoV-19/France/ARA-HCL990000293005/2021|EPI_ISL_2373927|2021-05-19:0.003437):0.0013):0.011185):0.10734):0.193657,(((hCoV-19/France/OCC-CHU-TLS-210611244701/2021|EPI_ISL_2278470|2021-02-25:0.00001,unsampled/Lithuania/truckdriver|unsampled|Europe|Lithuania|2021-02-26:0.01):0.038607,(hCoV-19/Lithuania/MR-LUHS-5-8/2021|EPI_ISL_1576950|2021-03-26:0.05837,(hCoV-19/France/IDF-IPP12871/2021|EPI_ISL_2464024|2021-05-11:0.162377,(hCoV-19/France/PDL-IPP09854/2021|EPI_ISL_1789037|2021-04-13:0.003603,hCoV-19/France/PDL-CHUN-0084/2021|EPI_ISL_2194028|2021-04-13:0.003603):0.082062):0.022021):0.059689):0.024934,(((hCoV-19/France/HDF-IPP12190/2021|EPI_ISL_2374183|2021-04-20:0.116342,hCoV-19/France/ARA-HCL021061596501/2021|EPI_ISL_1623167|2021-03-29:0.056068):0.069232,(hCoV-19/France/PDL-IPP07069/2021|EPI_ISL_1495980|2021-03-18:0.076887,((hCoV-19/England/MILK-1592DC8/2021|EPI_ISL_2235679|2021-05-17:0.147896,hCoV-19/France/ARA-HCL021061598501/2021|EPI_ISL_1623586|2021-03-29:0.01365):0.074001,(hCoV-19/England/CAMC-13AFBFD/2021|EPI_ISL_1316127|2021-03-06:0.005904,(hCoV-19/England/CAMC-13D4360/2021|EPI_ISL_1327538|2021-03-12:0.007418,((hCoV-19/Germany/BW-RKI-I-168714/2021|EPI_ISL_2469565|2021-05-31:0.159861,hCoV-19/France/GES-HMN-21042300153/2021|EPI_ISL_2152575|2021-04-27:0.06671):0.02499,(hCoV-19/Switzerland/GE-HUG-34420407/2021|EPI_ISL_2601073|2021-06-08:0.063323,hCoV-19/England/MILK-15A9C2B/2021|EPI_ISL_2346864|2021-05-19:0.008528):0.143446):0.041746):0.014924):0.018733):0.019373):0.018276):0.023639,((hCoV-19/England/PORT-1E7B48B/2021|EPI_ISL_1638013|2021-03-22:0.10205,hCoV-19/England/CAMC-1382B1E/2021|EPI_ISL_1242199|2021-03-01:0.044516):0.024711,(((hCoV-19/Germany/NI-RKI-I-059759/2021|EPI_ISL_1565237|2021-03-22:0.011829,(hCoV-19/Germany/HB-RKI-I-097801/2021|EPI_ISL_1844130|2021-04-13:0.006641,hCoV-19/Germany/HB-RKI-I-097950/2021|EPI_ISL_1844259|2021-04-17:0.0176):0.065461):0.037261,(hCoV-19/Germany/un-RKI-I-100101/2021|EPI_ISL_1845845|2021-04-05:0.064861,(hCoV-19/Belgium/IPG-282/2021|EPI_ISL_1915592|2021-04-27:0.103339,(hCoV-19/France/IDF-IPP14003/2021|EPI_ISL_2627977|2021-06-08:0.152027,(hCoV-19/Italy/VEN-IZSVe-21RS1307-3_PD/2021|EPI_ISL_2604197|2021-05-13:0.013868,(hCoV-19/Italy/VEN-IZSVe-21RS1309-5_PD/2021|EPI_ISL_2448608|2021-05-17:0.001006,hCoV-19/Italy/VEN-IZSVe-21RS1309-12_PD/2021|EPI_ISL_2448615|2021-05-17:0.001006):0.023821):0.066927):0.06638):0.021795):0.022586):0.056543,(hCoV-19/USA/WV-WVU-WV064773/2021|EPI_ISL_1624880|2021-04-06:0.077192,(hCoV-19/Belgium/UGent-4369/2021|EPI_ISL_1688660|2021-03-23:0.016729,(hCoV-19/Belgium/UGent-4359/2021|EPI_ISL_1688635|2021-03-23:0.001226,(hCoV-19/Belgium/UGent-4966/2021|EPI_ISL_1827069|2021-04-03:0.020677,(hCoV-19/Belgium/UGent-5664/2021|EPI_ISL_2191990|2021-04-17:0.055387,((hCoV-19/Belgium/UGent-5690/2021|EPI_ISL_2192010|2021-04-19:0.038241,(hCoV-19/Belgium/UGent-5688/2021|EPI_ISL_2192008|2021-04-19:0.023113,hCoV-19/Belgium/UGent-5861/2021|EPI_ISL_2192125|2021-04-20:0.025853):0.015128):0.008382,(hCoV-19/Belgium/UGent-5728/2021|EPI_ISL_2192037|2021-04-19:0.037378,(hCoV-19/Belgium/UGent-5440/2021|EPI_ISL_1827401|2021-04-11:0.008156,hCoV-19/Belgium/UGent-5708/2021|EPI_ISL_2192021|2021-04-12:0.010896):0.007304):0.009246):0.014243):0.003646):0.010686):0.015503):0.022106):0.069538):0.021128):0.002999):0.002274):0.025982):5.6e-05,((hCoV-19/England/CAMC-139AFAE/2021|EPI_ISL_1276088|2021-03-04:0.004899,hCoV-19/England/CAMC-139A928/2021|EPI_ISL_1275972|2021-03-04:0.004899):0.089069,((hCoV-19/USA/WA-CDC-4139020-001/2021|EPI_ISL_2534007|2021-03-25:0.033522,(hCoV-19/Hong_Kong/VM21029196/2021|EPI_ISL_2651126|2021-06-05:0.209341,hCoV-19/France/IDF-IPP10522/2021|EPI_ISL_2029629|2021-04-22:0.088793):0.021441):0.09614,((hCoV-19/France/BRE-IPP10947/2021|EPI_ISL_2029742|2021:0.063401,((hCoV-19/Ireland/D-NVRL-t22IRL09214/2021|EPI_ISL_1785368|2021-04-08:0.014143,(hCoV-19/Gabon/CERMEL-DD0149/2021|EPI_ISL_2434979|2021-05-05:0.017595,hCoV-19/Gabon/CERMEL-DD0336/2021|EPI_ISL_2442363|2021-05-08:0.025814):0.070521):0.027855,(hCoV-19/France/BRE-IPP10541/2021|EPI_ISL_2029977|2021-04-27:0.091788,((hCoV-19/France/BRE-IPP10686/2021|EPI_ISL_2029936|2021-04-27:0.058176,hCoV-19/France/BRE-IPP10653/2021|EPI_ISL_2030060|2021-04-27:0.058176):0.005451,(hCoV-19/France/BRE-IPP10688/2021|EPI_ISL_2029888|2021-04-27:0.05302,(hCoV-19/France/BRE-IPP10689/2021|EPI_ISL_2029615|2021-04-27:0.028954,hCoV-19/France/BRE-IPP10678/2021|EPI_ISL_2029621|2021-04-27:0.028954):0.024067):0.010607):0.028161):0.002264):0.024098):0.043984,((((hCoV-19/Germany/BW-RKI-I-162089/2021|EPI_ISL_2316829|2021-05-05:0.076196,hCoV-19/Germany/un-RKI-I-126040/2021|EPI_ISL_2110753|2021-04-12:0.013182):0.054486,(hCoV-19/France/IDF-HMN-21052120300/2021|EPI_ISL_2228884|2021-05-06:0.131002,(hCoV-19/Portugal/PT7413/2021|EPI_ISL_2248995|2021-05-11:0.010531,hCoV-19/Portugal/PT7414/2021|EPI_ISL_2248996|2021-05-11:0.010531):0.134169):0.00242):0.033174,((hCoV-19/Germany/un-RKI-I-101755/2021|EPI_ISL_1847168|2021-04-19:0.010192,hCoV-19/Germany/un-RKI-I-101764/2021|EPI_ISL_1847176|2021-04-19:0.010192):0.020586,(hCoV-19/Germany/BY-RKI-I-099940/2021|EPI_ISL_1845707|2021-04-20:0.030851,(hCoV-19/Germany/BW-RKI-I-167766/2021|EPI_ISL_2390317|2021-05-17:0.103518,(hCoV-19/Germany/BY-RKI-I-109211/2021|EPI_ISL_1852817|2021-04-24:0.00653,(hCoV-19/Germany/BW-RKI-I-147714/2021|EPI_ISL_2259668|2021-05-04:0.003301,hCoV-19/Germany/BW-RKI-I-147715/2021|EPI_ISL_2259669|2021-05-04:0.003301):0.030626):0.033974):0.001306):0.002667):0.089242):0.010596,((hCoV-19/France/IDF-HMN-21052040446/2021|EPI_ISL_2152460|2021-04-26:0.14151,(hCoV-19/Belgium/Aalst-OLVZ-8042639/2021|EPI_ISL_1620228|2021-03-28:0.044569,hCoV-19/France/IDF-HMN-21042160347/2021|EPI_ISL_1756607|2021-04-13:0.088404):0.01749):0.007289,(((hCoV-19/France/HDF-IPP13179/2021|EPI_ISL_2464209|2021-05-25:0.054626,hCoV-19/France/HDF-P261-21205M0670/2021|EPI_ISL_2444375|2021-05-21:0.043668):0.141665,(hCoV-19/Norway/09443/2021|EPI_ISL_1919296|2021-04-09:0.035423,((hCoV-19/France/NAQ-HCL021105780701/2021|EPI_ISL_2629288|2021-06-05:0.002925,hCoV-19/France/BRE-IPP13928/2021|EPI_ISL_2612587|2021-06-08:0.011144):0.139693,((hCoV-19/Germany/NW-RKI-I-154336/2021|EPI_ISL_2265552|2021-05-11:0.062475,hCoV-19/England/MILK-1576498/2021|EPI_ISL_2117910|2021-05-09:0.056995):0.003706,(hCoV-19/Belgium/MBLGPF541707/2021|EPI_ISL_2492427|2021-05-30:0.008399,hCoV-19/Belgium/ULG-16426/2021|EPI_ISL_2612806|2021-06-11:0.041276):0.109836):0.007944):0.048969):0.034841):0.004462,((hCoV-19/France/PAC-IHU-4495-N1/2021|EPI_ISL_1817033|2021-04-13:0.022652,(((hCoV-19/Germany/HH-RKI-I-180358/2021|EPI_ISL_2636756|2021-06-08:0.070143,hCoV-19/France/ARA-HCL021097336501/2021|EPI_ISL_2482693|2021-05-20:0.018088):0.005197,(hCoV-19/Germany/HH-p7273/2021|EPI_ISL_2689476|2021-06-04:0.055625,hCoV-19/Switzerland/GE-011415439201/2021|EPI_ISL_2403787|2021-05-20:0.014529):0.008757):0.031193,(hCoV-19/France/ARA-HCL021090421201/2021|EPI_ISL_2289616|2021-05-11:0.001431,((hCoV-19/Switzerland/GE-HUG-34181168/2021|EPI_ISL_2343073|2021-05-15:0.001328,(hCoV-19/Switzerland/GE-HUG-34224926/2021|EPI_ISL_2343182|2021-05-19:0.009388,(hCoV-19/France/ARA-HCL021097323601/2021|EPI_ISL_2482683|2021-05-20:0.010094,hCoV-19/Switzerland/GE-HUG-34224911/2021|EPI_ISL_2343183|2021-05-19:0.007354):0.002034):0.002898):0.006668,(hCoV-19/France/ARA-HCL021097339101/2021|EPI_ISL_2482696|2021-05-20:0.012515,((hCoV-19/France/ARA-HCL021111733201/2021|EPI_ISL_2676765|2021-06-14:0.022505,hCoV-19/France/ARA-HCL021111718901/2021|EPI_ISL_2676761|2021-06-14:0.022505):0.015547,(hCoV-19/France/ARA-HCL021111668101/2021|EPI_ISL_2676746|2021-06-14:0.009479,hCoV-19/France/ARA-HCL021111664001/2021|EPI_ISL_2676744|2021-06-14:0.009479):0.028573):0.042957):0.009179):0.004394):0.02839):0.069543):0.054773,(((hCoV-19/Finland/6462/2021|EPI_ISL_2608762|2021-04-28:0.079084,(hCoV-19/Germany/BW-RKI-I-160534/2021|EPI_ISL_2315648|2021-05-04:0.080607,hCoV-19/France/IDF-HMN-21052030676/2021|EPI_ISL_2152589|2021-05-03:0.077867):0.014916):0.010035,(hCoV-19/France/PAC-IHU-9737_Illu1/2021|EPI_ISL_2453875|2021-05:0.112386,(hCoV-19/USA/NJ-CDC-IBX729398443753/2021|EPI_ISL_2283507|2021-04-15:0.035293,hCoV-19/USA/IN-GD-SID-C21185714/2021|EPI_ISL_2535955|2021-05-18:0.125704):0.016088):0.002122):0.018099,(hCoV-19/France/NOR-11816013/2021|EPI_ISL_2688663|2021-05-03:0.092902,(hCoV-19/France/NOR-11635690/2021|EPI_ISL_2688652|2021-04-09:0.006566,(hCoV-19/France/NOR-11615376/2021|EPI_ISL_2688650|2021-04-19:0.031513,(hCoV-19/France/NOR-76350913/2021|EPI_ISL_2688759|2021-04-18:0.019679,(hCoV-19/France/NOR-76350931/2021|EPI_ISL_2688760|2021-04-18:0.003687,((hCoV-19/France/NOR-76061751/2021|EPI_ISL_2688698|2021-05-14:0.001653,hCoV-19/France/NOR-76366318/2021|EPI_ISL_2688786|2021-05-14:0.001653):0.041406,(hCoV-19/France/NOR-76366244/2021|EPI_ISL_2688785|2021-05-14:0.011792,hCoV-19/France/IDF-HMN-21052170688/2021|EPI_ISL_2334020|2021-05-10:0.000834):0.031266):0.031861):0.015992):0.009095):0.00245):0.020583):0.028014):0.011303):0.00826):0.027498):0.000995):0.0096):0.057938):0.02184):0.014789):0.022003):0.008836):0.020956):0.005849):0.000574):0.007615):0.016668):0.068793):0.101249):0.52915):0.042199):0.022871);
	</newick>
  
<!-- Generate a tree model                                                   -->

  <treeModel id="treeModel">
    <coalescentTree idref="startingTree"/>
    <rootHeight>
      <parameter id="treeModel.rootHeight"/>
    </rootHeight>
    <nodeHeights internalNodes="true">
      <parameter id="treeModel.internalNodeHeights"/>
    </nodeHeights>
    <nodeHeights internalNodes="true" rootNode="true">
      <parameter id="treeModel.allInternalNodeHeights"/>
    </nodeHeights>
    <leafHeight taxon="hCoV-19/Cameroon/CV980/2021|EPI_ISL_1715188|2021">
      <parameter id="age(hCoV-19/Cameroon/CV980/2021|EPI_ISL_1715188|2021)"/>
    </leafHeight>
    <leafHeight taxon="hCoV-19/Cameroon/CV985/2021|EPI_ISL_1715190|2021">
      <parameter id="age(hCoV-19/Cameroon/CV985/2021|EPI_ISL_1715190|2021)"/>
    </leafHeight>
    <leafHeight taxon="hCoV-19/Cameroon/CV1010/2021|EPI_ISL_1715203|2021">
      <parameter id="age(hCoV-19/Cameroon/CV1010/2021|EPI_ISL_1715203|2021)"/>
    </leafHeight>
    <leafHeight taxon="hCoV-19/DRC/RDC-05/2021|EPI_ISL_1758089|2021">
      <parameter id="age(hCoV-19/DRC/RDC-05/2021|EPI_ISL_1758089|2021)"/>
    </leafHeight>
    <leafHeight taxon="hCoV-19/Central_African_Republic/RCA-01/2021|EPI_ISL_1762052|2021">
      <parameter id="age(hCoV-19/Central_African_Republic/RCA-01/2021|EPI_ISL_1762052|2021)"/>
    </leafHeight>
    <leafHeight taxon="hCoV-19/Central_African_Republic/RCA-02/2021|EPI_ISL_1762053|2021">
      <parameter id="age(hCoV-19/Central_African_Republic/RCA-02/2021|EPI_ISL_1762053|2021)"/>
    </leafHeight>
    <leafHeight taxon="hCoV-19/Central_African_Republic/RCA-04/2021|EPI_ISL_1762054|2021">
      <parameter id="age(hCoV-19/Central_African_Republic/RCA-04/2021|EPI_ISL_1762054|2021)"/>
    </leafHeight>
    <leafHeight taxon="hCoV-19/Central_African_Republic/RCA-06/2021|EPI_ISL_1762056|2021">
      <parameter id="age(hCoV-19/Central_African_Republic/RCA-06/2021|EPI_ISL_1762056|2021)"/>
    </leafHeight>
    <leafHeight taxon="hCoV-19/Central_African_Republic/RCA-07/2021|EPI_ISL_1762057|2021">
      <parameter id="age(hCoV-19/Central_African_Republic/RCA-07/2021|EPI_ISL_1762057|2021)"/>
    </leafHeight>
    <leafHeight taxon="hCoV-19/Central_African_Republic/RCA-08/2021|EPI_ISL_1762058|2021">
      <parameter id="age(hCoV-19/Central_African_Republic/RCA-08/2021|EPI_ISL_1762058|2021)"/>
    </leafHeight>
    <leafHeight taxon="hCoV-19/Central_African_Republic/RCA-09/2021|EPI_ISL_1762059|2021">
      <parameter id="age(hCoV-19/Central_African_Republic/RCA-09/2021|EPI_ISL_1762059|2021)"/>
    </leafHeight>
    <leafHeight taxon="hCoV-19/Central_African_Republic/RCA-11/2021|EPI_ISL_1762060|2021">
      <parameter id="age(hCoV-19/Central_African_Republic/RCA-11/2021|EPI_ISL_1762060|2021)"/>
    </leafHeight>
    <leafHeight taxon="hCoV-19/Central_African_Republic/RCA-12/2021|EPI_ISL_1762061|2021">
      <parameter id="age(hCoV-19/Central_African_Republic/RCA-12/2021|EPI_ISL_1762061|2021)"/>
    </leafHeight>
    <leafHeight taxon="hCoV-19/Central_African_Republic/RCA-14/2021|EPI_ISL_1762062|2021">
      <parameter id="age(hCoV-19/Central_African_Republic/RCA-14/2021|EPI_ISL_1762062|2021)"/>
    </leafHeight>
    <leafHeight taxon="hCoV-19/Central_African_Republic/RCA-15/2021|EPI_ISL_1762063|2021">
      <parameter id="age(hCoV-19/Central_African_Republic/RCA-15/2021|EPI_ISL_1762063|2021)"/>
    </leafHeight>
    <leafHeight taxon="hCoV-19/Central_African_Republic/RCA-16/2021|EPI_ISL_1762064|2021">
      <parameter id="age(hCoV-19/Central_African_Republic/RCA-16/2021|EPI_ISL_1762064|2021)"/>
    </leafHeight>
    <leafHeight taxon="hCoV-19/Central_African_Republic/RCA-18/2021|EPI_ISL_1762065|2021">
      <parameter id="age(hCoV-19/Central_African_Republic/RCA-18/2021|EPI_ISL_1762065|2021)"/>
    </leafHeight>
    <leafHeight taxon="hCoV-19/Central_African_Republic/RCA-19/2021|EPI_ISL_1762066|2021">
      <parameter id="age(hCoV-19/Central_African_Republic/RCA-19/2021|EPI_ISL_1762066|2021)"/>
    </leafHeight>
    <leafHeight taxon="hCoV-19/Central_African_Republic/RCA-21/2021|EPI_ISL_1762067|2021">
      <parameter id="age(hCoV-19/Central_African_Republic/RCA-21/2021|EPI_ISL_1762067|2021)"/>
    </leafHeight>
    <leafHeight taxon="hCoV-19/Central_African_Republic/RCA-22/2021|EPI_ISL_1762068|2021">
      <parameter id="age(hCoV-19/Central_African_Republic/RCA-22/2021|EPI_ISL_1762068|2021)"/>
    </leafHeight>
    <leafHeight taxon="hCoV-19/Central_African_Republic/RCA-23/2021|EPI_ISL_1762069|2021">
      <parameter id="age(hCoV-19/Central_African_Republic/RCA-23/2021|EPI_ISL_1762069|2021)"/>
    </leafHeight>
    <leafHeight taxon="hCoV-19/Central_African_Republic/RCA-24/2021|EPI_ISL_1762070|2021">
      <parameter id="age(hCoV-19/Central_African_Republic/RCA-24/2021|EPI_ISL_1762070|2021)"/>
    </leafHeight>
    <leafHeight taxon="hCoV-19/Central_African_Republic/RCA-25/2021|EPI_ISL_1762071|2021">
      <parameter id="age(hCoV-19/Central_African_Republic/RCA-25/2021|EPI_ISL_1762071|2021)"/>
    </leafHeight>
    <leafHeight taxon="hCoV-19/Central_African_Republic/RCA-28/2021|EPI_ISL_1762072|2021">
      <parameter id="age(hCoV-19/Central_African_Republic/RCA-28/2021|EPI_ISL_1762072|2021)"/>
    </leafHeight>
    <leafHeight taxon="hCoV-19/Central_African_Republic/RCA-29/2021|EPI_ISL_1762073|2021">
      <parameter id="age(hCoV-19/Central_African_Republic/RCA-29/2021|EPI_ISL_1762073|2021)"/>
    </leafHeight>
    <leafHeight taxon="hCoV-19/Central_African_Republic/RCA-30/2021|EPI_ISL_1762074|2021">
      <parameter id="age(hCoV-19/Central_African_Republic/RCA-30/2021|EPI_ISL_1762074|2021)"/>
    </leafHeight>
    <leafHeight taxon="hCoV-19/Central_African_Republic/RCA-32/2021|EPI_ISL_1762075|2021">
      <parameter id="age(hCoV-19/Central_African_Republic/RCA-32/2021|EPI_ISL_1762075|2021)"/>
    </leafHeight>
    <leafHeight taxon="hCoV-19/Central_African_Republic/RCA-34/2021|EPI_ISL_1762076|2021">
      <parameter id="age(hCoV-19/Central_African_Republic/RCA-34/2021|EPI_ISL_1762076|2021)"/>
    </leafHeight>
    <leafHeight taxon="hCoV-19/Central_African_Republic/RCA-35/2021|EPI_ISL_1762077|2021">
      <parameter id="age(hCoV-19/Central_African_Republic/RCA-35/2021|EPI_ISL_1762077|2021)"/>
    </leafHeight>
    <leafHeight taxon="hCoV-19/Central_African_Republic/RCA-36/2021|EPI_ISL_1762078|2021">
      <parameter id="age(hCoV-19/Central_African_Republic/RCA-36/2021|EPI_ISL_1762078|2021)"/>
    </leafHeight>
    <leafHeight taxon="hCoV-19/Central_African_Republic/RCA-38/2021|EPI_ISL_1762080|2021">
      <parameter id="age(hCoV-19/Central_African_Republic/RCA-38/2021|EPI_ISL_1762080|2021)"/>
    </leafHeight>
    <leafHeight taxon="hCoV-19/Central_African_Republic/RCA-39/2021|EPI_ISL_1762081|2021">
      <parameter id="age(hCoV-19/Central_African_Republic/RCA-39/2021|EPI_ISL_1762081|2021)"/>
    </leafHeight>
    <leafHeight taxon="hCoV-19/Central_African_Republic/RCA-40/2021|EPI_ISL_1762082|2021">
      <parameter id="age(hCoV-19/Central_African_Republic/RCA-40/2021|EPI_ISL_1762082|2021)"/>
    </leafHeight>
    <leafHeight taxon="hCoV-19/Central_African_Republic/RCA-41/2021|EPI_ISL_1762083|2021">
      <parameter id="age(hCoV-19/Central_African_Republic/RCA-41/2021|EPI_ISL_1762083|2021)"/>
    </leafHeight>
    <leafHeight taxon="hCoV-19/Central_African_Republic/RCA-42/2021|EPI_ISL_1762084|2021">
      <parameter id="age(hCoV-19/Central_African_Republic/RCA-42/2021|EPI_ISL_1762084|2021)"/>
    </leafHeight>
    <leafHeight taxon="hCoV-19/Central_African_Republic/RCA-44/2021|EPI_ISL_1762086|2021">
      <parameter id="age(hCoV-19/Central_African_Republic/RCA-44/2021|EPI_ISL_1762086|2021)"/>
    </leafHeight>
    <leafHeight taxon="hCoV-19/Central_African_Republic/RCA-45/2021|EPI_ISL_1762087|2021">
      <parameter id="age(hCoV-19/Central_African_Republic/RCA-45/2021|EPI_ISL_1762087|2021)"/>
    </leafHeight>
    <leafHeight taxon="hCoV-19/Central_African_Republic/RCA-46/2021|EPI_ISL_1762088|2021">
      <parameter id="age(hCoV-19/Central_African_Republic/RCA-46/2021|EPI_ISL_1762088|2021)"/>
    </leafHeight>
    <leafHeight taxon="hCoV-19/Central_African_Republic/RCA-47/2021|EPI_ISL_1764144|2021">
      <parameter id="age(hCoV-19/Central_African_Republic/RCA-47/2021|EPI_ISL_1764144|2021)"/>
    </leafHeight>
    <leafHeight taxon="hCoV-19/Central_African_Republic/RCA-48/2021|EPI_ISL_1764145|2021">
      <parameter id="age(hCoV-19/Central_African_Republic/RCA-48/2021|EPI_ISL_1764145|2021)"/>
    </leafHeight>
    <leafHeight taxon="hCoV-19/Central_African_Republic/RCA-49/2021|EPI_ISL_1764146|2021">
      <parameter id="age(hCoV-19/Central_African_Republic/RCA-49/2021|EPI_ISL_1764146|2021)"/>
    </leafHeight>
    <leafHeight taxon="hCoV-19/Central_African_Republic/RCA-31/2021|EPI_ISL_1788083|2021">
      <parameter id="age(hCoV-19/Central_African_Republic/RCA-31/2021|EPI_ISL_1788083|2021)"/>
    </leafHeight>
    <leafHeight taxon="hCoV-19/France/BRE-IPP10947/2021|EPI_ISL_2029742|2021">
      <parameter id="age(hCoV-19/France/BRE-IPP10947/2021|EPI_ISL_2029742|2021)"/>
    </leafHeight>
    <leafHeight taxon="hCoV-19/DRC/15770/2021|EPI_ISL_2135847|2021">
      <parameter id="age(hCoV-19/DRC/15770/2021|EPI_ISL_2135847|2021)"/>
    </leafHeight>
    <leafHeight taxon="hCoV-19/Switzerland/VD-CHUV-GEN5023/2021|EPI_ISL_2322955|2021-05">
      <parameter id="age(hCoV-19/Switzerland/VD-CHUV-GEN5023/2021|EPI_ISL_2322955|2021-05)"/>
    </leafHeight>
    <leafHeight taxon="hCoV-19/France/PAC-IHU-9737_Illu1/2021|EPI_ISL_2453875|2021-05">
      <parameter id="age(hCoV-19/France/PAC-IHU-9737_Illu1/2021|EPI_ISL_2453875|2021-05)"/>
    </leafHeight>
  </treeModel>
  
<!-- Statistic for sum of the branch lengths of the tree (tree length)       -->

  <treeLengthStatistic id="treeLength">
    <treeModel idref="treeModel"/>
  </treeLengthStatistic>
  
<!-- Statistic for time of most recent common ancestor of tree               -->

  <tmrcaStatistic id="age(root)" absolute="true">
    <treeModel idref="treeModel"/>
  </tmrcaStatistic>
  
<!-- Generate a gmrfSkyGridLikelihood for the Bayesian SkyGrid process       -->

  <gmrfSkyGridLikelihood id="skygrid">
    <populationSizes>
      
<!-- skygrid.logPopSize is in log units unlike other popSize                 -->

      <parameter id="skygrid.logPopSize" dimension="50" value="1.0"/>
    </populationSizes>
    <precisionParameter>
      <parameter id="skygrid.precision" value="0.1" lower="0.0"/>
    </precisionParameter>
    <numGridPoints>
      <parameter id="skygrid.numGridPoints" value="49.0"/>
    </numGridPoints>
    <cutOff>
      <parameter id="skygrid.cutOff" value="1.5"/>
    </cutOff>
    <populationTree>
      <treeModel idref="treeModel"/>
    </populationTree>
  </gmrfSkyGridLikelihood>
  
<!-- The uncorrelated relaxed clock (Drummond, Ho, Phillips & Rambaut (2006) PLoS Biology 4, e88 )-->

  <discretizedBranchRates id="default.branchRates">
    <treeModel idref="treeModel"/>
    <distribution>
      <logNormalDistributionModel meanInRealSpace="true">
        <mean>
          <parameter id="default.ucld.mean" value="7.5E-4" lower="0.0"/>
        </mean>
        <stdev>
          <parameter id="default.ucld.stdev" value="5E-4" lower="0.0"/>
        </stdev>
      </logNormalDistributionModel>
    </distribution>
    <rateCategories>
      <parameter id="default.branchRates.categories"/>
    </rateCategories>
  </discretizedBranchRates>
  <rateStatistic id="default.meanRate" name="default.meanRate" mode="mean" internal="true" external="true">
    <treeModel idref="treeModel"/>
    <discretizedBranchRates idref="default.branchRates"/>
  </rateStatistic>
  <rateStatistic id="default.coefficientOfVariation" name="default.coefficientOfVariation" mode="coefficientOfVariation" internal="true" external="true">
    <treeModel idref="treeModel"/>
    <discretizedBranchRates idref="default.branchRates"/>
  </rateStatistic>
  <rateCovarianceStatistic id="default.covariance" name="default.covariance">
    <treeModel idref="treeModel"/>
    <discretizedBranchRates idref="default.branchRates"/>
  </rateCovarianceStatistic>
  
<!-- The strict clock (Uniform rates across branches)                        -->

  <strictClockBranchRates id="country.branchRates">
    <rate>
      <parameter id="country.clock.rate" value="1.0" lower="0.0"/>
    </rate>
  </strictClockBranchRates>
  <rateStatistic id="country.meanRate" name="country.meanRate" mode="mean" internal="true" external="true">
    <treeModel idref="treeModel"/>
    <strictClockBranchRates idref="country.branchRates"/>
  </rateStatistic>
  
<!-- The general time reversible (GTR) substitution model                    -->

  <gtrModel id="gtr">
    <frequencies>
      <frequencyModel dataType="nucleotide">
        <frequencies>
          <parameter id="frequencies" value="0.25 0.25 0.25 0.25"/>
        </frequencies>
      </frequencyModel>
    </frequencies>
    <rates>
      <parameter id="gtr.rates" dimension="6" value="1.0" lower="0.0"/>
    </rates>
  </gtrModel>
  
<!-- site model                                                              -->

  <siteModel id="siteModel">
    <substitutionModel>
      <gtrModel idref="gtr"/>
    </substitutionModel>
    <gammaShape gammaCategories="4">
      <parameter id="alpha" value="0.5" lower="0.0"/>
    </gammaShape>
  </siteModel>
  
<!--                                                                         -->

  <statistic id="mu" name="mu">
    <siteModel idref="siteModel"/>
  </statistic>
  
<!-- Likelihood for tree given sequence data                                 -->

  <treeDataLikelihood id="default.treeLikelihood" useAmbiguities="false">
    <partition>
      <patterns idref="patterns"/>
      <siteModel idref="siteModel"/>
    </partition>
    <treeModel idref="treeModel"/>
    <discretizedBranchRates idref="default.branchRates"/>
  </treeDataLikelihood>
  <ancestralTraitTreeModel id="ancestralTraitTreeModel">
    <treeModel idref="treeModel"/>
    <ancestor>
      <taxon idref="hCoV-19/Belgium/rega-5050/2021|EPI_ISL_1382294|2021-03-14_ancestor_taxon"/>
      <parameter id="pseudoBranchLength1" value="0.000" lower="0.0"/>
      <ancestralPath relativeToTipHeight="true">
        <taxon idref="hCoV-19/Belgium/rega-5050/2021|EPI_ISL_1382294|2021-03-14"/>
        <parameter id="time1" lower="0.0" value="0.0082191781"/>
      </ancestralPath>
    </ancestor>
    <ancestor>
      <taxon idref="hCoV-19/Belgium/ULG-12917/2021|EPI_ISL_1241728|2021-03-01_ancestor_taxon"/>
      <parameter id="pseudoBranchLength2" value="0.000" lower="0.0"/>
      <ancestralPath relativeToTipHeight="true">
        <taxon idref="hCoV-19/Belgium/ULG-12917/2021|EPI_ISL_1241728|2021-03-01"/>
        <parameter id="time2" lower="0.0" value="0.0082191781"/>
      </ancestralPath>
    </ancestor>
    <ancestor>
      <taxon idref="hCoV-19/France/ARA-210013001901/2021|EPI_ISL_1406653|2021-02-26_ancestor_taxon"/>
      <parameter id="pseudoBranchLength3" value="0.000" lower="0.0"/>
      <ancestralPath relativeToTipHeight="true">
        <taxon idref="hCoV-19/France/ARA-210013001901/2021|EPI_ISL_1406653|2021-02-26"/>
        <parameter id="time3" lower="0.0" value="0.0273972603"/>
      </ancestralPath>
    </ancestor>
    <ancestor>
      <taxon idref="hCoV-19/Switzerland/GE-33576177/2021|EPI_ISL_1369646|2021-03-16_ancestor_taxon"/>
      <parameter id="pseudoBranchLength4" value="0.000" lower="0.0"/>
      <ancestralPath relativeToTipHeight="true">
        <taxon idref="hCoV-19/Switzerland/GE-33576177/2021|EPI_ISL_1369646|2021-03-16"/>
        <parameter id="time4" lower="0.0" value="0.0273972603"/>
      </ancestralPath>
    </ancestor>
    <ancestor>
      <taxon idref="hCoV-19/France/PDL-IPP07069/2021|EPI_ISL_1495980|2021-03-18_ancestor_taxon"/>
      <parameter id="pseudoBranchLength5" value="0.000" lower="0.0"/>
      <ancestralPath relativeToTipHeight="true">
        <taxon idref="hCoV-19/France/PDL-IPP07069/2021|EPI_ISL_1495980|2021-03-18"/>
        <parameter id="time5" lower="0.0" value="0.0383561644"/>
      </ancestralPath>
    </ancestor>
    <ancestor>
      <taxon idref="hCoV-19/Equatorial_Guinea/91946/2021|EPI_ISL_1673323|2021-02-06_ancestor_taxon"/>
      <parameter id="pseudoBranchLength6" value="0.000" lower="0.0"/>
      <ancestralPath relativeToTipHeight="true">
        <taxon idref="hCoV-19/Equatorial_Guinea/91946/2021|EPI_ISL_1673323|2021-02-06"/>
        <parameter id="time6" lower="0.0" value="0.0136986301"/>
      </ancestralPath>
    </ancestor>
    <ancestor>
      <taxon idref="hCoV-19/Czech_Republic/183304/2021|EPI_ISL_1675656|2021-03-25_ancestor_taxon"/>
      <parameter id="pseudoBranchLength7" value="0.000" lower="0.0"/>
      <ancestralPath relativeToTipHeight="true">
        <taxon idref="hCoV-19/Czech_Republic/183304/2021|EPI_ISL_1675656|2021-03-25"/>
        <parameter id="time7" lower="0.0" value="0.0136986301"/>
      </ancestralPath>
    </ancestor>
    <ancestor>
      <taxon idref="hCoV-19/France/HDF-P326-21134M0692/2021|EPI_ISL_1671822|2021-03-31_ancestor_taxon"/>
      <parameter id="pseudoBranchLength8" value="0.000" lower="0.0"/>
      <ancestralPath relativeToTipHeight="true">
        <taxon idref="hCoV-19/France/HDF-P326-21134M0692/2021|EPI_ISL_1671822|2021-03-31"/>
        <parameter id="time8" lower="0.0" value="0.0136986301"/>
      </ancestralPath>
    </ancestor>
    <ancestor>
      <taxon idref="hCoV-19/Lithuania/MR-LUHS-5-8/2021|EPI_ISL_1576950|2021-03-26_ancestor_taxon"/>
      <parameter id="pseudoBranchLength9" value="0.000" lower="0.0"/>
      <ancestralPath relativeToTipHeight="true">
        <taxon idref="hCoV-19/Lithuania/MR-LUHS-5-8/2021|EPI_ISL_1576950|2021-03-26"/>
        <parameter id="time9" lower="0.0" value="0.0082191781"/>
      </ancestralPath>
    </ancestor>
    <ancestor>
      <taxon idref="hCoV-19/Belgium/UZA-UA-21050048/2021|EPI_ISL_2131284|2021-05-05_ancestor_taxon"/>
      <parameter id="pseudoBranchLength10" value="0.000" lower="0.0"/>
      <ancestralPath relativeToTipHeight="true">
        <taxon idref="hCoV-19/Belgium/UZA-UA-21050048/2021|EPI_ISL_2131284|2021-05-05"/>
        <parameter id="time10" lower="0.0" value="0.0109589041"/>
      </ancestralPath>
    </ancestor>
    <ancestor>
      <taxon idref="hCoV-19/South_Korea/KDCA4422/2021|EPI_ISL_2361095|2021-03-27_ancestor_taxon"/>
      <parameter id="pseudoBranchLength11" value="0.000" lower="0.0"/>
      <ancestralPath relativeToTipHeight="true">
        <taxon idref="hCoV-19/South_Korea/KDCA4422/2021|EPI_ISL_2361095|2021-03-27"/>
        <parameter id="time11" lower="0.0" value="0.0273972603"/>
      </ancestralPath>
    </ancestor>

<!-- GHOST ANCESTOR -->
    <ancestor>
      <taxon idref="unsampled/Lithuania/truckdriver|unsampled|Europe|Lithuania|2021-02-26_ancestor_taxon"/>
      <parameter id="pseudoBranchLength12" value="0.000" lower="0.0"/>
      <ancestralPath relativeToTipHeight="true">
        <taxon idref="unsampled/Lithuania/truckdriver|unsampled|Europe|Lithuania|2021-02-26"/>
        <parameter id="time12" lower="0.0" value="0.0273972603"/>
      </ancestralPath>
    </ancestor>

  </ancestralTraitTreeModel>
  <ancestralTraitBranchRates id="anc.default.branchRates">
    <ancestralTraitTreeModel idref="ancestralTraitTreeModel"/>
    <discretizedBranchRates idref="default.branchRates"/>
  </ancestralTraitBranchRates>
  
<!-- START Discrete Traits Model                                             -->

  
<!-- asymmetric CTMC model for discrete state reconstructions                -->

  <generalSubstitutionModel id="country.model" randomizeIndicator="false">
    <generalDataType idref="country.dataType"/>
    <frequencies>
      <frequencyModel id="country.frequencyModel" normalize="true">
        <generalDataType idref="country.dataType"/>
        <frequencies>
          <parameter id="country.frequencies" dimension="28"/>
        </frequencies>
      </frequencyModel>
    </frequencies>
    
<!-- rates and indicators                                                    -->

    <rates>
      <parameter id="country.rates" dimension="756" value="1.0" lower="0.0"/>
    </rates>
    <rateIndicator>
      <parameter id="country.indicators" dimension="756" value="1.0"/>
    </rateIndicator>
  </generalSubstitutionModel>
  <sumStatistic id="country.nonZeroRates" elementwise="true">
    <parameter idref="country.indicators"/>
  </sumStatistic>
  <productStatistic id="country.actualRates" elementwise="false">
    <parameter idref="country.indicators"/>
    <parameter idref="country.rates"/>
  </productStatistic>
  <siteModel id="country.siteModel">
    <substitutionModel>
      <generalSubstitutionModel idref="country.model"/>
    </substitutionModel>
  </siteModel>
  
<!-- Likelihood for tree given discrete trait data                           -->

  <markovJumpsTreeLikelihood id="country.treeLikelihood" stateTagName="country.states" useUniformization="true" saveCompleteHistory="true" logCompleteHistory="true" useAmbiguities="true">
    <attributePatterns idref="country.pattern"/>
    <ancestralTraitTreeModel idref="ancestralTraitTreeModel"/>
    <siteModel idref="country.siteModel"/>
    <generalSubstitutionModel idref="country.model"/>
    <generalSubstitutionModel idref="country.model"/>
    <strictClockBranchRates idref="country.branchRates"/>
    
<!-- The root state frequencies                                              -->

    <frequencyModel id="country.root.frequencyModel" normalize="true">
      <generalDataType idref="country.dataType"/>
      <frequencies>
        <parameter id="country.root.frequencies" dimension="28"/>
      </frequencies>
    </frequencyModel>
    
<!-- START Ancestral state reconstruction                                    -->

<parameter id="country.BelgiumtoCameroon" value="0 1 0 0 0 0 0 0 0 0 0 0 0 0 0 0 0 0 0 0 0 0 0 0 0 0 0 0 0 0 0 0 0 0 0 0 0 0 0 0 0 0 0 0 0 0 0 0 0 0 0 0 0 0 0 0 0 0 0 0 0 0 0 0 0 0 0 0 0 0 0 0 0 0 0 0 0 0 0 0 0 0 0 0 0 0 0 0 0 0 0 0 0 0 0 0 0 0 0 0 0 0 0 0 0 0 0 0 0 0 0 0 0 0 0 0 0 0 0 0 0 0 0 0 0 0 0 0 0 0 0 0 0 0 0 0 0 0 0 0 0 0 0 0 0 0 0 0 0 0 0 0 0 0 0 0 0 0 0 0 0 0 0 0 0 0 0 0 0 0 0 0 0 0 0 0 0 0 0 0 0 0 0 0 0 0 0 0 0 0 0 0 0 0 0 0 0 0 0 0 0 0 0 0 0 0 0 0 0 0 0 0 0 0 0 0 0 0 0 0 0 0 0 0 0 0 0 0 0 0 0 0 0 0 0 0 0 0 0 0 0 0 0 0 0 0 0 0 0 0 0 0 0 0 0 0 0 0 0 0 0 0 0 0 0 0 0 0 0 0 0 0 0 0 0 0 0 0 0 0 0 0 0 0 0 0 0 0 0 0 0 0 0 0 0 0 0 0 0 0 0 0 0 0 0 0 0 0 0 0 0 0 0 0 0 0 0 0 0 0 0 0 0 0 0 0 0 0 0 0 0 0 0 0 0 0 0 0 0 0 0 0 0 0 0 0 0 0 0 0 0 0 0 0 0 0 0 0 0 0 0 0 0 0 0 0 0 0 0 0 0 0 0 0 0 0 0 0 0 0 0 0 0 0 0 0 0 0 0 0 0 0 0 0 0 0 0 0 0 0 0 0 0 0 0 0 0 0 0 0 0 0 0 0 0 0 0 0 0 0 0 0 0 0 0 0 0 0 0 0 0 0 0 0 0 0 0 0 0 0 0 0 0 0 0 0 0 0 0 0 0 0 0 0 0 0 0 0 0 0 0 0 0 0 0 0 0 0 0 0 0 0 0 0 0 0 0 0 0 0 0 0 0 0 0 0 0 0 0 0 0 0 0 0 0 0 0 0 0 0 0 0 0 0 0 0 0 0 0 0 0 0 0 0 0 0 0 0 0 0 0 0 0 0 0 0 0 0 0 0 0 0 0 0 0 0 0 0 0 0 0 0 0 0 0 0 0 0 0 0 0 0 0 0 0 0 0 0 0 0 0 0 0 0 0 0 0 0 0 0 0 0 0 0 0 0 0 0 0 0 0 0 0 0 0 0 0 0 0 0 0 0 0 0 0 0 0 0 0 0 0 0 0 0 0 0 0 0 0 0 0 0 0 0 0 0 0 0 0 0 0 0 0 0 0 0 0 0 0 0 0 0 0 0 0 0 0 0 0 0 0 0 0 0 0 0 0 0 0 0 0 0 0 0 0 0 0 0 0 0 0 0 0 0 0 0 0 0 0 0 0 0 0 0 0 0 0 0 0 0 0 0 0 0 0 0 0 0 0 0 0 0 0 0 0 0 0 0 0 0 0 0 0 0 0 0 0 0 0 0 0 0 0 0 0 0 0 0 0 0 0 0 0 0 0 0 0 0 0 0 0 0 0 0 0 0 0 0 0 0 0 0 0 0 0 0 0 0 0 0 0 0 0 0 0 0 0 0 0 0 0 0 0 0 0 0 0 0 0 0 0 0 0 0 0 0 0 0 0 0 0 0 0 0"/>
<parameter id="country.BelgiumtoCanada" value="0 0 1 0 0 0 0 0 0 0 0 0 0 0 0 0 0 0 0 0 0 0 0 0 0 0 0 0 0 0 0 0 0 0 0 0 0 0 0 0 0 0 0 0 0 0 0 0 0 0 0 0 0 0 0 0 0 0 0 0 0 0 0 0 0 0 0 0 0 0 0 0 0 0 0 0 0 0 0 0 0 0 0 0 0 0 0 0 0 0 0 0 0 0 0 0 0 0 0 0 0 0 0 0 0 0 0 0 0 0 0 0 0 0 0 0 0 0 0 0 0 0 0 0 0 0 0 0 0 0 0 0 0 0 0 0 0 0 0 0 0 0 0 0 0 0 0 0 0 0 0 0 0 0 0 0 0 0 0 0 0 0 0 0 0 0 0 0 0 0 0 0 0 0 0 0 0 0 0 0 0 0 0 0 0 0 0 0 0 0 0 0 0 0 0 0 0 0 0 0 0 0 0 0 0 0 0 0 0 0 0 0 0 0 0 0 0 0 0 0 0 0 0 0 0 0 0 0 0 0 0 0 0 0 0 0 0 0 0 0 0 0 0 0 0 0 0 0 0 0 0 0 0 0 0 0 0 0 0 0 0 0 0 0 0 0 0 0 0 0 0 0 0 0 0 0 0 0 0 0 0 0 0 0 0 0 0 0 0 0 0 0 0 0 0 0 0 0 0 0 0 0 0 0 0 0 0 0 0 0 0 0 0 0 0 0 0 0 0 0 0 0 0 0 0 0 0 0 0 0 0 0 0 0 0 0 0 0 0 0 0 0 0 0 0 0 0 0 0 0 0 0 0 0 0 0 0 0 0 0 0 0 0 0 0 0 0 0 0 0 0 0 0 0 0 0 0 0 0 0 0 0 0 0 0 0 0 0 0 0 0 0 0 0 0 0 0 0 0 0 0 0 0 0 0 0 0 0 0 0 0 0 0 0 0 0 0 0 0 0 0 0 0 0 0 0 0 0 0 0 0 0 0 0 0 0 0 0 0 0 0 0 0 0 0 0 0 0 0 0 0 0 0 0 0 0 0 0 0 0 0 0 0 0 0 0 0 0 0 0 0 0 0 0 0 0 0 0 0 0 0 0 0 0 0 0 0 0 0 0 0 0 0 0 0 0 0 0 0 0 0 0 0 0 0 0 0 0 0 0 0 0 0 0 0 0 0 0 0 0 0 0 0 0 0 0 0 0 0 0 0 0 0 0 0 0 0 0 0 0 0 0 0 0 0 0 0 0 0 0 0 0 0 0 0 0 0 0 0 0 0 0 0 0 0 0 0 0 0 0 0 0 0 0 0 0 0 0 0 0 0 0 0 0 0 0 0 0 0 0 0 0 0 0 0 0 0 0 0 0 0 0 0 0 0 0 0 0 0 0 0 0 0 0 0 0 0 0 0 0 0 0 0 0 0 0 0 0 0 0 0 0 0 0 0 0 0 0 0 0 0 0 0 0 0 0 0 0 0 0 0 0 0 0 0 0 0 0 0 0 0 0 0 0 0 0 0 0 0 0 0 0 0 0 0 0 0 0 0 0 0 0 0 0 0 0 0 0 0 0 0 0 0 0 0 0 0 0 0 0 0 0 0 0 0 0 0 0 0 0 0 0 0 0 0 0 0 0 0 0 0 0 0 0 0 0 0 0 0 0 0 0 0 0 0 0 0 0 0 0 0 0 0 0 0 0 0 0 0 0 0 0 0 0 0 0 0 0 0 0 0 0 0 0 0 0 0 0 0 0 0 0 0 0 0 0 0 0 0 0 0 0 0 0"/>
<parameter id="country.BelgiumtoCentral_African_Republic" value="0 0 0 1 0 0 0 0 0 0 0 0 0 0 0 0 0 0 0 0 0 0 0 0 0 0 0 0 0 0 0 0 0 0 0 0 0 0 0 0 0 0 0 0 0 0 0 0 0 0 0 0 0 0 0 0 0 0 0 0 0 0 0 0 0 0 0 0 0 0 0 0 0 0 0 0 0 0 0 0 0 0 0 0 0 0 0 0 0 0 0 0 0 0 0 0 0 0 0 0 0 0 0 0 0 0 0 0 0 0 0 0 0 0 0 0 0 0 0 0 0 0 0 0 0 0 0 0 0 0 0 0 0 0 0 0 0 0 0 0 0 0 0 0 0 0 0 0 0 0 0 0 0 0 0 0 0 0 0 0 0 0 0 0 0 0 0 0 0 0 0 0 0 0 0 0 0 0 0 0 0 0 0 0 0 0 0 0 0 0 0 0 0 0 0 0 0 0 0 0 0 0 0 0 0 0 0 0 0 0 0 0 0 0 0 0 0 0 0 0 0 0 0 0 0 0 0 0 0 0 0 0 0 0 0 0 0 0 0 0 0 0 0 0 0 0 0 0 0 0 0 0 0 0 0 0 0 0 0 0 0 0 0 0 0 0 0 0 0 0 0 0 0 0 0 0 0 0 0 0 0 0 0 0 0 0 0 0 0 0 0 0 0 0 0 0 0 0 0 0 0 0 0 0 0 0 0 0 0 0 0 0 0 0 0 0 0 0 0 0 0 0 0 0 0 0 0 0 0 0 0 0 0 0 0 0 0 0 0 0 0 0 0 0 0 0 0 0 0 0 0 0 0 0 0 0 0 0 0 0 0 0 0 0 0 0 0 0 0 0 0 0 0 0 0 0 0 0 0 0 0 0 0 0 0 0 0 0 0 0 0 0 0 0 0 0 0 0 0 0 0 0 0 0 0 0 0 0 0 0 0 0 0 0 0 0 0 0 0 0 0 0 0 0 0 0 0 0 0 0 0 0 0 0 0 0 0 0 0 0 0 0 0 0 0 0 0 0 0 0 0 0 0 0 0 0 0 0 0 0 0 0 0 0 0 0 0 0 0 0 0 0 0 0 0 0 0 0 0 0 0 0 0 0 0 0 0 0 0 0 0 0 0 0 0 0 0 0 0 0 0 0 0 0 0 0 0 0 0 0 0 0 0 0 0 0 0 0 0 0 0 0 0 0 0 0 0 0 0 0 0 0 0 0 0 0 0 0 0 0 0 0 0 0 0 0 0 0 0 0 0 0 0 0 0 0 0 0 0 0 0 0 0 0 0 0 0 0 0 0 0 0 0 0 0 0 0 0 0 0 0 0 0 0 0 0 0 0 0 0 0 0 0 0 0 0 0 0 0 0 0 0 0 0 0 0 0 0 0 0 0 0 0 0 0 0 0 0 0 0 0 0 0 0 0 0 0 0 0 0 0 0 0 0 0 0 0 0 0 0 0 0 0 0 0 0 0 0 0 0 0 0 0 0 0 0 0 0 0 0 0 0 0 0 0 0 0 0 0 0 0 0 0 0 0 0 0 0 0 0 0 0 0 0 0 0 0 0 0 0 0 0 0 0 0 0 0 0 0 0 0 0 0 0 0 0 0 0 0 0 0 0 0 0 0 0 0 0 0 0 0 0 0 0 0 0 0 0 0 0 0 0 0 0 0 0 0 0 0 0 0 0 0 0 0 0 0 0 0 0 0 0 0 0 0 0 0 0 0 0 0 0 0 0 0 0 0 0 0 0 0 0 0 0 0 0 0 0 0 0 0 0 0 0"/>
<parameter id="country.BelgiumtoCongo" value="0 0 0 0 1 0 0 0 0 0 0 0 0 0 0 0 0 0 0 0 0 0 0 0 0 0 0 0 0 0 0 0 0 0 0 0 0 0 0 0 0 0 0 0 0 0 0 0 0 0 0 0 0 0 0 0 0 0 0 0 0 0 0 0 0 0 0 0 0 0 0 0 0 0 0 0 0 0 0 0 0 0 0 0 0 0 0 0 0 0 0 0 0 0 0 0 0 0 0 0 0 0 0 0 0 0 0 0 0 0 0 0 0 0 0 0 0 0 0 0 0 0 0 0 0 0 0 0 0 0 0 0 0 0 0 0 0 0 0 0 0 0 0 0 0 0 0 0 0 0 0 0 0 0 0 0 0 0 0 0 0 0 0 0 0 0 0 0 0 0 0 0 0 0 0 0 0 0 0 0 0 0 0 0 0 0 0 0 0 0 0 0 0 0 0 0 0 0 0 0 0 0 0 0 0 0 0 0 0 0 0 0 0 0 0 0 0 0 0 0 0 0 0 0 0 0 0 0 0 0 0 0 0 0 0 0 0 0 0 0 0 0 0 0 0 0 0 0 0 0 0 0 0 0 0 0 0 0 0 0 0 0 0 0 0 0 0 0 0 0 0 0 0 0 0 0 0 0 0 0 0 0 0 0 0 0 0 0 0 0 0 0 0 0 0 0 0 0 0 0 0 0 0 0 0 0 0 0 0 0 0 0 0 0 0 0 0 0 0 0 0 0 0 0 0 0 0 0 0 0 0 0 0 0 0 0 0 0 0 0 0 0 0 0 0 0 0 0 0 0 0 0 0 0 0 0 0 0 0 0 0 0 0 0 0 0 0 0 0 0 0 0 0 0 0 0 0 0 0 0 0 0 0 0 0 0 0 0 0 0 0 0 0 0 0 0 0 0 0 0 0 0 0 0 0 0 0 0 0 0 0 0 0 0 0 0 0 0 0 0 0 0 0 0 0 0 0 0 0 0 0 0 0 0 0 0 0 0 0 0 0 0 0 0 0 0 0 0 0 0 0 0 0 0 0 0 0 0 0 0 0 0 0 0 0 0 0 0 0 0 0 0 0 0 0 0 0 0 0 0 0 0 0 0 0 0 0 0 0 0 0 0 0 0 0 0 0 0 0 0 0 0 0 0 0 0 0 0 0 0 0 0 0 0 0 0 0 0 0 0 0 0 0 0 0 0 0 0 0 0 0 0 0 0 0 0 0 0 0 0 0 0 0 0 0 0 0 0 0 0 0 0 0 0 0 0 0 0 0 0 0 0 0 0 0 0 0 0 0 0 0 0 0 0 0 0 0 0 0 0 0 0 0 0 0 0 0 0 0 0 0 0 0 0 0 0 0 0 0 0 0 0 0 0 0 0 0 0 0 0 0 0 0 0 0 0 0 0 0 0 0 0 0 0 0 0 0 0 0 0 0 0 0 0 0 0 0 0 0 0 0 0 0 0 0 0 0 0 0 0 0 0 0 0 0 0 0 0 0 0 0 0 0 0 0 0 0 0 0 0 0 0 0 0 0 0 0 0 0 0 0 0 0 0 0 0 0 0 0 0 0 0 0 0 0 0 0 0 0 0 0 0 0 0 0 0 0 0 0 0 0 0 0 0 0 0 0 0 0 0 0 0 0 0 0 0 0 0 0 0 0 0 0 0 0 0 0 0 0 0 0 0 0 0 0 0 0 0 0 0 0 0 0 0 0 0 0 0 0 0 0 0 0 0 0 0 0 0 0 0 0 0 0 0 0 0 0 0 0 0 0 0 0 0"/>
<parameter id="country.BelgiumtoCzech_Republic" value="0 0 0 0 0 1 0 0 0 0 0 0 0 0 0 0 0 0 0 0 0 0 0 0 0 0 0 0 0 0 0 0 0 0 0 0 0 0 0 0 0 0 0 0 0 0 0 0 0 0 0 0 0 0 0 0 0 0 0 0 0 0 0 0 0 0 0 0 0 0 0 0 0 0 0 0 0 0 0 0 0 0 0 0 0 0 0 0 0 0 0 0 0 0 0 0 0 0 0 0 0 0 0 0 0 0 0 0 0 0 0 0 0 0 0 0 0 0 0 0 0 0 0 0 0 0 0 0 0 0 0 0 0 0 0 0 0 0 0 0 0 0 0 0 0 0 0 0 0 0 0 0 0 0 0 0 0 0 0 0 0 0 0 0 0 0 0 0 0 0 0 0 0 0 0 0 0 0 0 0 0 0 0 0 0 0 0 0 0 0 0 0 0 0 0 0 0 0 0 0 0 0 0 0 0 0 0 0 0 0 0 0 0 0 0 0 0 0 0 0 0 0 0 0 0 0 0 0 0 0 0 0 0 0 0 0 0 0 0 0 0 0 0 0 0 0 0 0 0 0 0 0 0 0 0 0 0 0 0 0 0 0 0 0 0 0 0 0 0 0 0 0 0 0 0 0 0 0 0 0 0 0 0 0 0 0 0 0 0 0 0 0 0 0 0 0 0 0 0 0 0 0 0 0 0 0 0 0 0 0 0 0 0 0 0 0 0 0 0 0 0 0 0 0 0 0 0 0 0 0 0 0 0 0 0 0 0 0 0 0 0 0 0 0 0 0 0 0 0 0 0 0 0 0 0 0 0 0 0 0 0 0 0 0 0 0 0 0 0 0 0 0 0 0 0 0 0 0 0 0 0 0 0 0 0 0 0 0 0 0 0 0 0 0 0 0 0 0 0 0 0 0 0 0 0 0 0 0 0 0 0 0 0 0 0 0 0 0 0 0 0 0 0 0 0 0 0 0 0 0 0 0 0 0 0 0 0 0 0 0 0 0 0 0 0 0 0 0 0 0 0 0 0 0 0 0 0 0 0 0 0 0 0 0 0 0 0 0 0 0 0 0 0 0 0 0 0 0 0 0 0 0 0 0 0 0 0 0 0 0 0 0 0 0 0 0 0 0 0 0 0 0 0 0 0 0 0 0 0 0 0 0 0 0 0 0 0 0 0 0 0 0 0 0 0 0 0 0 0 0 0 0 0 0 0 0 0 0 0 0 0 0 0 0 0 0 0 0 0 0 0 0 0 0 0 0 0 0 0 0 0 0 0 0 0 0 0 0 0 0 0 0 0 0 0 0 0 0 0 0 0 0 0 0 0 0 0 0 0 0 0 0 0 0 0 0 0 0 0 0 0 0 0 0 0 0 0 0 0 0 0 0 0 0 0 0 0 0 0 0 0 0 0 0 0 0 0 0 0 0 0 0 0 0 0 0 0 0 0 0 0 0 0 0 0 0 0 0 0 0 0 0 0 0 0 0 0 0 0 0 0 0 0 0 0 0 0 0 0 0 0 0 0 0 0 0 0 0 0 0 0 0 0 0 0 0 0 0 0 0 0 0 0 0 0 0 0 0 0 0 0 0 0 0 0 0 0 0 0 0 0 0 0 0 0 0 0 0 0 0 0 0 0 0 0 0 0 0 0 0 0 0 0 0 0 0 0 0 0 0 0 0 0 0 0 0 0 0 0 0 0 0 0 0 0 0 0 0 0 0 0 0 0 0 0 0 0 0 0 0 0 0 0 0 0 0 0 0 0 0 0 0 0 0"/>
<parameter id="country.BelgiumtoDRC" value="0 0 0 0 0 0 1 0 0 0 0 0 0 0 0 0 0 0 0 0 0 0 0 0 0 0 0 0 0 0 0 0 0 0 0 0 0 0 0 0 0 0 0 0 0 0 0 0 0 0 0 0 0 0 0 0 0 0 0 0 0 0 0 0 0 0 0 0 0 0 0 0 0 0 0 0 0 0 0 0 0 0 0 0 0 0 0 0 0 0 0 0 0 0 0 0 0 0 0 0 0 0 0 0 0 0 0 0 0 0 0 0 0 0 0 0 0 0 0 0 0 0 0 0 0 0 0 0 0 0 0 0 0 0 0 0 0 0 0 0 0 0 0 0 0 0 0 0 0 0 0 0 0 0 0 0 0 0 0 0 0 0 0 0 0 0 0 0 0 0 0 0 0 0 0 0 0 0 0 0 0 0 0 0 0 0 0 0 0 0 0 0 0 0 0 0 0 0 0 0 0 0 0 0 0 0 0 0 0 0 0 0 0 0 0 0 0 0 0 0 0 0 0 0 0 0 0 0 0 0 0 0 0 0 0 0 0 0 0 0 0 0 0 0 0 0 0 0 0 0 0 0 0 0 0 0 0 0 0 0 0 0 0 0 0 0 0 0 0 0 0 0 0 0 0 0 0 0 0 0 0 0 0 0 0 0 0 0 0 0 0 0 0 0 0 0 0 0 0 0 0 0 0 0 0 0 0 0 0 0 0 0 0 0 0 0 0 0 0 0 0 0 0 0 0 0 0 0 0 0 0 0 0 0 0 0 0 0 0 0 0 0 0 0 0 0 0 0 0 0 0 0 0 0 0 0 0 0 0 0 0 0 0 0 0 0 0 0 0 0 0 0 0 0 0 0 0 0 0 0 0 0 0 0 0 0 0 0 0 0 0 0 0 0 0 0 0 0 0 0 0 0 0 0 0 0 0 0 0 0 0 0 0 0 0 0 0 0 0 0 0 0 0 0 0 0 0 0 0 0 0 0 0 0 0 0 0 0 0 0 0 0 0 0 0 0 0 0 0 0 0 0 0 0 0 0 0 0 0 0 0 0 0 0 0 0 0 0 0 0 0 0 0 0 0 0 0 0 0 0 0 0 0 0 0 0 0 0 0 0 0 0 0 0 0 0 0 0 0 0 0 0 0 0 0 0 0 0 0 0 0 0 0 0 0 0 0 0 0 0 0 0 0 0 0 0 0 0 0 0 0 0 0 0 0 0 0 0 0 0 0 0 0 0 0 0 0 0 0 0 0 0 0 0 0 0 0 0 0 0 0 0 0 0 0 0 0 0 0 0 0 0 0 0 0 0 0 0 0 0 0 0 0 0 0 0 0 0 0 0 0 0 0 0 0 0 0 0 0 0 0 0 0 0 0 0 0 0 0 0 0 0 0 0 0 0 0 0 0 0 0 0 0 0 0 0 0 0 0 0 0 0 0 0 0 0 0 0 0 0 0 0 0 0 0 0 0 0 0 0 0 0 0 0 0 0 0 0 0 0 0 0 0 0 0 0 0 0 0 0 0 0 0 0 0 0 0 0 0 0 0 0 0 0 0 0 0 0 0 0 0 0 0 0 0 0 0 0 0 0 0 0 0 0 0 0 0 0 0 0 0 0 0 0 0 0 0 0 0 0 0 0 0 0 0 0 0 0 0 0 0 0 0 0 0 0 0 0 0 0 0 0 0 0 0 0 0 0 0 0 0 0 0 0 0 0 0 0 0 0 0 0 0 0 0 0 0 0 0 0 0 0 0 0 0 0 0 0 0 0 0 0 0 0"/>
<parameter id="country.BelgiumtoEquatorial_Guinea" value="0 0 0 0 0 0 0 1 0 0 0 0 0 0 0 0 0 0 0 0 0 0 0 0 0 0 0 0 0 0 0 0 0 0 0 0 0 0 0 0 0 0 0 0 0 0 0 0 0 0 0 0 0 0 0 0 0 0 0 0 0 0 0 0 0 0 0 0 0 0 0 0 0 0 0 0 0 0 0 0 0 0 0 0 0 0 0 0 0 0 0 0 0 0 0 0 0 0 0 0 0 0 0 0 0 0 0 0 0 0 0 0 0 0 0 0 0 0 0 0 0 0 0 0 0 0 0 0 0 0 0 0 0 0 0 0 0 0 0 0 0 0 0 0 0 0 0 0 0 0 0 0 0 0 0 0 0 0 0 0 0 0 0 0 0 0 0 0 0 0 0 0 0 0 0 0 0 0 0 0 0 0 0 0 0 0 0 0 0 0 0 0 0 0 0 0 0 0 0 0 0 0 0 0 0 0 0 0 0 0 0 0 0 0 0 0 0 0 0 0 0 0 0 0 0 0 0 0 0 0 0 0 0 0 0 0 0 0 0 0 0 0 0 0 0 0 0 0 0 0 0 0 0 0 0 0 0 0 0 0 0 0 0 0 0 0 0 0 0 0 0 0 0 0 0 0 0 0 0 0 0 0 0 0 0 0 0 0 0 0 0 0 0 0 0 0 0 0 0 0 0 0 0 0 0 0 0 0 0 0 0 0 0 0 0 0 0 0 0 0 0 0 0 0 0 0 0 0 0 0 0 0 0 0 0 0 0 0 0 0 0 0 0 0 0 0 0 0 0 0 0 0 0 0 0 0 0 0 0 0 0 0 0 0 0 0 0 0 0 0 0 0 0 0 0 0 0 0 0 0 0 0 0 0 0 0 0 0 0 0 0 0 0 0 0 0 0 0 0 0 0 0 0 0 0 0 0 0 0 0 0 0 0 0 0 0 0 0 0 0 0 0 0 0 0 0 0 0 0 0 0 0 0 0 0 0 0 0 0 0 0 0 0 0 0 0 0 0 0 0 0 0 0 0 0 0 0 0 0 0 0 0 0 0 0 0 0 0 0 0 0 0 0 0 0 0 0 0 0 0 0 0 0 0 0 0 0 0 0 0 0 0 0 0 0 0 0 0 0 0 0 0 0 0 0 0 0 0 0 0 0 0 0 0 0 0 0 0 0 0 0 0 0 0 0 0 0 0 0 0 0 0 0 0 0 0 0 0 0 0 0 0 0 0 0 0 0 0 0 0 0 0 0 0 0 0 0 0 0 0 0 0 0 0 0 0 0 0 0 0 0 0 0 0 0 0 0 0 0 0 0 0 0 0 0 0 0 0 0 0 0 0 0 0 0 0 0 0 0 0 0 0 0 0 0 0 0 0 0 0 0 0 0 0 0 0 0 0 0 0 0 0 0 0 0 0 0 0 0 0 0 0 0 0 0 0 0 0 0 0 0 0 0 0 0 0 0 0 0 0 0 0 0 0 0 0 0 0 0 0 0 0 0 0 0 0 0 0 0 0 0 0 0 0 0 0 0 0 0 0 0 0 0 0 0 0 0 0 0 0 0 0 0 0 0 0 0 0 0 0 0 0 0 0 0 0 0 0 0 0 0 0 0 0 0 0 0 0 0 0 0 0 0 0 0 0 0 0 0 0 0 0 0 0 0 0 0 0 0 0 0 0 0 0 0 0 0 0 0 0 0 0 0 0 0 0 0 0 0 0 0 0 0 0 0 0 0 0 0 0 0 0 0 0 0 0 0 0 0 0 0 0 0 0"/>
<parameter id="country.BelgiumtoFinland" value="0 0 0 0 0 0 0 0 1 0 0 0 0 0 0 0 0 0 0 0 0 0 0 0 0 0 0 0 0 0 0 0 0 0 0 0 0 0 0 0 0 0 0 0 0 0 0 0 0 0 0 0 0 0 0 0 0 0 0 0 0 0 0 0 0 0 0 0 0 0 0 0 0 0 0 0 0 0 0 0 0 0 0 0 0 0 0 0 0 0 0 0 0 0 0 0 0 0 0 0 0 0 0 0 0 0 0 0 0 0 0 0 0 0 0 0 0 0 0 0 0 0 0 0 0 0 0 0 0 0 0 0 0 0 0 0 0 0 0 0 0 0 0 0 0 0 0 0 0 0 0 0 0 0 0 0 0 0 0 0 0 0 0 0 0 0 0 0 0 0 0 0 0 0 0 0 0 0 0 0 0 0 0 0 0 0 0 0 0 0 0 0 0 0 0 0 0 0 0 0 0 0 0 0 0 0 0 0 0 0 0 0 0 0 0 0 0 0 0 0 0 0 0 0 0 0 0 0 0 0 0 0 0 0 0 0 0 0 0 0 0 0 0 0 0 0 0 0 0 0 0 0 0 0 0 0 0 0 0 0 0 0 0 0 0 0 0 0 0 0 0 0 0 0 0 0 0 0 0 0 0 0 0 0 0 0 0 0 0 0 0 0 0 0 0 0 0 0 0 0 0 0 0 0 0 0 0 0 0 0 0 0 0 0 0 0 0 0 0 0 0 0 0 0 0 0 0 0 0 0 0 0 0 0 0 0 0 0 0 0 0 0 0 0 0 0 0 0 0 0 0 0 0 0 0 0 0 0 0 0 0 0 0 0 0 0 0 0 0 0 0 0 0 0 0 0 0 0 0 0 0 0 0 0 0 0 0 0 0 0 0 0 0 0 0 0 0 0 0 0 0 0 0 0 0 0 0 0 0 0 0 0 0 0 0 0 0 0 0 0 0 0 0 0 0 0 0 0 0 0 0 0 0 0 0 0 0 0 0 0 0 0 0 0 0 0 0 0 0 0 0 0 0 0 0 0 0 0 0 0 0 0 0 0 0 0 0 0 0 0 0 0 0 0 0 0 0 0 0 0 0 0 0 0 0 0 0 0 0 0 0 0 0 0 0 0 0 0 0 0 0 0 0 0 0 0 0 0 0 0 0 0 0 0 0 0 0 0 0 0 0 0 0 0 0 0 0 0 0 0 0 0 0 0 0 0 0 0 0 0 0 0 0 0 0 0 0 0 0 0 0 0 0 0 0 0 0 0 0 0 0 0 0 0 0 0 0 0 0 0 0 0 0 0 0 0 0 0 0 0 0 0 0 0 0 0 0 0 0 0 0 0 0 0 0 0 0 0 0 0 0 0 0 0 0 0 0 0 0 0 0 0 0 0 0 0 0 0 0 0 0 0 0 0 0 0 0 0 0 0 0 0 0 0 0 0 0 0 0 0 0 0 0 0 0 0 0 0 0 0 0 0 0 0 0 0 0 0 0 0 0 0 0 0 0 0 0 0 0 0 0 0 0 0 0 0 0 0 0 0 0 0 0 0 0 0 0 0 0 0 0 0 0 0 0 0 0 0 0 0 0 0 0 0 0 0 0 0 0 0 0 0 0 0 0 0 0 0 0 0 0 0 0 0 0 0 0 0 0 0 0 0 0 0 0 0 0 0 0 0 0 0 0 0 0 0 0 0 0 0 0 0 0 0 0 0 0 0 0 0 0 0 0 0 0 0 0 0 0 0 0 0 0 0 0 0 0 0 0 0 0 0 0 0"/>
<parameter id="country.BelgiumtoFrance" value="0 0 0 0 0 0 0 0 0 1 0 0 0 0 0 0 0 0 0 0 0 0 0 0 0 0 0 0 0 0 0 0 0 0 0 0 0 0 0 0 0 0 0 0 0 0 0 0 0 0 0 0 0 0 0 0 0 0 0 0 0 0 0 0 0 0 0 0 0 0 0 0 0 0 0 0 0 0 0 0 0 0 0 0 0 0 0 0 0 0 0 0 0 0 0 0 0 0 0 0 0 0 0 0 0 0 0 0 0 0 0 0 0 0 0 0 0 0 0 0 0 0 0 0 0 0 0 0 0 0 0 0 0 0 0 0 0 0 0 0 0 0 0 0 0 0 0 0 0 0 0 0 0 0 0 0 0 0 0 0 0 0 0 0 0 0 0 0 0 0 0 0 0 0 0 0 0 0 0 0 0 0 0 0 0 0 0 0 0 0 0 0 0 0 0 0 0 0 0 0 0 0 0 0 0 0 0 0 0 0 0 0 0 0 0 0 0 0 0 0 0 0 0 0 0 0 0 0 0 0 0 0 0 0 0 0 0 0 0 0 0 0 0 0 0 0 0 0 0 0 0 0 0 0 0 0 0 0 0 0 0 0 0 0 0 0 0 0 0 0 0 0 0 0 0 0 0 0 0 0 0 0 0 0 0 0 0 0 0 0 0 0 0 0 0 0 0 0 0 0 0 0 0 0 0 0 0 0 0 0 0 0 0 0 0 0 0 0 0 0 0 0 0 0 0 0 0 0 0 0 0 0 0 0 0 0 0 0 0 0 0 0 0 0 0 0 0 0 0 0 0 0 0 0 0 0 0 0 0 0 0 0 0 0 0 0 0 0 0 0 0 0 0 0 0 0 0 0 0 0 0 0 0 0 0 0 0 0 0 0 0 0 0 0 0 0 0 0 0 0 0 0 0 0 0 0 0 0 0 0 0 0 0 0 0 0 0 0 0 0 0 0 0 0 0 0 0 0 0 0 0 0 0 0 0 0 0 0 0 0 0 0 0 0 0 0 0 0 0 0 0 0 0 0 0 0 0 0 0 0 0 0 0 0 0 0 0 0 0 0 0 0 0 0 0 0 0 0 0 0 0 0 0 0 0 0 0 0 0 0 0 0 0 0 0 0 0 0 0 0 0 0 0 0 0 0 0 0 0 0 0 0 0 0 0 0 0 0 0 0 0 0 0 0 0 0 0 0 0 0 0 0 0 0 0 0 0 0 0 0 0 0 0 0 0 0 0 0 0 0 0 0 0 0 0 0 0 0 0 0 0 0 0 0 0 0 0 0 0 0 0 0 0 0 0 0 0 0 0 0 0 0 0 0 0 0 0 0 0 0 0 0 0 0 0 0 0 0 0 0 0 0 0 0 0 0 0 0 0 0 0 0 0 0 0 0 0 0 0 0 0 0 0 0 0 0 0 0 0 0 0 0 0 0 0 0 0 0 0 0 0 0 0 0 0 0 0 0 0 0 0 0 0 0 0 0 0 0 0 0 0 0 0 0 0 0 0 0 0 0 0 0 0 0 0 0 0 0 0 0 0 0 0 0 0 0 0 0 0 0 0 0 0 0 0 0 0 0 0 0 0 0 0 0 0 0 0 0 0 0 0 0 0 0 0 0 0 0 0 0 0 0 0 0 0 0 0 0 0 0 0 0 0 0 0 0 0 0 0 0 0 0 0 0 0 0 0 0 0 0 0 0 0 0 0 0 0 0 0 0 0 0 0 0 0 0 0 0 0 0 0 0 0 0 0 0 0 0 0 0 0 0 0 0"/>
<parameter id="country.BelgiumtoGabon" value="0 0 0 0 0 0 0 0 0 0 1 0 0 0 0 0 0 0 0 0 0 0 0 0 0 0 0 0 0 0 0 0 0 0 0 0 0 0 0 0 0 0 0 0 0 0 0 0 0 0 0 0 0 0 0 0 0 0 0 0 0 0 0 0 0 0 0 0 0 0 0 0 0 0 0 0 0 0 0 0 0 0 0 0 0 0 0 0 0 0 0 0 0 0 0 0 0 0 0 0 0 0 0 0 0 0 0 0 0 0 0 0 0 0 0 0 0 0 0 0 0 0 0 0 0 0 0 0 0 0 0 0 0 0 0 0 0 0 0 0 0 0 0 0 0 0 0 0 0 0 0 0 0 0 0 0 0 0 0 0 0 0 0 0 0 0 0 0 0 0 0 0 0 0 0 0 0 0 0 0 0 0 0 0 0 0 0 0 0 0 0 0 0 0 0 0 0 0 0 0 0 0 0 0 0 0 0 0 0 0 0 0 0 0 0 0 0 0 0 0 0 0 0 0 0 0 0 0 0 0 0 0 0 0 0 0 0 0 0 0 0 0 0 0 0 0 0 0 0 0 0 0 0 0 0 0 0 0 0 0 0 0 0 0 0 0 0 0 0 0 0 0 0 0 0 0 0 0 0 0 0 0 0 0 0 0 0 0 0 0 0 0 0 0 0 0 0 0 0 0 0 0 0 0 0 0 0 0 0 0 0 0 0 0 0 0 0 0 0 0 0 0 0 0 0 0 0 0 0 0 0 0 0 0 0 0 0 0 0 0 0 0 0 0 0 0 0 0 0 0 0 0 0 0 0 0 0 0 0 0 0 0 0 0 0 0 0 0 0 0 0 0 0 0 0 0 0 0 0 0 0 0 0 0 0 0 0 0 0 0 0 0 0 0 0 0 0 0 0 0 0 0 0 0 0 0 0 0 0 0 0 0 0 0 0 0 0 0 0 0 0 0 0 0 0 0 0 0 0 0 0 0 0 0 0 0 0 0 0 0 0 0 0 0 0 0 0 0 0 0 0 0 0 0 0 0 0 0 0 0 0 0 0 0 0 0 0 0 0 0 0 0 0 0 0 0 0 0 0 0 0 0 0 0 0 0 0 0 0 0 0 0 0 0 0 0 0 0 0 0 0 0 0 0 0 0 0 0 0 0 0 0 0 0 0 0 0 0 0 0 0 0 0 0 0 0 0 0 0 0 0 0 0 0 0 0 0 0 0 0 0 0 0 0 0 0 0 0 0 0 0 0 0 0 0 0 0 0 0 0 0 0 0 0 0 0 0 0 0 0 0 0 0 0 0 0 0 0 0 0 0 0 0 0 0 0 0 0 0 0 0 0 0 0 0 0 0 0 0 0 0 0 0 0 0 0 0 0 0 0 0 0 0 0 0 0 0 0 0 0 0 0 0 0 0 0 0 0 0 0 0 0 0 0 0 0 0 0 0 0 0 0 0 0 0 0 0 0 0 0 0 0 0 0 0 0 0 0 0 0 0 0 0 0 0 0 0 0 0 0 0 0 0 0 0 0 0 0 0 0 0 0 0 0 0 0 0 0 0 0 0 0 0 0 0 0 0 0 0 0 0 0 0 0 0 0 0 0 0 0 0 0 0 0 0 0 0 0 0 0 0 0 0 0 0 0 0 0 0 0 0 0 0 0 0 0 0 0 0 0 0 0 0 0 0 0 0 0 0 0 0 0 0 0 0 0 0 0 0 0 0 0 0 0 0 0 0 0 0 0 0 0 0 0 0 0 0 0 0 0 0 0 0 0"/>
<parameter id="country.BelgiumtoGermany" value="0 0 0 0 0 0 0 0 0 0 0 1 0 0 0 0 0 0 0 0 0 0 0 0 0 0 0 0 0 0 0 0 0 0 0 0 0 0 0 0 0 0 0 0 0 0 0 0 0 0 0 0 0 0 0 0 0 0 0 0 0 0 0 0 0 0 0 0 0 0 0 0 0 0 0 0 0 0 0 0 0 0 0 0 0 0 0 0 0 0 0 0 0 0 0 0 0 0 0 0 0 0 0 0 0 0 0 0 0 0 0 0 0 0 0 0 0 0 0 0 0 0 0 0 0 0 0 0 0 0 0 0 0 0 0 0 0 0 0 0 0 0 0 0 0 0 0 0 0 0 0 0 0 0 0 0 0 0 0 0 0 0 0 0 0 0 0 0 0 0 0 0 0 0 0 0 0 0 0 0 0 0 0 0 0 0 0 0 0 0 0 0 0 0 0 0 0 0 0 0 0 0 0 0 0 0 0 0 0 0 0 0 0 0 0 0 0 0 0 0 0 0 0 0 0 0 0 0 0 0 0 0 0 0 0 0 0 0 0 0 0 0 0 0 0 0 0 0 0 0 0 0 0 0 0 0 0 0 0 0 0 0 0 0 0 0 0 0 0 0 0 0 0 0 0 0 0 0 0 0 0 0 0 0 0 0 0 0 0 0 0 0 0 0 0 0 0 0 0 0 0 0 0 0 0 0 0 0 0 0 0 0 0 0 0 0 0 0 0 0 0 0 0 0 0 0 0 0 0 0 0 0 0 0 0 0 0 0 0 0 0 0 0 0 0 0 0 0 0 0 0 0 0 0 0 0 0 0 0 0 0 0 0 0 0 0 0 0 0 0 0 0 0 0 0 0 0 0 0 0 0 0 0 0 0 0 0 0 0 0 0 0 0 0 0 0 0 0 0 0 0 0 0 0 0 0 0 0 0 0 0 0 0 0 0 0 0 0 0 0 0 0 0 0 0 0 0 0 0 0 0 0 0 0 0 0 0 0 0 0 0 0 0 0 0 0 0 0 0 0 0 0 0 0 0 0 0 0 0 0 0 0 0 0 0 0 0 0 0 0 0 0 0 0 0 0 0 0 0 0 0 0 0 0 0 0 0 0 0 0 0 0 0 0 0 0 0 0 0 0 0 0 0 0 0 0 0 0 0 0 0 0 0 0 0 0 0 0 0 0 0 0 0 0 0 0 0 0 0 0 0 0 0 0 0 0 0 0 0 0 0 0 0 0 0 0 0 0 0 0 0 0 0 0 0 0 0 0 0 0 0 0 0 0 0 0 0 0 0 0 0 0 0 0 0 0 0 0 0 0 0 0 0 0 0 0 0 0 0 0 0 0 0 0 0 0 0 0 0 0 0 0 0 0 0 0 0 0 0 0 0 0 0 0 0 0 0 0 0 0 0 0 0 0 0 0 0 0 0 0 0 0 0 0 0 0 0 0 0 0 0 0 0 0 0 0 0 0 0 0 0 0 0 0 0 0 0 0 0 0 0 0 0 0 0 0 0 0 0 0 0 0 0 0 0 0 0 0 0 0 0 0 0 0 0 0 0 0 0 0 0 0 0 0 0 0 0 0 0 0 0 0 0 0 0 0 0 0 0 0 0 0 0 0 0 0 0 0 0 0 0 0 0 0 0 0 0 0 0 0 0 0 0 0 0 0 0 0 0 0 0 0 0 0 0 0 0 0 0 0 0 0 0 0 0 0 0 0 0 0 0 0 0 0 0 0 0 0 0 0 0 0 0 0 0 0 0 0 0 0 0 0 0 0"/>
<parameter id="country.BelgiumtoGhana" value="0 0 0 0 0 0 0 0 0 0 0 0 1 0 0 0 0 0 0 0 0 0 0 0 0 0 0 0 0 0 0 0 0 0 0 0 0 0 0 0 0 0 0 0 0 0 0 0 0 0 0 0 0 0 0 0 0 0 0 0 0 0 0 0 0 0 0 0 0 0 0 0 0 0 0 0 0 0 0 0 0 0 0 0 0 0 0 0 0 0 0 0 0 0 0 0 0 0 0 0 0 0 0 0 0 0 0 0 0 0 0 0 0 0 0 0 0 0 0 0 0 0 0 0 0 0 0 0 0 0 0 0 0 0 0 0 0 0 0 0 0 0 0 0 0 0 0 0 0 0 0 0 0 0 0 0 0 0 0 0 0 0 0 0 0 0 0 0 0 0 0 0 0 0 0 0 0 0 0 0 0 0 0 0 0 0 0 0 0 0 0 0 0 0 0 0 0 0 0 0 0 0 0 0 0 0 0 0 0 0 0 0 0 0 0 0 0 0 0 0 0 0 0 0 0 0 0 0 0 0 0 0 0 0 0 0 0 0 0 0 0 0 0 0 0 0 0 0 0 0 0 0 0 0 0 0 0 0 0 0 0 0 0 0 0 0 0 0 0 0 0 0 0 0 0 0 0 0 0 0 0 0 0 0 0 0 0 0 0 0 0 0 0 0 0 0 0 0 0 0 0 0 0 0 0 0 0 0 0 0 0 0 0 0 0 0 0 0 0 0 0 0 0 0 0 0 0 0 0 0 0 0 0 0 0 0 0 0 0 0 0 0 0 0 0 0 0 0 0 0 0 0 0 0 0 0 0 0 0 0 0 0 0 0 0 0 0 0 0 0 0 0 0 0 0 0 0 0 0 0 0 0 0 0 0 0 0 0 0 0 0 0 0 0 0 0 0 0 0 0 0 0 0 0 0 0 0 0 0 0 0 0 0 0 0 0 0 0 0 0 0 0 0 0 0 0 0 0 0 0 0 0 0 0 0 0 0 0 0 0 0 0 0 0 0 0 0 0 0 0 0 0 0 0 0 0 0 0 0 0 0 0 0 0 0 0 0 0 0 0 0 0 0 0 0 0 0 0 0 0 0 0 0 0 0 0 0 0 0 0 0 0 0 0 0 0 0 0 0 0 0 0 0 0 0 0 0 0 0 0 0 0 0 0 0 0 0 0 0 0 0 0 0 0 0 0 0 0 0 0 0 0 0 0 0 0 0 0 0 0 0 0 0 0 0 0 0 0 0 0 0 0 0 0 0 0 0 0 0 0 0 0 0 0 0 0 0 0 0 0 0 0 0 0 0 0 0 0 0 0 0 0 0 0 0 0 0 0 0 0 0 0 0 0 0 0 0 0 0 0 0 0 0 0 0 0 0 0 0 0 0 0 0 0 0 0 0 0 0 0 0 0 0 0 0 0 0 0 0 0 0 0 0 0 0 0 0 0 0 0 0 0 0 0 0 0 0 0 0 0 0 0 0 0 0 0 0 0 0 0 0 0 0 0 0 0 0 0 0 0 0 0 0 0 0 0 0 0 0 0 0 0 0 0 0 0 0 0 0 0 0 0 0 0 0 0 0 0 0 0 0 0 0 0 0 0 0 0 0 0 0 0 0 0 0 0 0 0 0 0 0 0 0 0 0 0 0 0 0 0 0 0 0 0 0 0 0 0 0 0 0 0 0 0 0 0 0 0 0 0 0 0 0 0 0 0 0 0 0 0 0 0 0 0 0 0 0 0 0 0 0 0 0 0 0 0 0 0 0 0 0 0 0 0"/>
<parameter id="country.BelgiumtoHong_Kong" value="0 0 0 0 0 0 0 0 0 0 0 0 0 1 0 0 0 0 0 0 0 0 0 0 0 0 0 0 0 0 0 0 0 0 0 0 0 0 0 0 0 0 0 0 0 0 0 0 0 0 0 0 0 0 0 0 0 0 0 0 0 0 0 0 0 0 0 0 0 0 0 0 0 0 0 0 0 0 0 0 0 0 0 0 0 0 0 0 0 0 0 0 0 0 0 0 0 0 0 0 0 0 0 0 0 0 0 0 0 0 0 0 0 0 0 0 0 0 0 0 0 0 0 0 0 0 0 0 0 0 0 0 0 0 0 0 0 0 0 0 0 0 0 0 0 0 0 0 0 0 0 0 0 0 0 0 0 0 0 0 0 0 0 0 0 0 0 0 0 0 0 0 0 0 0 0 0 0 0 0 0 0 0 0 0 0 0 0 0 0 0 0 0 0 0 0 0 0 0 0 0 0 0 0 0 0 0 0 0 0 0 0 0 0 0 0 0 0 0 0 0 0 0 0 0 0 0 0 0 0 0 0 0 0 0 0 0 0 0 0 0 0 0 0 0 0 0 0 0 0 0 0 0 0 0 0 0 0 0 0 0 0 0 0 0 0 0 0 0 0 0 0 0 0 0 0 0 0 0 0 0 0 0 0 0 0 0 0 0 0 0 0 0 0 0 0 0 0 0 0 0 0 0 0 0 0 0 0 0 0 0 0 0 0 0 0 0 0 0 0 0 0 0 0 0 0 0 0 0 0 0 0 0 0 0 0 0 0 0 0 0 0 0 0 0 0 0 0 0 0 0 0 0 0 0 0 0 0 0 0 0 0 0 0 0 0 0 0 0 0 0 0 0 0 0 0 0 0 0 0 0 0 0 0 0 0 0 0 0 0 0 0 0 0 0 0 0 0 0 0 0 0 0 0 0 0 0 0 0 0 0 0 0 0 0 0 0 0 0 0 0 0 0 0 0 0 0 0 0 0 0 0 0 0 0 0 0 0 0 0 0 0 0 0 0 0 0 0 0 0 0 0 0 0 0 0 0 0 0 0 0 0 0 0 0 0 0 0 0 0 0 0 0 0 0 0 0 0 0 0 0 0 0 0 0 0 0 0 0 0 0 0 0 0 0 0 0 0 0 0 0 0 0 0 0 0 0 0 0 0 0 0 0 0 0 0 0 0 0 0 0 0 0 0 0 0 0 0 0 0 0 0 0 0 0 0 0 0 0 0 0 0 0 0 0 0 0 0 0 0 0 0 0 0 0 0 0 0 0 0 0 0 0 0 0 0 0 0 0 0 0 0 0 0 0 0 0 0 0 0 0 0 0 0 0 0 0 0 0 0 0 0 0 0 0 0 0 0 0 0 0 0 0 0 0 0 0 0 0 0 0 0 0 0 0 0 0 0 0 0 0 0 0 0 0 0 0 0 0 0 0 0 0 0 0 0 0 0 0 0 0 0 0 0 0 0 0 0 0 0 0 0 0 0 0 0 0 0 0 0 0 0 0 0 0 0 0 0 0 0 0 0 0 0 0 0 0 0 0 0 0 0 0 0 0 0 0 0 0 0 0 0 0 0 0 0 0 0 0 0 0 0 0 0 0 0 0 0 0 0 0 0 0 0 0 0 0 0 0 0 0 0 0 0 0 0 0 0 0 0 0 0 0 0 0 0 0 0 0 0 0 0 0 0 0 0 0 0 0 0 0 0 0 0 0 0 0 0 0 0 0 0 0 0 0 0 0 0 0 0 0 0 0 0 0 0 0 0 0 0 0 0 0 0"/>
<parameter id="country.BelgiumtoIreland" value="0 0 0 0 0 0 0 0 0 0 0 0 0 0 1 0 0 0 0 0 0 0 0 0 0 0 0 0 0 0 0 0 0 0 0 0 0 0 0 0 0 0 0 0 0 0 0 0 0 0 0 0 0 0 0 0 0 0 0 0 0 0 0 0 0 0 0 0 0 0 0 0 0 0 0 0 0 0 0 0 0 0 0 0 0 0 0 0 0 0 0 0 0 0 0 0 0 0 0 0 0 0 0 0 0 0 0 0 0 0 0 0 0 0 0 0 0 0 0 0 0 0 0 0 0 0 0 0 0 0 0 0 0 0 0 0 0 0 0 0 0 0 0 0 0 0 0 0 0 0 0 0 0 0 0 0 0 0 0 0 0 0 0 0 0 0 0 0 0 0 0 0 0 0 0 0 0 0 0 0 0 0 0 0 0 0 0 0 0 0 0 0 0 0 0 0 0 0 0 0 0 0 0 0 0 0 0 0 0 0 0 0 0 0 0 0 0 0 0 0 0 0 0 0 0 0 0 0 0 0 0 0 0 0 0 0 0 0 0 0 0 0 0 0 0 0 0 0 0 0 0 0 0 0 0 0 0 0 0 0 0 0 0 0 0 0 0 0 0 0 0 0 0 0 0 0 0 0 0 0 0 0 0 0 0 0 0 0 0 0 0 0 0 0 0 0 0 0 0 0 0 0 0 0 0 0 0 0 0 0 0 0 0 0 0 0 0 0 0 0 0 0 0 0 0 0 0 0 0 0 0 0 0 0 0 0 0 0 0 0 0 0 0 0 0 0 0 0 0 0 0 0 0 0 0 0 0 0 0 0 0 0 0 0 0 0 0 0 0 0 0 0 0 0 0 0 0 0 0 0 0 0 0 0 0 0 0 0 0 0 0 0 0 0 0 0 0 0 0 0 0 0 0 0 0 0 0 0 0 0 0 0 0 0 0 0 0 0 0 0 0 0 0 0 0 0 0 0 0 0 0 0 0 0 0 0 0 0 0 0 0 0 0 0 0 0 0 0 0 0 0 0 0 0 0 0 0 0 0 0 0 0 0 0 0 0 0 0 0 0 0 0 0 0 0 0 0 0 0 0 0 0 0 0 0 0 0 0 0 0 0 0 0 0 0 0 0 0 0 0 0 0 0 0 0 0 0 0 0 0 0 0 0 0 0 0 0 0 0 0 0 0 0 0 0 0 0 0 0 0 0 0 0 0 0 0 0 0 0 0 0 0 0 0 0 0 0 0 0 0 0 0 0 0 0 0 0 0 0 0 0 0 0 0 0 0 0 0 0 0 0 0 0 0 0 0 0 0 0 0 0 0 0 0 0 0 0 0 0 0 0 0 0 0 0 0 0 0 0 0 0 0 0 0 0 0 0 0 0 0 0 0 0 0 0 0 0 0 0 0 0 0 0 0 0 0 0 0 0 0 0 0 0 0 0 0 0 0 0 0 0 0 0 0 0 0 0 0 0 0 0 0 0 0 0 0 0 0 0 0 0 0 0 0 0 0 0 0 0 0 0 0 0 0 0 0 0 0 0 0 0 0 0 0 0 0 0 0 0 0 0 0 0 0 0 0 0 0 0 0 0 0 0 0 0 0 0 0 0 0 0 0 0 0 0 0 0 0 0 0 0 0 0 0 0 0 0 0 0 0 0 0 0 0 0 0 0 0 0 0 0 0 0 0 0 0 0 0 0 0 0 0 0 0 0 0 0 0 0 0 0 0 0 0 0 0 0 0 0 0 0 0 0 0 0 0 0 0 0 0 0 0 0 0"/>
<parameter id="country.BelgiumtoItaly" value="0 0 0 0 0 0 0 0 0 0 0 0 0 0 0 1 0 0 0 0 0 0 0 0 0 0 0 0 0 0 0 0 0 0 0 0 0 0 0 0 0 0 0 0 0 0 0 0 0 0 0 0 0 0 0 0 0 0 0 0 0 0 0 0 0 0 0 0 0 0 0 0 0 0 0 0 0 0 0 0 0 0 0 0 0 0 0 0 0 0 0 0 0 0 0 0 0 0 0 0 0 0 0 0 0 0 0 0 0 0 0 0 0 0 0 0 0 0 0 0 0 0 0 0 0 0 0 0 0 0 0 0 0 0 0 0 0 0 0 0 0 0 0 0 0 0 0 0 0 0 0 0 0 0 0 0 0 0 0 0 0 0 0 0 0 0 0 0 0 0 0 0 0 0 0 0 0 0 0 0 0 0 0 0 0 0 0 0 0 0 0 0 0 0 0 0 0 0 0 0 0 0 0 0 0 0 0 0 0 0 0 0 0 0 0 0 0 0 0 0 0 0 0 0 0 0 0 0 0 0 0 0 0 0 0 0 0 0 0 0 0 0 0 0 0 0 0 0 0 0 0 0 0 0 0 0 0 0 0 0 0 0 0 0 0 0 0 0 0 0 0 0 0 0 0 0 0 0 0 0 0 0 0 0 0 0 0 0 0 0 0 0 0 0 0 0 0 0 0 0 0 0 0 0 0 0 0 0 0 0 0 0 0 0 0 0 0 0 0 0 0 0 0 0 0 0 0 0 0 0 0 0 0 0 0 0 0 0 0 0 0 0 0 0 0 0 0 0 0 0 0 0 0 0 0 0 0 0 0 0 0 0 0 0 0 0 0 0 0 0 0 0 0 0 0 0 0 0 0 0 0 0 0 0 0 0 0 0 0 0 0 0 0 0 0 0 0 0 0 0 0 0 0 0 0 0 0 0 0 0 0 0 0 0 0 0 0 0 0 0 0 0 0 0 0 0 0 0 0 0 0 0 0 0 0 0 0 0 0 0 0 0 0 0 0 0 0 0 0 0 0 0 0 0 0 0 0 0 0 0 0 0 0 0 0 0 0 0 0 0 0 0 0 0 0 0 0 0 0 0 0 0 0 0 0 0 0 0 0 0 0 0 0 0 0 0 0 0 0 0 0 0 0 0 0 0 0 0 0 0 0 0 0 0 0 0 0 0 0 0 0 0 0 0 0 0 0 0 0 0 0 0 0 0 0 0 0 0 0 0 0 0 0 0 0 0 0 0 0 0 0 0 0 0 0 0 0 0 0 0 0 0 0 0 0 0 0 0 0 0 0 0 0 0 0 0 0 0 0 0 0 0 0 0 0 0 0 0 0 0 0 0 0 0 0 0 0 0 0 0 0 0 0 0 0 0 0 0 0 0 0 0 0 0 0 0 0 0 0 0 0 0 0 0 0 0 0 0 0 0 0 0 0 0 0 0 0 0 0 0 0 0 0 0 0 0 0 0 0 0 0 0 0 0 0 0 0 0 0 0 0 0 0 0 0 0 0 0 0 0 0 0 0 0 0 0 0 0 0 0 0 0 0 0 0 0 0 0 0 0 0 0 0 0 0 0 0 0 0 0 0 0 0 0 0 0 0 0 0 0 0 0 0 0 0 0 0 0 0 0 0 0 0 0 0 0 0 0 0 0 0 0 0 0 0 0 0 0 0 0 0 0 0 0 0 0 0 0 0 0 0 0 0 0 0 0 0 0 0 0 0 0 0 0 0 0 0 0 0 0 0 0 0 0 0 0 0 0 0 0 0 0 0 0"/>
<parameter id="country.BelgiumtoLithuania" value="0 0 0 0 0 0 0 0 0 0 0 0 0 0 0 0 1 0 0 0 0 0 0 0 0 0 0 0 0 0 0 0 0 0 0 0 0 0 0 0 0 0 0 0 0 0 0 0 0 0 0 0 0 0 0 0 0 0 0 0 0 0 0 0 0 0 0 0 0 0 0 0 0 0 0 0 0 0 0 0 0 0 0 0 0 0 0 0 0 0 0 0 0 0 0 0 0 0 0 0 0 0 0 0 0 0 0 0 0 0 0 0 0 0 0 0 0 0 0 0 0 0 0 0 0 0 0 0 0 0 0 0 0 0 0 0 0 0 0 0 0 0 0 0 0 0 0 0 0 0 0 0 0 0 0 0 0 0 0 0 0 0 0 0 0 0 0 0 0 0 0 0 0 0 0 0 0 0 0 0 0 0 0 0 0 0 0 0 0 0 0 0 0 0 0 0 0 0 0 0 0 0 0 0 0 0 0 0 0 0 0 0 0 0 0 0 0 0 0 0 0 0 0 0 0 0 0 0 0 0 0 0 0 0 0 0 0 0 0 0 0 0 0 0 0 0 0 0 0 0 0 0 0 0 0 0 0 0 0 0 0 0 0 0 0 0 0 0 0 0 0 0 0 0 0 0 0 0 0 0 0 0 0 0 0 0 0 0 0 0 0 0 0 0 0 0 0 0 0 0 0 0 0 0 0 0 0 0 0 0 0 0 0 0 0 0 0 0 0 0 0 0 0 0 0 0 0 0 0 0 0 0 0 0 0 0 0 0 0 0 0 0 0 0 0 0 0 0 0 0 0 0 0 0 0 0 0 0 0 0 0 0 0 0 0 0 0 0 0 0 0 0 0 0 0 0 0 0 0 0 0 0 0 0 0 0 0 0 0 0 0 0 0 0 0 0 0 0 0 0 0 0 0 0 0 0 0 0 0 0 0 0 0 0 0 0 0 0 0 0 0 0 0 0 0 0 0 0 0 0 0 0 0 0 0 0 0 0 0 0 0 0 0 0 0 0 0 0 0 0 0 0 0 0 0 0 0 0 0 0 0 0 0 0 0 0 0 0 0 0 0 0 0 0 0 0 0 0 0 0 0 0 0 0 0 0 0 0 0 0 0 0 0 0 0 0 0 0 0 0 0 0 0 0 0 0 0 0 0 0 0 0 0 0 0 0 0 0 0 0 0 0 0 0 0 0 0 0 0 0 0 0 0 0 0 0 0 0 0 0 0 0 0 0 0 0 0 0 0 0 0 0 0 0 0 0 0 0 0 0 0 0 0 0 0 0 0 0 0 0 0 0 0 0 0 0 0 0 0 0 0 0 0 0 0 0 0 0 0 0 0 0 0 0 0 0 0 0 0 0 0 0 0 0 0 0 0 0 0 0 0 0 0 0 0 0 0 0 0 0 0 0 0 0 0 0 0 0 0 0 0 0 0 0 0 0 0 0 0 0 0 0 0 0 0 0 0 0 0 0 0 0 0 0 0 0 0 0 0 0 0 0 0 0 0 0 0 0 0 0 0 0 0 0 0 0 0 0 0 0 0 0 0 0 0 0 0 0 0 0 0 0 0 0 0 0 0 0 0 0 0 0 0 0 0 0 0 0 0 0 0 0 0 0 0 0 0 0 0 0 0 0 0 0 0 0 0 0 0 0 0 0 0 0 0 0 0 0 0 0 0 0 0 0 0 0 0 0 0 0 0 0 0 0 0 0 0 0 0 0 0 0 0 0 0 0 0 0 0 0 0 0 0 0 0 0 0 0 0 0 0 0 0 0"/>
<parameter id="country.BelgiumtoMali" value="0 0 0 0 0 0 0 0 0 0 0 0 0 0 0 0 0 1 0 0 0 0 0 0 0 0 0 0 0 0 0 0 0 0 0 0 0 0 0 0 0 0 0 0 0 0 0 0 0 0 0 0 0 0 0 0 0 0 0 0 0 0 0 0 0 0 0 0 0 0 0 0 0 0 0 0 0 0 0 0 0 0 0 0 0 0 0 0 0 0 0 0 0 0 0 0 0 0 0 0 0 0 0 0 0 0 0 0 0 0 0 0 0 0 0 0 0 0 0 0 0 0 0 0 0 0 0 0 0 0 0 0 0 0 0 0 0 0 0 0 0 0 0 0 0 0 0 0 0 0 0 0 0 0 0 0 0 0 0 0 0 0 0 0 0 0 0 0 0 0 0 0 0 0 0 0 0 0 0 0 0 0 0 0 0 0 0 0 0 0 0 0 0 0 0 0 0 0 0 0 0 0 0 0 0 0 0 0 0 0 0 0 0 0 0 0 0 0 0 0 0 0 0 0 0 0 0 0 0 0 0 0 0 0 0 0 0 0 0 0 0 0 0 0 0 0 0 0 0 0 0 0 0 0 0 0 0 0 0 0 0 0 0 0 0 0 0 0 0 0 0 0 0 0 0 0 0 0 0 0 0 0 0 0 0 0 0 0 0 0 0 0 0 0 0 0 0 0 0 0 0 0 0 0 0 0 0 0 0 0 0 0 0 0 0 0 0 0 0 0 0 0 0 0 0 0 0 0 0 0 0 0 0 0 0 0 0 0 0 0 0 0 0 0 0 0 0 0 0 0 0 0 0 0 0 0 0 0 0 0 0 0 0 0 0 0 0 0 0 0 0 0 0 0 0 0 0 0 0 0 0 0 0 0 0 0 0 0 0 0 0 0 0 0 0 0 0 0 0 0 0 0 0 0 0 0 0 0 0 0 0 0 0 0 0 0 0 0 0 0 0 0 0 0 0 0 0 0 0 0 0 0 0 0 0 0 0 0 0 0 0 0 0 0 0 0 0 0 0 0 0 0 0 0 0 0 0 0 0 0 0 0 0 0 0 0 0 0 0 0 0 0 0 0 0 0 0 0 0 0 0 0 0 0 0 0 0 0 0 0 0 0 0 0 0 0 0 0 0 0 0 0 0 0 0 0 0 0 0 0 0 0 0 0 0 0 0 0 0 0 0 0 0 0 0 0 0 0 0 0 0 0 0 0 0 0 0 0 0 0 0 0 0 0 0 0 0 0 0 0 0 0 0 0 0 0 0 0 0 0 0 0 0 0 0 0 0 0 0 0 0 0 0 0 0 0 0 0 0 0 0 0 0 0 0 0 0 0 0 0 0 0 0 0 0 0 0 0 0 0 0 0 0 0 0 0 0 0 0 0 0 0 0 0 0 0 0 0 0 0 0 0 0 0 0 0 0 0 0 0 0 0 0 0 0 0 0 0 0 0 0 0 0 0 0 0 0 0 0 0 0 0 0 0 0 0 0 0 0 0 0 0 0 0 0 0 0 0 0 0 0 0 0 0 0 0 0 0 0 0 0 0 0 0 0 0 0 0 0 0 0 0 0 0 0 0 0 0 0 0 0 0 0 0 0 0 0 0 0 0 0 0 0 0 0 0 0 0 0 0 0 0 0 0 0 0 0 0 0 0 0 0 0 0 0 0 0 0 0 0 0 0 0 0 0 0 0 0 0 0 0 0 0 0 0 0 0 0 0 0 0 0 0 0 0 0 0 0 0 0 0 0 0 0 0 0 0 0 0 0 0 0 0 0"/>
<parameter id="country.BelgiumtoNigeria" value="0 0 0 0 0 0 0 0 0 0 0 0 0 0 0 0 0 0 1 0 0 0 0 0 0 0 0 0 0 0 0 0 0 0 0 0 0 0 0 0 0 0 0 0 0 0 0 0 0 0 0 0 0 0 0 0 0 0 0 0 0 0 0 0 0 0 0 0 0 0 0 0 0 0 0 0 0 0 0 0 0 0 0 0 0 0 0 0 0 0 0 0 0 0 0 0 0 0 0 0 0 0 0 0 0 0 0 0 0 0 0 0 0 0 0 0 0 0 0 0 0 0 0 0 0 0 0 0 0 0 0 0 0 0 0 0 0 0 0 0 0 0 0 0 0 0 0 0 0 0 0 0 0 0 0 0 0 0 0 0 0 0 0 0 0 0 0 0 0 0 0 0 0 0 0 0 0 0 0 0 0 0 0 0 0 0 0 0 0 0 0 0 0 0 0 0 0 0 0 0 0 0 0 0 0 0 0 0 0 0 0 0 0 0 0 0 0 0 0 0 0 0 0 0 0 0 0 0 0 0 0 0 0 0 0 0 0 0 0 0 0 0 0 0 0 0 0 0 0 0 0 0 0 0 0 0 0 0 0 0 0 0 0 0 0 0 0 0 0 0 0 0 0 0 0 0 0 0 0 0 0 0 0 0 0 0 0 0 0 0 0 0 0 0 0 0 0 0 0 0 0 0 0 0 0 0 0 0 0 0 0 0 0 0 0 0 0 0 0 0 0 0 0 0 0 0 0 0 0 0 0 0 0 0 0 0 0 0 0 0 0 0 0 0 0 0 0 0 0 0 0 0 0 0 0 0 0 0 0 0 0 0 0 0 0 0 0 0 0 0 0 0 0 0 0 0 0 0 0 0 0 0 0 0 0 0 0 0 0 0 0 0 0 0 0 0 0 0 0 0 0 0 0 0 0 0 0 0 0 0 0 0 0 0 0 0 0 0 0 0 0 0 0 0 0 0 0 0 0 0 0 0 0 0 0 0 0 0 0 0 0 0 0 0 0 0 0 0 0 0 0 0 0 0 0 0 0 0 0 0 0 0 0 0 0 0 0 0 0 0 0 0 0 0 0 0 0 0 0 0 0 0 0 0 0 0 0 0 0 0 0 0 0 0 0 0 0 0 0 0 0 0 0 0 0 0 0 0 0 0 0 0 0 0 0 0 0 0 0 0 0 0 0 0 0 0 0 0 0 0 0 0 0 0 0 0 0 0 0 0 0 0 0 0 0 0 0 0 0 0 0 0 0 0 0 0 0 0 0 0 0 0 0 0 0 0 0 0 0 0 0 0 0 0 0 0 0 0 0 0 0 0 0 0 0 0 0 0 0 0 0 0 0 0 0 0 0 0 0 0 0 0 0 0 0 0 0 0 0 0 0 0 0 0 0 0 0 0 0 0 0 0 0 0 0 0 0 0 0 0 0 0 0 0 0 0 0 0 0 0 0 0 0 0 0 0 0 0 0 0 0 0 0 0 0 0 0 0 0 0 0 0 0 0 0 0 0 0 0 0 0 0 0 0 0 0 0 0 0 0 0 0 0 0 0 0 0 0 0 0 0 0 0 0 0 0 0 0 0 0 0 0 0 0 0 0 0 0 0 0 0 0 0 0 0 0 0 0 0 0 0 0 0 0 0 0 0 0 0 0 0 0 0 0 0 0 0 0 0 0 0 0 0 0 0 0 0 0 0 0 0 0 0 0 0 0 0 0 0 0 0 0 0 0 0 0 0 0 0 0 0 0 0 0 0 0 0 0 0 0 0 0 0 0"/>
<parameter id="country.BelgiumtoNorway" value="0 0 0 0 0 0 0 0 0 0 0 0 0 0 0 0 0 0 0 1 0 0 0 0 0 0 0 0 0 0 0 0 0 0 0 0 0 0 0 0 0 0 0 0 0 0 0 0 0 0 0 0 0 0 0 0 0 0 0 0 0 0 0 0 0 0 0 0 0 0 0 0 0 0 0 0 0 0 0 0 0 0 0 0 0 0 0 0 0 0 0 0 0 0 0 0 0 0 0 0 0 0 0 0 0 0 0 0 0 0 0 0 0 0 0 0 0 0 0 0 0 0 0 0 0 0 0 0 0 0 0 0 0 0 0 0 0 0 0 0 0 0 0 0 0 0 0 0 0 0 0 0 0 0 0 0 0 0 0 0 0 0 0 0 0 0 0 0 0 0 0 0 0 0 0 0 0 0 0 0 0 0 0 0 0 0 0 0 0 0 0 0 0 0 0 0 0 0 0 0 0 0 0 0 0 0 0 0 0 0 0 0 0 0 0 0 0 0 0 0 0 0 0 0 0 0 0 0 0 0 0 0 0 0 0 0 0 0 0 0 0 0 0 0 0 0 0 0 0 0 0 0 0 0 0 0 0 0 0 0 0 0 0 0 0 0 0 0 0 0 0 0 0 0 0 0 0 0 0 0 0 0 0 0 0 0 0 0 0 0 0 0 0 0 0 0 0 0 0 0 0 0 0 0 0 0 0 0 0 0 0 0 0 0 0 0 0 0 0 0 0 0 0 0 0 0 0 0 0 0 0 0 0 0 0 0 0 0 0 0 0 0 0 0 0 0 0 0 0 0 0 0 0 0 0 0 0 0 0 0 0 0 0 0 0 0 0 0 0 0 0 0 0 0 0 0 0 0 0 0 0 0 0 0 0 0 0 0 0 0 0 0 0 0 0 0 0 0 0 0 0 0 0 0 0 0 0 0 0 0 0 0 0 0 0 0 0 0 0 0 0 0 0 0 0 0 0 0 0 0 0 0 0 0 0 0 0 0 0 0 0 0 0 0 0 0 0 0 0 0 0 0 0 0 0 0 0 0 0 0 0 0 0 0 0 0 0 0 0 0 0 0 0 0 0 0 0 0 0 0 0 0 0 0 0 0 0 0 0 0 0 0 0 0 0 0 0 0 0 0 0 0 0 0 0 0 0 0 0 0 0 0 0 0 0 0 0 0 0 0 0 0 0 0 0 0 0 0 0 0 0 0 0 0 0 0 0 0 0 0 0 0 0 0 0 0 0 0 0 0 0 0 0 0 0 0 0 0 0 0 0 0 0 0 0 0 0 0 0 0 0 0 0 0 0 0 0 0 0 0 0 0 0 0 0 0 0 0 0 0 0 0 0 0 0 0 0 0 0 0 0 0 0 0 0 0 0 0 0 0 0 0 0 0 0 0 0 0 0 0 0 0 0 0 0 0 0 0 0 0 0 0 0 0 0 0 0 0 0 0 0 0 0 0 0 0 0 0 0 0 0 0 0 0 0 0 0 0 0 0 0 0 0 0 0 0 0 0 0 0 0 0 0 0 0 0 0 0 0 0 0 0 0 0 0 0 0 0 0 0 0 0 0 0 0 0 0 0 0 0 0 0 0 0 0 0 0 0 0 0 0 0 0 0 0 0 0 0 0 0 0 0 0 0 0 0 0 0 0 0 0 0 0 0 0 0 0 0 0 0 0 0 0 0 0 0 0 0 0 0 0 0 0 0 0 0 0 0 0 0 0 0 0 0 0 0 0 0 0 0 0 0 0 0 0 0 0 0 0 0 0 0 0 0"/>
<parameter id="country.BelgiumtoPhilippines" value="0 0 0 0 0 0 0 0 0 0 0 0 0 0 0 0 0 0 0 0 1 0 0 0 0 0 0 0 0 0 0 0 0 0 0 0 0 0 0 0 0 0 0 0 0 0 0 0 0 0 0 0 0 0 0 0 0 0 0 0 0 0 0 0 0 0 0 0 0 0 0 0 0 0 0 0 0 0 0 0 0 0 0 0 0 0 0 0 0 0 0 0 0 0 0 0 0 0 0 0 0 0 0 0 0 0 0 0 0 0 0 0 0 0 0 0 0 0 0 0 0 0 0 0 0 0 0 0 0 0 0 0 0 0 0 0 0 0 0 0 0 0 0 0 0 0 0 0 0 0 0 0 0 0 0 0 0 0 0 0 0 0 0 0 0 0 0 0 0 0 0 0 0 0 0 0 0 0 0 0 0 0 0 0 0 0 0 0 0 0 0 0 0 0 0 0 0 0 0 0 0 0 0 0 0 0 0 0 0 0 0 0 0 0 0 0 0 0 0 0 0 0 0 0 0 0 0 0 0 0 0 0 0 0 0 0 0 0 0 0 0 0 0 0 0 0 0 0 0 0 0 0 0 0 0 0 0 0 0 0 0 0 0 0 0 0 0 0 0 0 0 0 0 0 0 0 0 0 0 0 0 0 0 0 0 0 0 0 0 0 0 0 0 0 0 0 0 0 0 0 0 0 0 0 0 0 0 0 0 0 0 0 0 0 0 0 0 0 0 0 0 0 0 0 0 0 0 0 0 0 0 0 0 0 0 0 0 0 0 0 0 0 0 0 0 0 0 0 0 0 0 0 0 0 0 0 0 0 0 0 0 0 0 0 0 0 0 0 0 0 0 0 0 0 0 0 0 0 0 0 0 0 0 0 0 0 0 0 0 0 0 0 0 0 0 0 0 0 0 0 0 0 0 0 0 0 0 0 0 0 0 0 0 0 0 0 0 0 0 0 0 0 0 0 0 0 0 0 0 0 0 0 0 0 0 0 0 0 0 0 0 0 0 0 0 0 0 0 0 0 0 0 0 0 0 0 0 0 0 0 0 0 0 0 0 0 0 0 0 0 0 0 0 0 0 0 0 0 0 0 0 0 0 0 0 0 0 0 0 0 0 0 0 0 0 0 0 0 0 0 0 0 0 0 0 0 0 0 0 0 0 0 0 0 0 0 0 0 0 0 0 0 0 0 0 0 0 0 0 0 0 0 0 0 0 0 0 0 0 0 0 0 0 0 0 0 0 0 0 0 0 0 0 0 0 0 0 0 0 0 0 0 0 0 0 0 0 0 0 0 0 0 0 0 0 0 0 0 0 0 0 0 0 0 0 0 0 0 0 0 0 0 0 0 0 0 0 0 0 0 0 0 0 0 0 0 0 0 0 0 0 0 0 0 0 0 0 0 0 0 0 0 0 0 0 0 0 0 0 0 0 0 0 0 0 0 0 0 0 0 0 0 0 0 0 0 0 0 0 0 0 0 0 0 0 0 0 0 0 0 0 0 0 0 0 0 0 0 0 0 0 0 0 0 0 0 0 0 0 0 0 0 0 0 0 0 0 0 0 0 0 0 0 0 0 0 0 0 0 0 0 0 0 0 0 0 0 0 0 0 0 0 0 0 0 0 0 0 0 0 0 0 0 0 0 0 0 0 0 0 0 0 0 0 0 0 0 0 0 0 0 0 0 0 0 0 0 0 0 0 0 0 0 0 0 0 0 0 0 0 0 0 0 0 0 0 0 0 0 0 0 0 0 0 0 0 0 0 0 0 0 0 0 0"/>
<parameter id="country.BelgiumtoPortugal" value="0 0 0 0 0 0 0 0 0 0 0 0 0 0 0 0 0 0 0 0 0 1 0 0 0 0 0 0 0 0 0 0 0 0 0 0 0 0 0 0 0 0 0 0 0 0 0 0 0 0 0 0 0 0 0 0 0 0 0 0 0 0 0 0 0 0 0 0 0 0 0 0 0 0 0 0 0 0 0 0 0 0 0 0 0 0 0 0 0 0 0 0 0 0 0 0 0 0 0 0 0 0 0 0 0 0 0 0 0 0 0 0 0 0 0 0 0 0 0 0 0 0 0 0 0 0 0 0 0 0 0 0 0 0 0 0 0 0 0 0 0 0 0 0 0 0 0 0 0 0 0 0 0 0 0 0 0 0 0 0 0 0 0 0 0 0 0 0 0 0 0 0 0 0 0 0 0 0 0 0 0 0 0 0 0 0 0 0 0 0 0 0 0 0 0 0 0 0 0 0 0 0 0 0 0 0 0 0 0 0 0 0 0 0 0 0 0 0 0 0 0 0 0 0 0 0 0 0 0 0 0 0 0 0 0 0 0 0 0 0 0 0 0 0 0 0 0 0 0 0 0 0 0 0 0 0 0 0 0 0 0 0 0 0 0 0 0 0 0 0 0 0 0 0 0 0 0 0 0 0 0 0 0 0 0 0 0 0 0 0 0 0 0 0 0 0 0 0 0 0 0 0 0 0 0 0 0 0 0 0 0 0 0 0 0 0 0 0 0 0 0 0 0 0 0 0 0 0 0 0 0 0 0 0 0 0 0 0 0 0 0 0 0 0 0 0 0 0 0 0 0 0 0 0 0 0 0 0 0 0 0 0 0 0 0 0 0 0 0 0 0 0 0 0 0 0 0 0 0 0 0 0 0 0 0 0 0 0 0 0 0 0 0 0 0 0 0 0 0 0 0 0 0 0 0 0 0 0 0 0 0 0 0 0 0 0 0 0 0 0 0 0 0 0 0 0 0 0 0 0 0 0 0 0 0 0 0 0 0 0 0 0 0 0 0 0 0 0 0 0 0 0 0 0 0 0 0 0 0 0 0 0 0 0 0 0 0 0 0 0 0 0 0 0 0 0 0 0 0 0 0 0 0 0 0 0 0 0 0 0 0 0 0 0 0 0 0 0 0 0 0 0 0 0 0 0 0 0 0 0 0 0 0 0 0 0 0 0 0 0 0 0 0 0 0 0 0 0 0 0 0 0 0 0 0 0 0 0 0 0 0 0 0 0 0 0 0 0 0 0 0 0 0 0 0 0 0 0 0 0 0 0 0 0 0 0 0 0 0 0 0 0 0 0 0 0 0 0 0 0 0 0 0 0 0 0 0 0 0 0 0 0 0 0 0 0 0 0 0 0 0 0 0 0 0 0 0 0 0 0 0 0 0 0 0 0 0 0 0 0 0 0 0 0 0 0 0 0 0 0 0 0 0 0 0 0 0 0 0 0 0 0 0 0 0 0 0 0 0 0 0 0 0 0 0 0 0 0 0 0 0 0 0 0 0 0 0 0 0 0 0 0 0 0 0 0 0 0 0 0 0 0 0 0 0 0 0 0 0 0 0 0 0 0 0 0 0 0 0 0 0 0 0 0 0 0 0 0 0 0 0 0 0 0 0 0 0 0 0 0 0 0 0 0 0 0 0 0 0 0 0 0 0 0 0 0 0 0 0 0 0 0 0 0 0 0 0 0 0 0 0 0 0 0 0 0 0 0 0 0 0 0 0 0 0 0 0 0 0 0 0 0 0 0 0 0 0 0 0 0 0 0 0 0"/>
<parameter id="country.BelgiumtoSouth_Korea" value="0 0 0 0 0 0 0 0 0 0 0 0 0 0 0 0 0 0 0 0 0 0 1 0 0 0 0 0 0 0 0 0 0 0 0 0 0 0 0 0 0 0 0 0 0 0 0 0 0 0 0 0 0 0 0 0 0 0 0 0 0 0 0 0 0 0 0 0 0 0 0 0 0 0 0 0 0 0 0 0 0 0 0 0 0 0 0 0 0 0 0 0 0 0 0 0 0 0 0 0 0 0 0 0 0 0 0 0 0 0 0 0 0 0 0 0 0 0 0 0 0 0 0 0 0 0 0 0 0 0 0 0 0 0 0 0 0 0 0 0 0 0 0 0 0 0 0 0 0 0 0 0 0 0 0 0 0 0 0 0 0 0 0 0 0 0 0 0 0 0 0 0 0 0 0 0 0 0 0 0 0 0 0 0 0 0 0 0 0 0 0 0 0 0 0 0 0 0 0 0 0 0 0 0 0 0 0 0 0 0 0 0 0 0 0 0 0 0 0 0 0 0 0 0 0 0 0 0 0 0 0 0 0 0 0 0 0 0 0 0 0 0 0 0 0 0 0 0 0 0 0 0 0 0 0 0 0 0 0 0 0 0 0 0 0 0 0 0 0 0 0 0 0 0 0 0 0 0 0 0 0 0 0 0 0 0 0 0 0 0 0 0 0 0 0 0 0 0 0 0 0 0 0 0 0 0 0 0 0 0 0 0 0 0 0 0 0 0 0 0 0 0 0 0 0 0 0 0 0 0 0 0 0 0 0 0 0 0 0 0 0 0 0 0 0 0 0 0 0 0 0 0 0 0 0 0 0 0 0 0 0 0 0 0 0 0 0 0 0 0 0 0 0 0 0 0 0 0 0 0 0 0 0 0 0 0 0 0 0 0 0 0 0 0 0 0 0 0 0 0 0 0 0 0 0 0 0 0 0 0 0 0 0 0 0 0 0 0 0 0 0 0 0 0 0 0 0 0 0 0 0 0 0 0 0 0 0 0 0 0 0 0 0 0 0 0 0 0 0 0 0 0 0 0 0 0 0 0 0 0 0 0 0 0 0 0 0 0 0 0 0 0 0 0 0 0 0 0 0 0 0 0 0 0 0 0 0 0 0 0 0 0 0 0 0 0 0 0 0 0 0 0 0 0 0 0 0 0 0 0 0 0 0 0 0 0 0 0 0 0 0 0 0 0 0 0 0 0 0 0 0 0 0 0 0 0 0 0 0 0 0 0 0 0 0 0 0 0 0 0 0 0 0 0 0 0 0 0 0 0 0 0 0 0 0 0 0 0 0 0 0 0 0 0 0 0 0 0 0 0 0 0 0 0 0 0 0 0 0 0 0 0 0 0 0 0 0 0 0 0 0 0 0 0 0 0 0 0 0 0 0 0 0 0 0 0 0 0 0 0 0 0 0 0 0 0 0 0 0 0 0 0 0 0 0 0 0 0 0 0 0 0 0 0 0 0 0 0 0 0 0 0 0 0 0 0 0 0 0 0 0 0 0 0 0 0 0 0 0 0 0 0 0 0 0 0 0 0 0 0 0 0 0 0 0 0 0 0 0 0 0 0 0 0 0 0 0 0 0 0 0 0 0 0 0 0 0 0 0 0 0 0 0 0 0 0 0 0 0 0 0 0 0 0 0 0 0 0 0 0 0 0 0 0 0 0 0 0 0 0 0 0 0 0 0 0 0 0 0 0 0 0 0 0 0 0 0 0 0 0 0 0 0 0 0 0 0 0 0 0 0 0 0 0 0 0 0 0 0 0 0 0 0 0"/>
<parameter id="country.BelgiumtoSpain" value="0 0 0 0 0 0 0 0 0 0 0 0 0 0 0 0 0 0 0 0 0 0 0 1 0 0 0 0 0 0 0 0 0 0 0 0 0 0 0 0 0 0 0 0 0 0 0 0 0 0 0 0 0 0 0 0 0 0 0 0 0 0 0 0 0 0 0 0 0 0 0 0 0 0 0 0 0 0 0 0 0 0 0 0 0 0 0 0 0 0 0 0 0 0 0 0 0 0 0 0 0 0 0 0 0 0 0 0 0 0 0 0 0 0 0 0 0 0 0 0 0 0 0 0 0 0 0 0 0 0 0 0 0 0 0 0 0 0 0 0 0 0 0 0 0 0 0 0 0 0 0 0 0 0 0 0 0 0 0 0 0 0 0 0 0 0 0 0 0 0 0 0 0 0 0 0 0 0 0 0 0 0 0 0 0 0 0 0 0 0 0 0 0 0 0 0 0 0 0 0 0 0 0 0 0 0 0 0 0 0 0 0 0 0 0 0 0 0 0 0 0 0 0 0 0 0 0 0 0 0 0 0 0 0 0 0 0 0 0 0 0 0 0 0 0 0 0 0 0 0 0 0 0 0 0 0 0 0 0 0 0 0 0 0 0 0 0 0 0 0 0 0 0 0 0 0 0 0 0 0 0 0 0 0 0 0 0 0 0 0 0 0 0 0 0 0 0 0 0 0 0 0 0 0 0 0 0 0 0 0 0 0 0 0 0 0 0 0 0 0 0 0 0 0 0 0 0 0 0 0 0 0 0 0 0 0 0 0 0 0 0 0 0 0 0 0 0 0 0 0 0 0 0 0 0 0 0 0 0 0 0 0 0 0 0 0 0 0 0 0 0 0 0 0 0 0 0 0 0 0 0 0 0 0 0 0 0 0 0 0 0 0 0 0 0 0 0 0 0 0 0 0 0 0 0 0 0 0 0 0 0 0 0 0 0 0 0 0 0 0 0 0 0 0 0 0 0 0 0 0 0 0 0 0 0 0 0 0 0 0 0 0 0 0 0 0 0 0 0 0 0 0 0 0 0 0 0 0 0 0 0 0 0 0 0 0 0 0 0 0 0 0 0 0 0 0 0 0 0 0 0 0 0 0 0 0 0 0 0 0 0 0 0 0 0 0 0 0 0 0 0 0 0 0 0 0 0 0 0 0 0 0 0 0 0 0 0 0 0 0 0 0 0 0 0 0 0 0 0 0 0 0 0 0 0 0 0 0 0 0 0 0 0 0 0 0 0 0 0 0 0 0 0 0 0 0 0 0 0 0 0 0 0 0 0 0 0 0 0 0 0 0 0 0 0 0 0 0 0 0 0 0 0 0 0 0 0 0 0 0 0 0 0 0 0 0 0 0 0 0 0 0 0 0 0 0 0 0 0 0 0 0 0 0 0 0 0 0 0 0 0 0 0 0 0 0 0 0 0 0 0 0 0 0 0 0 0 0 0 0 0 0 0 0 0 0 0 0 0 0 0 0 0 0 0 0 0 0 0 0 0 0 0 0 0 0 0 0 0 0 0 0 0 0 0 0 0 0 0 0 0 0 0 0 0 0 0 0 0 0 0 0 0 0 0 0 0 0 0 0 0 0 0 0 0 0 0 0 0 0 0 0 0 0 0 0 0 0 0 0 0 0 0 0 0 0 0 0 0 0 0 0 0 0 0 0 0 0 0 0 0 0 0 0 0 0 0 0 0 0 0 0 0 0 0 0 0 0 0 0 0 0 0 0 0 0 0 0 0 0 0 0 0 0 0 0 0 0 0 0 0 0 0 0"/>
<parameter id="country.BelgiumtoSweden" value="0 0 0 0 0 0 0 0 0 0 0 0 0 0 0 0 0 0 0 0 0 0 0 0 1 0 0 0 0 0 0 0 0 0 0 0 0 0 0 0 0 0 0 0 0 0 0 0 0 0 0 0 0 0 0 0 0 0 0 0 0 0 0 0 0 0 0 0 0 0 0 0 0 0 0 0 0 0 0 0 0 0 0 0 0 0 0 0 0 0 0 0 0 0 0 0 0 0 0 0 0 0 0 0 0 0 0 0 0 0 0 0 0 0 0 0 0 0 0 0 0 0 0 0 0 0 0 0 0 0 0 0 0 0 0 0 0 0 0 0 0 0 0 0 0 0 0 0 0 0 0 0 0 0 0 0 0 0 0 0 0 0 0 0 0 0 0 0 0 0 0 0 0 0 0 0 0 0 0 0 0 0 0 0 0 0 0 0 0 0 0 0 0 0 0 0 0 0 0 0 0 0 0 0 0 0 0 0 0 0 0 0 0 0 0 0 0 0 0 0 0 0 0 0 0 0 0 0 0 0 0 0 0 0 0 0 0 0 0 0 0 0 0 0 0 0 0 0 0 0 0 0 0 0 0 0 0 0 0 0 0 0 0 0 0 0 0 0 0 0 0 0 0 0 0 0 0 0 0 0 0 0 0 0 0 0 0 0 0 0 0 0 0 0 0 0 0 0 0 0 0 0 0 0 0 0 0 0 0 0 0 0 0 0 0 0 0 0 0 0 0 0 0 0 0 0 0 0 0 0 0 0 0 0 0 0 0 0 0 0 0 0 0 0 0 0 0 0 0 0 0 0 0 0 0 0 0 0 0 0 0 0 0 0 0 0 0 0 0 0 0 0 0 0 0 0 0 0 0 0 0 0 0 0 0 0 0 0 0 0 0 0 0 0 0 0 0 0 0 0 0 0 0 0 0 0 0 0 0 0 0 0 0 0 0 0 0 0 0 0 0 0 0 0 0 0 0 0 0 0 0 0 0 0 0 0 0 0 0 0 0 0 0 0 0 0 0 0 0 0 0 0 0 0 0 0 0 0 0 0 0 0 0 0 0 0 0 0 0 0 0 0 0 0 0 0 0 0 0 0 0 0 0 0 0 0 0 0 0 0 0 0 0 0 0 0 0 0 0 0 0 0 0 0 0 0 0 0 0 0 0 0 0 0 0 0 0 0 0 0 0 0 0 0 0 0 0 0 0 0 0 0 0 0 0 0 0 0 0 0 0 0 0 0 0 0 0 0 0 0 0 0 0 0 0 0 0 0 0 0 0 0 0 0 0 0 0 0 0 0 0 0 0 0 0 0 0 0 0 0 0 0 0 0 0 0 0 0 0 0 0 0 0 0 0 0 0 0 0 0 0 0 0 0 0 0 0 0 0 0 0 0 0 0 0 0 0 0 0 0 0 0 0 0 0 0 0 0 0 0 0 0 0 0 0 0 0 0 0 0 0 0 0 0 0 0 0 0 0 0 0 0 0 0 0 0 0 0 0 0 0 0 0 0 0 0 0 0 0 0 0 0 0 0 0 0 0 0 0 0 0 0 0 0 0 0 0 0 0 0 0 0 0 0 0 0 0 0 0 0 0 0 0 0 0 0 0 0 0 0 0 0 0 0 0 0 0 0 0 0 0 0 0 0 0 0 0 0 0 0 0 0 0 0 0 0 0 0 0 0 0 0 0 0 0 0 0 0 0 0 0 0 0 0 0 0 0 0 0 0 0 0 0 0 0 0 0 0 0 0 0 0 0 0 0 0 0 0 0 0 0 0 0 0"/>
<parameter id="country.BelgiumtoSwitzerland" value="0 0 0 0 0 0 0 0 0 0 0 0 0 0 0 0 0 0 0 0 0 0 0 0 0 1 0 0 0 0 0 0 0 0 0 0 0 0 0 0 0 0 0 0 0 0 0 0 0 0 0 0 0 0 0 0 0 0 0 0 0 0 0 0 0 0 0 0 0 0 0 0 0 0 0 0 0 0 0 0 0 0 0 0 0 0 0 0 0 0 0 0 0 0 0 0 0 0 0 0 0 0 0 0 0 0 0 0 0 0 0 0 0 0 0 0 0 0 0 0 0 0 0 0 0 0 0 0 0 0 0 0 0 0 0 0 0 0 0 0 0 0 0 0 0 0 0 0 0 0 0 0 0 0 0 0 0 0 0 0 0 0 0 0 0 0 0 0 0 0 0 0 0 0 0 0 0 0 0 0 0 0 0 0 0 0 0 0 0 0 0 0 0 0 0 0 0 0 0 0 0 0 0 0 0 0 0 0 0 0 0 0 0 0 0 0 0 0 0 0 0 0 0 0 0 0 0 0 0 0 0 0 0 0 0 0 0 0 0 0 0 0 0 0 0 0 0 0 0 0 0 0 0 0 0 0 0 0 0 0 0 0 0 0 0 0 0 0 0 0 0 0 0 0 0 0 0 0 0 0 0 0 0 0 0 0 0 0 0 0 0 0 0 0 0 0 0 0 0 0 0 0 0 0 0 0 0 0 0 0 0 0 0 0 0 0 0 0 0 0 0 0 0 0 0 0 0 0 0 0 0 0 0 0 0 0 0 0 0 0 0 0 0 0 0 0 0 0 0 0 0 0 0 0 0 0 0 0 0 0 0 0 0 0 0 0 0 0 0 0 0 0 0 0 0 0 0 0 0 0 0 0 0 0 0 0 0 0 0 0 0 0 0 0 0 0 0 0 0 0 0 0 0 0 0 0 0 0 0 0 0 0 0 0 0 0 0 0 0 0 0 0 0 0 0 0 0 0 0 0 0 0 0 0 0 0 0 0 0 0 0 0 0 0 0 0 0 0 0 0 0 0 0 0 0 0 0 0 0 0 0 0 0 0 0 0 0 0 0 0 0 0 0 0 0 0 0 0 0 0 0 0 0 0 0 0 0 0 0 0 0 0 0 0 0 0 0 0 0 0 0 0 0 0 0 0 0 0 0 0 0 0 0 0 0 0 0 0 0 0 0 0 0 0 0 0 0 0 0 0 0 0 0 0 0 0 0 0 0 0 0 0 0 0 0 0 0 0 0 0 0 0 0 0 0 0 0 0 0 0 0 0 0 0 0 0 0 0 0 0 0 0 0 0 0 0 0 0 0 0 0 0 0 0 0 0 0 0 0 0 0 0 0 0 0 0 0 0 0 0 0 0 0 0 0 0 0 0 0 0 0 0 0 0 0 0 0 0 0 0 0 0 0 0 0 0 0 0 0 0 0 0 0 0 0 0 0 0 0 0 0 0 0 0 0 0 0 0 0 0 0 0 0 0 0 0 0 0 0 0 0 0 0 0 0 0 0 0 0 0 0 0 0 0 0 0 0 0 0 0 0 0 0 0 0 0 0 0 0 0 0 0 0 0 0 0 0 0 0 0 0 0 0 0 0 0 0 0 0 0 0 0 0 0 0 0 0 0 0 0 0 0 0 0 0 0 0 0 0 0 0 0 0 0 0 0 0 0 0 0 0 0 0 0 0 0 0 0 0 0 0 0 0 0 0 0 0 0 0 0 0 0 0 0 0 0 0 0 0 0 0 0 0 0 0 0 0 0 0 0 0 0 0 0"/>
<parameter id="country.BelgiumtoUK" value="0 0 0 0 0 0 0 0 0 0 0 0 0 0 0 0 0 0 0 0 0 0 0 0 0 0 1 0 0 0 0 0 0 0 0 0 0 0 0 0 0 0 0 0 0 0 0 0 0 0 0 0 0 0 0 0 0 0 0 0 0 0 0 0 0 0 0 0 0 0 0 0 0 0 0 0 0 0 0 0 0 0 0 0 0 0 0 0 0 0 0 0 0 0 0 0 0 0 0 0 0 0 0 0 0 0 0 0 0 0 0 0 0 0 0 0 0 0 0 0 0 0 0 0 0 0 0 0 0 0 0 0 0 0 0 0 0 0 0 0 0 0 0 0 0 0 0 0 0 0 0 0 0 0 0 0 0 0 0 0 0 0 0 0 0 0 0 0 0 0 0 0 0 0 0 0 0 0 0 0 0 0 0 0 0 0 0 0 0 0 0 0 0 0 0 0 0 0 0 0 0 0 0 0 0 0 0 0 0 0 0 0 0 0 0 0 0 0 0 0 0 0 0 0 0 0 0 0 0 0 0 0 0 0 0 0 0 0 0 0 0 0 0 0 0 0 0 0 0 0 0 0 0 0 0 0 0 0 0 0 0 0 0 0 0 0 0 0 0 0 0 0 0 0 0 0 0 0 0 0 0 0 0 0 0 0 0 0 0 0 0 0 0 0 0 0 0 0 0 0 0 0 0 0 0 0 0 0 0 0 0 0 0 0 0 0 0 0 0 0 0 0 0 0 0 0 0 0 0 0 0 0 0 0 0 0 0 0 0 0 0 0 0 0 0 0 0 0 0 0 0 0 0 0 0 0 0 0 0 0 0 0 0 0 0 0 0 0 0 0 0 0 0 0 0 0 0 0 0 0 0 0 0 0 0 0 0 0 0 0 0 0 0 0 0 0 0 0 0 0 0 0 0 0 0 0 0 0 0 0 0 0 0 0 0 0 0 0 0 0 0 0 0 0 0 0 0 0 0 0 0 0 0 0 0 0 0 0 0 0 0 0 0 0 0 0 0 0 0 0 0 0 0 0 0 0 0 0 0 0 0 0 0 0 0 0 0 0 0 0 0 0 0 0 0 0 0 0 0 0 0 0 0 0 0 0 0 0 0 0 0 0 0 0 0 0 0 0 0 0 0 0 0 0 0 0 0 0 0 0 0 0 0 0 0 0 0 0 0 0 0 0 0 0 0 0 0 0 0 0 0 0 0 0 0 0 0 0 0 0 0 0 0 0 0 0 0 0 0 0 0 0 0 0 0 0 0 0 0 0 0 0 0 0 0 0 0 0 0 0 0 0 0 0 0 0 0 0 0 0 0 0 0 0 0 0 0 0 0 0 0 0 0 0 0 0 0 0 0 0 0 0 0 0 0 0 0 0 0 0 0 0 0 0 0 0 0 0 0 0 0 0 0 0 0 0 0 0 0 0 0 0 0 0 0 0 0 0 0 0 0 0 0 0 0 0 0 0 0 0 0 0 0 0 0 0 0 0 0 0 0 0 0 0 0 0 0 0 0 0 0 0 0 0 0 0 0 0 0 0 0 0 0 0 0 0 0 0 0 0 0 0 0 0 0 0 0 0 0 0 0 0 0 0 0 0 0 0 0 0 0 0 0 0 0 0 0 0 0 0 0 0 0 0 0 0 0 0 0 0 0 0 0 0 0 0 0 0 0 0 0 0 0 0 0 0 0 0 0 0 0 0 0 0 0 0 0 0 0 0 0 0 0 0 0 0 0 0 0 0 0 0 0 0 0 0 0 0 0 0 0 0 0 0"/>
<parameter id="country.BelgiumtoUSA" value="0 0 0 0 0 0 0 0 0 0 0 0 0 0 0 0 0 0 0 0 0 0 0 0 0 0 0 1 0 0 0 0 0 0 0 0 0 0 0 0 0 0 0 0 0 0 0 0 0 0 0 0 0 0 0 0 0 0 0 0 0 0 0 0 0 0 0 0 0 0 0 0 0 0 0 0 0 0 0 0 0 0 0 0 0 0 0 0 0 0 0 0 0 0 0 0 0 0 0 0 0 0 0 0 0 0 0 0 0 0 0 0 0 0 0 0 0 0 0 0 0 0 0 0 0 0 0 0 0 0 0 0 0 0 0 0 0 0 0 0 0 0 0 0 0 0 0 0 0 0 0 0 0 0 0 0 0 0 0 0 0 0 0 0 0 0 0 0 0 0 0 0 0 0 0 0 0 0 0 0 0 0 0 0 0 0 0 0 0 0 0 0 0 0 0 0 0 0 0 0 0 0 0 0 0 0 0 0 0 0 0 0 0 0 0 0 0 0 0 0 0 0 0 0 0 0 0 0 0 0 0 0 0 0 0 0 0 0 0 0 0 0 0 0 0 0 0 0 0 0 0 0 0 0 0 0 0 0 0 0 0 0 0 0 0 0 0 0 0 0 0 0 0 0 0 0 0 0 0 0 0 0 0 0 0 0 0 0 0 0 0 0 0 0 0 0 0 0 0 0 0 0 0 0 0 0 0 0 0 0 0 0 0 0 0 0 0 0 0 0 0 0 0 0 0 0 0 0 0 0 0 0 0 0 0 0 0 0 0 0 0 0 0 0 0 0 0 0 0 0 0 0 0 0 0 0 0 0 0 0 0 0 0 0 0 0 0 0 0 0 0 0 0 0 0 0 0 0 0 0 0 0 0 0 0 0 0 0 0 0 0 0 0 0 0 0 0 0 0 0 0 0 0 0 0 0 0 0 0 0 0 0 0 0 0 0 0 0 0 0 0 0 0 0 0 0 0 0 0 0 0 0 0 0 0 0 0 0 0 0 0 0 0 0 0 0 0 0 0 0 0 0 0 0 0 0 0 0 0 0 0 0 0 0 0 0 0 0 0 0 0 0 0 0 0 0 0 0 0 0 0 0 0 0 0 0 0 0 0 0 0 0 0 0 0 0 0 0 0 0 0 0 0 0 0 0 0 0 0 0 0 0 0 0 0 0 0 0 0 0 0 0 0 0 0 0 0 0 0 0 0 0 0 0 0 0 0 0 0 0 0 0 0 0 0 0 0 0 0 0 0 0 0 0 0 0 0 0 0 0 0 0 0 0 0 0 0 0 0 0 0 0 0 0 0 0 0 0 0 0 0 0 0 0 0 0 0 0 0 0 0 0 0 0 0 0 0 0 0 0 0 0 0 0 0 0 0 0 0 0 0 0 0 0 0 0 0 0 0 0 0 0 0 0 0 0 0 0 0 0 0 0 0 0 0 0 0 0 0 0 0 0 0 0 0 0 0 0 0 0 0 0 0 0 0 0 0 0 0 0 0 0 0 0 0 0 0 0 0 0 0 0 0 0 0 0 0 0 0 0 0 0 0 0 0 0 0 0 0 0 0 0 0 0 0 0 0 0 0 0 0 0 0 0 0 0 0 0 0 0 0 0 0 0 0 0 0 0 0 0 0 0 0 0 0 0 0 0 0 0 0 0 0 0 0 0 0 0 0 0 0 0 0 0 0 0 0 0 0 0 0 0 0 0 0 0 0 0 0 0 0 0 0 0 0 0 0 0 0 0 0 0 0 0 0 0 0 0 0 0 0 0 0 0"/>
<parameter id="country.CameroontoBelgium" value="0 0 0 0 0 0 0 0 0 0 0 0 0 0 0 0 0 0 0 0 0 0 0 0 0 0 0 0 1 0 0 0 0 0 0 0 0 0 0 0 0 0 0 0 0 0 0 0 0 0 0 0 0 0 0 0 0 0 0 0 0 0 0 0 0 0 0 0 0 0 0 0 0 0 0 0 0 0 0 0 0 0 0 0 0 0 0 0 0 0 0 0 0 0 0 0 0 0 0 0 0 0 0 0 0 0 0 0 0 0 0 0 0 0 0 0 0 0 0 0 0 0 0 0 0 0 0 0 0 0 0 0 0 0 0 0 0 0 0 0 0 0 0 0 0 0 0 0 0 0 0 0 0 0 0 0 0 0 0 0 0 0 0 0 0 0 0 0 0 0 0 0 0 0 0 0 0 0 0 0 0 0 0 0 0 0 0 0 0 0 0 0 0 0 0 0 0 0 0 0 0 0 0 0 0 0 0 0 0 0 0 0 0 0 0 0 0 0 0 0 0 0 0 0 0 0 0 0 0 0 0 0 0 0 0 0 0 0 0 0 0 0 0 0 0 0 0 0 0 0 0 0 0 0 0 0 0 0 0 0 0 0 0 0 0 0 0 0 0 0 0 0 0 0 0 0 0 0 0 0 0 0 0 0 0 0 0 0 0 0 0 0 0 0 0 0 0 0 0 0 0 0 0 0 0 0 0 0 0 0 0 0 0 0 0 0 0 0 0 0 0 0 0 0 0 0 0 0 0 0 0 0 0 0 0 0 0 0 0 0 0 0 0 0 0 0 0 0 0 0 0 0 0 0 0 0 0 0 0 0 0 0 0 0 0 0 0 0 0 0 0 0 0 0 0 0 0 0 0 0 0 0 0 0 0 0 0 0 0 0 0 0 0 0 0 0 0 0 0 0 0 0 0 0 0 0 0 0 0 0 0 0 0 0 0 0 0 0 0 0 0 0 0 0 0 0 0 0 0 0 0 0 0 0 0 0 0 0 0 0 0 0 0 0 0 0 0 0 0 0 0 0 0 0 0 0 0 0 0 0 0 0 0 0 0 0 0 0 0 0 0 0 0 0 0 0 0 0 0 0 0 0 0 0 0 0 0 0 0 0 0 0 0 0 0 0 0 0 0 0 0 0 0 0 0 0 0 0 0 0 0 0 0 0 0 0 0 0 0 0 0 0 0 0 0 0 0 0 0 0 0 0 0 0 0 0 0 0 0 0 0 0 0 0 0 0 0 0 0 0 0 0 0 0 0 0 0 0 0 0 0 0 0 0 0 0 0 0 0 0 0 0 0 0 0 0 0 0 0 0 0 0 0 0 0 0 0 0 0 0 0 0 0 0 0 0 0 0 0 0 0 0 0 0 0 0 0 0 0 0 0 0 0 0 0 0 0 0 0 0 0 0 0 0 0 0 0 0 0 0 0 0 0 0 0 0 0 0 0 0 0 0 0 0 0 0 0 0 0 0 0 0 0 0 0 0 0 0 0 0 0 0 0 0 0 0 0 0 0 0 0 0 0 0 0 0 0 0 0 0 0 0 0 0 0 0 0 0 0 0 0 0 0 0 0 0 0 0 0 0 0 0 0 0 0 0 0 0 0 0 0 0 0 0 0 0 0 0 0 0 0 0 0 0 0 0 0 0 0 0 0 0 0 0 0 0 0 0 0 0 0 0 0 0 0 0 0 0 0 0 0 0 0 0 0 0 0 0 0 0 0 0 0 0 0 0 0 0 0 0 0 0 0 0 0 0 0 0 0 0 0 0 0 0"/>
<parameter id="country.CameroontoCanada" value="0 0 0 0 0 0 0 0 0 0 0 0 0 0 0 0 0 0 0 0 0 0 0 0 0 0 0 0 0 0 1 0 0 0 0 0 0 0 0 0 0 0 0 0 0 0 0 0 0 0 0 0 0 0 0 0 0 0 0 0 0 0 0 0 0 0 0 0 0 0 0 0 0 0 0 0 0 0 0 0 0 0 0 0 0 0 0 0 0 0 0 0 0 0 0 0 0 0 0 0 0 0 0 0 0 0 0 0 0 0 0 0 0 0 0 0 0 0 0 0 0 0 0 0 0 0 0 0 0 0 0 0 0 0 0 0 0 0 0 0 0 0 0 0 0 0 0 0 0 0 0 0 0 0 0 0 0 0 0 0 0 0 0 0 0 0 0 0 0 0 0 0 0 0 0 0 0 0 0 0 0 0 0 0 0 0 0 0 0 0 0 0 0 0 0 0 0 0 0 0 0 0 0 0 0 0 0 0 0 0 0 0 0 0 0 0 0 0 0 0 0 0 0 0 0 0 0 0 0 0 0 0 0 0 0 0 0 0 0 0 0 0 0 0 0 0 0 0 0 0 0 0 0 0 0 0 0 0 0 0 0 0 0 0 0 0 0 0 0 0 0 0 0 0 0 0 0 0 0 0 0 0 0 0 0 0 0 0 0 0 0 0 0 0 0 0 0 0 0 0 0 0 0 0 0 0 0 0 0 0 0 0 0 0 0 0 0 0 0 0 0 0 0 0 0 0 0 0 0 0 0 0 0 0 0 0 0 0 0 0 0 0 0 0 0 0 0 0 0 0 0 0 0 0 0 0 0 0 0 0 0 0 0 0 0 0 0 0 0 0 0 0 0 0 0 0 0 0 0 0 0 0 0 0 0 0 0 0 0 0 0 0 0 0 0 0 0 0 0 0 0 0 0 0 0 0 0 0 0 0 0 0 0 0 0 0 0 0 0 0 0 0 0 0 0 0 0 0 0 0 0 0 0 0 0 0 0 0 0 0 0 0 0 0 0 0 0 0 0 0 0 0 0 0 0 0 0 0 0 0 0 0 0 0 0 0 0 0 0 0 0 0 0 0 0 0 0 0 0 0 0 0 0 0 0 0 0 0 0 0 0 0 0 0 0 0 0 0 0 0 0 0 0 0 0 0 0 0 0 0 0 0 0 0 0 0 0 0 0 0 0 0 0 0 0 0 0 0 0 0 0 0 0 0 0 0 0 0 0 0 0 0 0 0 0 0 0 0 0 0 0 0 0 0 0 0 0 0 0 0 0 0 0 0 0 0 0 0 0 0 0 0 0 0 0 0 0 0 0 0 0 0 0 0 0 0 0 0 0 0 0 0 0 0 0 0 0 0 0 0 0 0 0 0 0 0 0 0 0 0 0 0 0 0 0 0 0 0 0 0 0 0 0 0 0 0 0 0 0 0 0 0 0 0 0 0 0 0 0 0 0 0 0 0 0 0 0 0 0 0 0 0 0 0 0 0 0 0 0 0 0 0 0 0 0 0 0 0 0 0 0 0 0 0 0 0 0 0 0 0 0 0 0 0 0 0 0 0 0 0 0 0 0 0 0 0 0 0 0 0 0 0 0 0 0 0 0 0 0 0 0 0 0 0 0 0 0 0 0 0 0 0 0 0 0 0 0 0 0 0 0 0 0 0 0 0 0 0 0 0 0 0 0 0 0 0 0 0 0 0 0 0 0 0 0 0 0 0 0 0 0 0 0 0 0 0 0 0 0 0 0 0 0 0 0 0 0 0 0 0 0 0 0 0"/>
<parameter id="country.CameroontoCentral_African_Republic" value="0 0 0 0 0 0 0 0 0 0 0 0 0 0 0 0 0 0 0 0 0 0 0 0 0 0 0 0 0 0 0 1 0 0 0 0 0 0 0 0 0 0 0 0 0 0 0 0 0 0 0 0 0 0 0 0 0 0 0 0 0 0 0 0 0 0 0 0 0 0 0 0 0 0 0 0 0 0 0 0 0 0 0 0 0 0 0 0 0 0 0 0 0 0 0 0 0 0 0 0 0 0 0 0 0 0 0 0 0 0 0 0 0 0 0 0 0 0 0 0 0 0 0 0 0 0 0 0 0 0 0 0 0 0 0 0 0 0 0 0 0 0 0 0 0 0 0 0 0 0 0 0 0 0 0 0 0 0 0 0 0 0 0 0 0 0 0 0 0 0 0 0 0 0 0 0 0 0 0 0 0 0 0 0 0 0 0 0 0 0 0 0 0 0 0 0 0 0 0 0 0 0 0 0 0 0 0 0 0 0 0 0 0 0 0 0 0 0 0 0 0 0 0 0 0 0 0 0 0 0 0 0 0 0 0 0 0 0 0 0 0 0 0 0 0 0 0 0 0 0 0 0 0 0 0 0 0 0 0 0 0 0 0 0 0 0 0 0 0 0 0 0 0 0 0 0 0 0 0 0 0 0 0 0 0 0 0 0 0 0 0 0 0 0 0 0 0 0 0 0 0 0 0 0 0 0 0 0 0 0 0 0 0 0 0 0 0 0 0 0 0 0 0 0 0 0 0 0 0 0 0 0 0 0 0 0 0 0 0 0 0 0 0 0 0 0 0 0 0 0 0 0 0 0 0 0 0 0 0 0 0 0 0 0 0 0 0 0 0 0 0 0 0 0 0 0 0 0 0 0 0 0 0 0 0 0 0 0 0 0 0 0 0 0 0 0 0 0 0 0 0 0 0 0 0 0 0 0 0 0 0 0 0 0 0 0 0 0 0 0 0 0 0 0 0 0 0 0 0 0 0 0 0 0 0 0 0 0 0 0 0 0 0 0 0 0 0 0 0 0 0 0 0 0 0 0 0 0 0 0 0 0 0 0 0 0 0 0 0 0 0 0 0 0 0 0 0 0 0 0 0 0 0 0 0 0 0 0 0 0 0 0 0 0 0 0 0 0 0 0 0 0 0 0 0 0 0 0 0 0 0 0 0 0 0 0 0 0 0 0 0 0 0 0 0 0 0 0 0 0 0 0 0 0 0 0 0 0 0 0 0 0 0 0 0 0 0 0 0 0 0 0 0 0 0 0 0 0 0 0 0 0 0 0 0 0 0 0 0 0 0 0 0 0 0 0 0 0 0 0 0 0 0 0 0 0 0 0 0 0 0 0 0 0 0 0 0 0 0 0 0 0 0 0 0 0 0 0 0 0 0 0 0 0 0 0 0 0 0 0 0 0 0 0 0 0 0 0 0 0 0 0 0 0 0 0 0 0 0 0 0 0 0 0 0 0 0 0 0 0 0 0 0 0 0 0 0 0 0 0 0 0 0 0 0 0 0 0 0 0 0 0 0 0 0 0 0 0 0 0 0 0 0 0 0 0 0 0 0 0 0 0 0 0 0 0 0 0 0 0 0 0 0 0 0 0 0 0 0 0 0 0 0 0 0 0 0 0 0 0 0 0 0 0 0 0 0 0 0 0 0 0 0 0 0 0 0 0 0 0 0 0 0 0 0 0 0 0 0 0 0 0 0 0 0 0 0 0 0 0 0 0 0 0 0 0 0 0 0 0 0 0 0 0 0 0 0 0 0 0 0 0 0 0"/>
<parameter id="country.CameroontoCongo" value="0 0 0 0 0 0 0 0 0 0 0 0 0 0 0 0 0 0 0 0 0 0 0 0 0 0 0 0 0 0 0 0 1 0 0 0 0 0 0 0 0 0 0 0 0 0 0 0 0 0 0 0 0 0 0 0 0 0 0 0 0 0 0 0 0 0 0 0 0 0 0 0 0 0 0 0 0 0 0 0 0 0 0 0 0 0 0 0 0 0 0 0 0 0 0 0 0 0 0 0 0 0 0 0 0 0 0 0 0 0 0 0 0 0 0 0 0 0 0 0 0 0 0 0 0 0 0 0 0 0 0 0 0 0 0 0 0 0 0 0 0 0 0 0 0 0 0 0 0 0 0 0 0 0 0 0 0 0 0 0 0 0 0 0 0 0 0 0 0 0 0 0 0 0 0 0 0 0 0 0 0 0 0 0 0 0 0 0 0 0 0 0 0 0 0 0 0 0 0 0 0 0 0 0 0 0 0 0 0 0 0 0 0 0 0 0 0 0 0 0 0 0 0 0 0 0 0 0 0 0 0 0 0 0 0 0 0 0 0 0 0 0 0 0 0 0 0 0 0 0 0 0 0 0 0 0 0 0 0 0 0 0 0 0 0 0 0 0 0 0 0 0 0 0 0 0 0 0 0 0 0 0 0 0 0 0 0 0 0 0 0 0 0 0 0 0 0 0 0 0 0 0 0 0 0 0 0 0 0 0 0 0 0 0 0 0 0 0 0 0 0 0 0 0 0 0 0 0 0 0 0 0 0 0 0 0 0 0 0 0 0 0 0 0 0 0 0 0 0 0 0 0 0 0 0 0 0 0 0 0 0 0 0 0 0 0 0 0 0 0 0 0 0 0 0 0 0 0 0 0 0 0 0 0 0 0 0 0 0 0 0 0 0 0 0 0 0 0 0 0 0 0 0 0 0 0 0 0 0 0 0 0 0 0 0 0 0 0 0 0 0 0 0 0 0 0 0 0 0 0 0 0 0 0 0 0 0 0 0 0 0 0 0 0 0 0 0 0 0 0 0 0 0 0 0 0 0 0 0 0 0 0 0 0 0 0 0 0 0 0 0 0 0 0 0 0 0 0 0 0 0 0 0 0 0 0 0 0 0 0 0 0 0 0 0 0 0 0 0 0 0 0 0 0 0 0 0 0 0 0 0 0 0 0 0 0 0 0 0 0 0 0 0 0 0 0 0 0 0 0 0 0 0 0 0 0 0 0 0 0 0 0 0 0 0 0 0 0 0 0 0 0 0 0 0 0 0 0 0 0 0 0 0 0 0 0 0 0 0 0 0 0 0 0 0 0 0 0 0 0 0 0 0 0 0 0 0 0 0 0 0 0 0 0 0 0 0 0 0 0 0 0 0 0 0 0 0 0 0 0 0 0 0 0 0 0 0 0 0 0 0 0 0 0 0 0 0 0 0 0 0 0 0 0 0 0 0 0 0 0 0 0 0 0 0 0 0 0 0 0 0 0 0 0 0 0 0 0 0 0 0 0 0 0 0 0 0 0 0 0 0 0 0 0 0 0 0 0 0 0 0 0 0 0 0 0 0 0 0 0 0 0 0 0 0 0 0 0 0 0 0 0 0 0 0 0 0 0 0 0 0 0 0 0 0 0 0 0 0 0 0 0 0 0 0 0 0 0 0 0 0 0 0 0 0 0 0 0 0 0 0 0 0 0 0 0 0 0 0 0 0 0 0 0 0 0 0 0 0 0 0 0 0 0 0 0 0 0 0 0 0 0 0 0 0 0 0 0 0 0 0 0 0 0"/>
<parameter id="country.CameroontoCzech_Republic" value="0 0 0 0 0 0 0 0 0 0 0 0 0 0 0 0 0 0 0 0 0 0 0 0 0 0 0 0 0 0 0 0 0 1 0 0 0 0 0 0 0 0 0 0 0 0 0 0 0 0 0 0 0 0 0 0 0 0 0 0 0 0 0 0 0 0 0 0 0 0 0 0 0 0 0 0 0 0 0 0 0 0 0 0 0 0 0 0 0 0 0 0 0 0 0 0 0 0 0 0 0 0 0 0 0 0 0 0 0 0 0 0 0 0 0 0 0 0 0 0 0 0 0 0 0 0 0 0 0 0 0 0 0 0 0 0 0 0 0 0 0 0 0 0 0 0 0 0 0 0 0 0 0 0 0 0 0 0 0 0 0 0 0 0 0 0 0 0 0 0 0 0 0 0 0 0 0 0 0 0 0 0 0 0 0 0 0 0 0 0 0 0 0 0 0 0 0 0 0 0 0 0 0 0 0 0 0 0 0 0 0 0 0 0 0 0 0 0 0 0 0 0 0 0 0 0 0 0 0 0 0 0 0 0 0 0 0 0 0 0 0 0 0 0 0 0 0 0 0 0 0 0 0 0 0 0 0 0 0 0 0 0 0 0 0 0 0 0 0 0 0 0 0 0 0 0 0 0 0 0 0 0 0 0 0 0 0 0 0 0 0 0 0 0 0 0 0 0 0 0 0 0 0 0 0 0 0 0 0 0 0 0 0 0 0 0 0 0 0 0 0 0 0 0 0 0 0 0 0 0 0 0 0 0 0 0 0 0 0 0 0 0 0 0 0 0 0 0 0 0 0 0 0 0 0 0 0 0 0 0 0 0 0 0 0 0 0 0 0 0 0 0 0 0 0 0 0 0 0 0 0 0 0 0 0 0 0 0 0 0 0 0 0 0 0 0 0 0 0 0 0 0 0 0 0 0 0 0 0 0 0 0 0 0 0 0 0 0 0 0 0 0 0 0 0 0 0 0 0 0 0 0 0 0 0 0 0 0 0 0 0 0 0 0 0 0 0 0 0 0 0 0 0 0 0 0 0 0 0 0 0 0 0 0 0 0 0 0 0 0 0 0 0 0 0 0 0 0 0 0 0 0 0 0 0 0 0 0 0 0 0 0 0 0 0 0 0 0 0 0 0 0 0 0 0 0 0 0 0 0 0 0 0 0 0 0 0 0 0 0 0 0 0 0 0 0 0 0 0 0 0 0 0 0 0 0 0 0 0 0 0 0 0 0 0 0 0 0 0 0 0 0 0 0 0 0 0 0 0 0 0 0 0 0 0 0 0 0 0 0 0 0 0 0 0 0 0 0 0 0 0 0 0 0 0 0 0 0 0 0 0 0 0 0 0 0 0 0 0 0 0 0 0 0 0 0 0 0 0 0 0 0 0 0 0 0 0 0 0 0 0 0 0 0 0 0 0 0 0 0 0 0 0 0 0 0 0 0 0 0 0 0 0 0 0 0 0 0 0 0 0 0 0 0 0 0 0 0 0 0 0 0 0 0 0 0 0 0 0 0 0 0 0 0 0 0 0 0 0 0 0 0 0 0 0 0 0 0 0 0 0 0 0 0 0 0 0 0 0 0 0 0 0 0 0 0 0 0 0 0 0 0 0 0 0 0 0 0 0 0 0 0 0 0 0 0 0 0 0 0 0 0 0 0 0 0 0 0 0 0 0 0 0 0 0 0 0 0 0 0 0 0 0 0 0 0 0 0 0 0 0 0 0 0 0 0 0 0 0 0 0 0 0 0 0 0 0 0 0 0 0 0 0 0"/>
<parameter id="country.CameroontoDRC" value="0 0 0 0 0 0 0 0 0 0 0 0 0 0 0 0 0 0 0 0 0 0 0 0 0 0 0 0 0 0 0 0 0 0 1 0 0 0 0 0 0 0 0 0 0 0 0 0 0 0 0 0 0 0 0 0 0 0 0 0 0 0 0 0 0 0 0 0 0 0 0 0 0 0 0 0 0 0 0 0 0 0 0 0 0 0 0 0 0 0 0 0 0 0 0 0 0 0 0 0 0 0 0 0 0 0 0 0 0 0 0 0 0 0 0 0 0 0 0 0 0 0 0 0 0 0 0 0 0 0 0 0 0 0 0 0 0 0 0 0 0 0 0 0 0 0 0 0 0 0 0 0 0 0 0 0 0 0 0 0 0 0 0 0 0 0 0 0 0 0 0 0 0 0 0 0 0 0 0 0 0 0 0 0 0 0 0 0 0 0 0 0 0 0 0 0 0 0 0 0 0 0 0 0 0 0 0 0 0 0 0 0 0 0 0 0 0 0 0 0 0 0 0 0 0 0 0 0 0 0 0 0 0 0 0 0 0 0 0 0 0 0 0 0 0 0 0 0 0 0 0 0 0 0 0 0 0 0 0 0 0 0 0 0 0 0 0 0 0 0 0 0 0 0 0 0 0 0 0 0 0 0 0 0 0 0 0 0 0 0 0 0 0 0 0 0 0 0 0 0 0 0 0 0 0 0 0 0 0 0 0 0 0 0 0 0 0 0 0 0 0 0 0 0 0 0 0 0 0 0 0 0 0 0 0 0 0 0 0 0 0 0 0 0 0 0 0 0 0 0 0 0 0 0 0 0 0 0 0 0 0 0 0 0 0 0 0 0 0 0 0 0 0 0 0 0 0 0 0 0 0 0 0 0 0 0 0 0 0 0 0 0 0 0 0 0 0 0 0 0 0 0 0 0 0 0 0 0 0 0 0 0 0 0 0 0 0 0 0 0 0 0 0 0 0 0 0 0 0 0 0 0 0 0 0 0 0 0 0 0 0 0 0 0 0 0 0 0 0 0 0 0 0 0 0 0 0 0 0 0 0 0 0 0 0 0 0 0 0 0 0 0 0 0 0 0 0 0 0 0 0 0 0 0 0 0 0 0 0 0 0 0 0 0 0 0 0 0 0 0 0 0 0 0 0 0 0 0 0 0 0 0 0 0 0 0 0 0 0 0 0 0 0 0 0 0 0 0 0 0 0 0 0 0 0 0 0 0 0 0 0 0 0 0 0 0 0 0 0 0 0 0 0 0 0 0 0 0 0 0 0 0 0 0 0 0 0 0 0 0 0 0 0 0 0 0 0 0 0 0 0 0 0 0 0 0 0 0 0 0 0 0 0 0 0 0 0 0 0 0 0 0 0 0 0 0 0 0 0 0 0 0 0 0 0 0 0 0 0 0 0 0 0 0 0 0 0 0 0 0 0 0 0 0 0 0 0 0 0 0 0 0 0 0 0 0 0 0 0 0 0 0 0 0 0 0 0 0 0 0 0 0 0 0 0 0 0 0 0 0 0 0 0 0 0 0 0 0 0 0 0 0 0 0 0 0 0 0 0 0 0 0 0 0 0 0 0 0 0 0 0 0 0 0 0 0 0 0 0 0 0 0 0 0 0 0 0 0 0 0 0 0 0 0 0 0 0 0 0 0 0 0 0 0 0 0 0 0 0 0 0 0 0 0 0 0 0 0 0 0 0 0 0 0 0 0 0 0 0 0 0 0 0 0 0 0 0 0 0 0 0 0 0 0 0 0 0 0 0 0 0 0 0 0"/>
<parameter id="country.CameroontoEquatorial_Guinea" value="0 0 0 0 0 0 0 0 0 0 0 0 0 0 0 0 0 0 0 0 0 0 0 0 0 0 0 0 0 0 0 0 0 0 0 1 0 0 0 0 0 0 0 0 0 0 0 0 0 0 0 0 0 0 0 0 0 0 0 0 0 0 0 0 0 0 0 0 0 0 0 0 0 0 0 0 0 0 0 0 0 0 0 0 0 0 0 0 0 0 0 0 0 0 0 0 0 0 0 0 0 0 0 0 0 0 0 0 0 0 0 0 0 0 0 0 0 0 0 0 0 0 0 0 0 0 0 0 0 0 0 0 0 0 0 0 0 0 0 0 0 0 0 0 0 0 0 0 0 0 0 0 0 0 0 0 0 0 0 0 0 0 0 0 0 0 0 0 0 0 0 0 0 0 0 0 0 0 0 0 0 0 0 0 0 0 0 0 0 0 0 0 0 0 0 0 0 0 0 0 0 0 0 0 0 0 0 0 0 0 0 0 0 0 0 0 0 0 0 0 0 0 0 0 0 0 0 0 0 0 0 0 0 0 0 0 0 0 0 0 0 0 0 0 0 0 0 0 0 0 0 0 0 0 0 0 0 0 0 0 0 0 0 0 0 0 0 0 0 0 0 0 0 0 0 0 0 0 0 0 0 0 0 0 0 0 0 0 0 0 0 0 0 0 0 0 0 0 0 0 0 0 0 0 0 0 0 0 0 0 0 0 0 0 0 0 0 0 0 0 0 0 0 0 0 0 0 0 0 0 0 0 0 0 0 0 0 0 0 0 0 0 0 0 0 0 0 0 0 0 0 0 0 0 0 0 0 0 0 0 0 0 0 0 0 0 0 0 0 0 0 0 0 0 0 0 0 0 0 0 0 0 0 0 0 0 0 0 0 0 0 0 0 0 0 0 0 0 0 0 0 0 0 0 0 0 0 0 0 0 0 0 0 0 0 0 0 0 0 0 0 0 0 0 0 0 0 0 0 0 0 0 0 0 0 0 0 0 0 0 0 0 0 0 0 0 0 0 0 0 0 0 0 0 0 0 0 0 0 0 0 0 0 0 0 0 0 0 0 0 0 0 0 0 0 0 0 0 0 0 0 0 0 0 0 0 0 0 0 0 0 0 0 0 0 0 0 0 0 0 0 0 0 0 0 0 0 0 0 0 0 0 0 0 0 0 0 0 0 0 0 0 0 0 0 0 0 0 0 0 0 0 0 0 0 0 0 0 0 0 0 0 0 0 0 0 0 0 0 0 0 0 0 0 0 0 0 0 0 0 0 0 0 0 0 0 0 0 0 0 0 0 0 0 0 0 0 0 0 0 0 0 0 0 0 0 0 0 0 0 0 0 0 0 0 0 0 0 0 0 0 0 0 0 0 0 0 0 0 0 0 0 0 0 0 0 0 0 0 0 0 0 0 0 0 0 0 0 0 0 0 0 0 0 0 0 0 0 0 0 0 0 0 0 0 0 0 0 0 0 0 0 0 0 0 0 0 0 0 0 0 0 0 0 0 0 0 0 0 0 0 0 0 0 0 0 0 0 0 0 0 0 0 0 0 0 0 0 0 0 0 0 0 0 0 0 0 0 0 0 0 0 0 0 0 0 0 0 0 0 0 0 0 0 0 0 0 0 0 0 0 0 0 0 0 0 0 0 0 0 0 0 0 0 0 0 0 0 0 0 0 0 0 0 0 0 0 0 0 0 0 0 0 0 0 0 0 0 0 0 0 0 0 0 0 0 0 0 0 0 0 0 0 0 0 0 0 0 0 0 0 0 0 0"/>
<parameter id="country.CameroontoFinland" value="0 0 0 0 0 0 0 0 0 0 0 0 0 0 0 0 0 0 0 0 0 0 0 0 0 0 0 0 0 0 0 0 0 0 0 0 1 0 0 0 0 0 0 0 0 0 0 0 0 0 0 0 0 0 0 0 0 0 0 0 0 0 0 0 0 0 0 0 0 0 0 0 0 0 0 0 0 0 0 0 0 0 0 0 0 0 0 0 0 0 0 0 0 0 0 0 0 0 0 0 0 0 0 0 0 0 0 0 0 0 0 0 0 0 0 0 0 0 0 0 0 0 0 0 0 0 0 0 0 0 0 0 0 0 0 0 0 0 0 0 0 0 0 0 0 0 0 0 0 0 0 0 0 0 0 0 0 0 0 0 0 0 0 0 0 0 0 0 0 0 0 0 0 0 0 0 0 0 0 0 0 0 0 0 0 0 0 0 0 0 0 0 0 0 0 0 0 0 0 0 0 0 0 0 0 0 0 0 0 0 0 0 0 0 0 0 0 0 0 0 0 0 0 0 0 0 0 0 0 0 0 0 0 0 0 0 0 0 0 0 0 0 0 0 0 0 0 0 0 0 0 0 0 0 0 0 0 0 0 0 0 0 0 0 0 0 0 0 0 0 0 0 0 0 0 0 0 0 0 0 0 0 0 0 0 0 0 0 0 0 0 0 0 0 0 0 0 0 0 0 0 0 0 0 0 0 0 0 0 0 0 0 0 0 0 0 0 0 0 0 0 0 0 0 0 0 0 0 0 0 0 0 0 0 0 0 0 0 0 0 0 0 0 0 0 0 0 0 0 0 0 0 0 0 0 0 0 0 0 0 0 0 0 0 0 0 0 0 0 0 0 0 0 0 0 0 0 0 0 0 0 0 0 0 0 0 0 0 0 0 0 0 0 0 0 0 0 0 0 0 0 0 0 0 0 0 0 0 0 0 0 0 0 0 0 0 0 0 0 0 0 0 0 0 0 0 0 0 0 0 0 0 0 0 0 0 0 0 0 0 0 0 0 0 0 0 0 0 0 0 0 0 0 0 0 0 0 0 0 0 0 0 0 0 0 0 0 0 0 0 0 0 0 0 0 0 0 0 0 0 0 0 0 0 0 0 0 0 0 0 0 0 0 0 0 0 0 0 0 0 0 0 0 0 0 0 0 0 0 0 0 0 0 0 0 0 0 0 0 0 0 0 0 0 0 0 0 0 0 0 0 0 0 0 0 0 0 0 0 0 0 0 0 0 0 0 0 0 0 0 0 0 0 0 0 0 0 0 0 0 0 0 0 0 0 0 0 0 0 0 0 0 0 0 0 0 0 0 0 0 0 0 0 0 0 0 0 0 0 0 0 0 0 0 0 0 0 0 0 0 0 0 0 0 0 0 0 0 0 0 0 0 0 0 0 0 0 0 0 0 0 0 0 0 0 0 0 0 0 0 0 0 0 0 0 0 0 0 0 0 0 0 0 0 0 0 0 0 0 0 0 0 0 0 0 0 0 0 0 0 0 0 0 0 0 0 0 0 0 0 0 0 0 0 0 0 0 0 0 0 0 0 0 0 0 0 0 0 0 0 0 0 0 0 0 0 0 0 0 0 0 0 0 0 0 0 0 0 0 0 0 0 0 0 0 0 0 0 0 0 0 0 0 0 0 0 0 0 0 0 0 0 0 0 0 0 0 0 0 0 0 0 0 0 0 0 0 0 0 0 0 0 0 0 0 0 0 0 0 0 0 0 0 0 0 0 0 0 0 0 0 0 0 0 0 0 0 0 0 0 0 0 0 0"/>
<parameter id="country.CameroontoFrance" value="0 0 0 0 0 0 0 0 0 0 0 0 0 0 0 0 0 0 0 0 0 0 0 0 0 0 0 0 0 0 0 0 0 0 0 0 0 1 0 0 0 0 0 0 0 0 0 0 0 0 0 0 0 0 0 0 0 0 0 0 0 0 0 0 0 0 0 0 0 0 0 0 0 0 0 0 0 0 0 0 0 0 0 0 0 0 0 0 0 0 0 0 0 0 0 0 0 0 0 0 0 0 0 0 0 0 0 0 0 0 0 0 0 0 0 0 0 0 0 0 0 0 0 0 0 0 0 0 0 0 0 0 0 0 0 0 0 0 0 0 0 0 0 0 0 0 0 0 0 0 0 0 0 0 0 0 0 0 0 0 0 0 0 0 0 0 0 0 0 0 0 0 0 0 0 0 0 0 0 0 0 0 0 0 0 0 0 0 0 0 0 0 0 0 0 0 0 0 0 0 0 0 0 0 0 0 0 0 0 0 0 0 0 0 0 0 0 0 0 0 0 0 0 0 0 0 0 0 0 0 0 0 0 0 0 0 0 0 0 0 0 0 0 0 0 0 0 0 0 0 0 0 0 0 0 0 0 0 0 0 0 0 0 0 0 0 0 0 0 0 0 0 0 0 0 0 0 0 0 0 0 0 0 0 0 0 0 0 0 0 0 0 0 0 0 0 0 0 0 0 0 0 0 0 0 0 0 0 0 0 0 0 0 0 0 0 0 0 0 0 0 0 0 0 0 0 0 0 0 0 0 0 0 0 0 0 0 0 0 0 0 0 0 0 0 0 0 0 0 0 0 0 0 0 0 0 0 0 0 0 0 0 0 0 0 0 0 0 0 0 0 0 0 0 0 0 0 0 0 0 0 0 0 0 0 0 0 0 0 0 0 0 0 0 0 0 0 0 0 0 0 0 0 0 0 0 0 0 0 0 0 0 0 0 0 0 0 0 0 0 0 0 0 0 0 0 0 0 0 0 0 0 0 0 0 0 0 0 0 0 0 0 0 0 0 0 0 0 0 0 0 0 0 0 0 0 0 0 0 0 0 0 0 0 0 0 0 0 0 0 0 0 0 0 0 0 0 0 0 0 0 0 0 0 0 0 0 0 0 0 0 0 0 0 0 0 0 0 0 0 0 0 0 0 0 0 0 0 0 0 0 0 0 0 0 0 0 0 0 0 0 0 0 0 0 0 0 0 0 0 0 0 0 0 0 0 0 0 0 0 0 0 0 0 0 0 0 0 0 0 0 0 0 0 0 0 0 0 0 0 0 0 0 0 0 0 0 0 0 0 0 0 0 0 0 0 0 0 0 0 0 0 0 0 0 0 0 0 0 0 0 0 0 0 0 0 0 0 0 0 0 0 0 0 0 0 0 0 0 0 0 0 0 0 0 0 0 0 0 0 0 0 0 0 0 0 0 0 0 0 0 0 0 0 0 0 0 0 0 0 0 0 0 0 0 0 0 0 0 0 0 0 0 0 0 0 0 0 0 0 0 0 0 0 0 0 0 0 0 0 0 0 0 0 0 0 0 0 0 0 0 0 0 0 0 0 0 0 0 0 0 0 0 0 0 0 0 0 0 0 0 0 0 0 0 0 0 0 0 0 0 0 0 0 0 0 0 0 0 0 0 0 0 0 0 0 0 0 0 0 0 0 0 0 0 0 0 0 0 0 0 0 0 0 0 0 0 0 0 0 0 0 0 0 0 0 0 0 0 0 0 0 0 0 0 0 0 0 0 0 0 0 0 0 0 0 0 0 0 0 0 0 0 0"/>
<parameter id="country.CameroontoGabon" value="0 0 0 0 0 0 0 0 0 0 0 0 0 0 0 0 0 0 0 0 0 0 0 0 0 0 0 0 0 0 0 0 0 0 0 0 0 0 1 0 0 0 0 0 0 0 0 0 0 0 0 0 0 0 0 0 0 0 0 0 0 0 0 0 0 0 0 0 0 0 0 0 0 0 0 0 0 0 0 0 0 0 0 0 0 0 0 0 0 0 0 0 0 0 0 0 0 0 0 0 0 0 0 0 0 0 0 0 0 0 0 0 0 0 0 0 0 0 0 0 0 0 0 0 0 0 0 0 0 0 0 0 0 0 0 0 0 0 0 0 0 0 0 0 0 0 0 0 0 0 0 0 0 0 0 0 0 0 0 0 0 0 0 0 0 0 0 0 0 0 0 0 0 0 0 0 0 0 0 0 0 0 0 0 0 0 0 0 0 0 0 0 0 0 0 0 0 0 0 0 0 0 0 0 0 0 0 0 0 0 0 0 0 0 0 0 0 0 0 0 0 0 0 0 0 0 0 0 0 0 0 0 0 0 0 0 0 0 0 0 0 0 0 0 0 0 0 0 0 0 0 0 0 0 0 0 0 0 0 0 0 0 0 0 0 0 0 0 0 0 0 0 0 0 0 0 0 0 0 0 0 0 0 0 0 0 0 0 0 0 0 0 0 0 0 0 0 0 0 0 0 0 0 0 0 0 0 0 0 0 0 0 0 0 0 0 0 0 0 0 0 0 0 0 0 0 0 0 0 0 0 0 0 0 0 0 0 0 0 0 0 0 0 0 0 0 0 0 0 0 0 0 0 0 0 0 0 0 0 0 0 0 0 0 0 0 0 0 0 0 0 0 0 0 0 0 0 0 0 0 0 0 0 0 0 0 0 0 0 0 0 0 0 0 0 0 0 0 0 0 0 0 0 0 0 0 0 0 0 0 0 0 0 0 0 0 0 0 0 0 0 0 0 0 0 0 0 0 0 0 0 0 0 0 0 0 0 0 0 0 0 0 0 0 0 0 0 0 0 0 0 0 0 0 0 0 0 0 0 0 0 0 0 0 0 0 0 0 0 0 0 0 0 0 0 0 0 0 0 0 0 0 0 0 0 0 0 0 0 0 0 0 0 0 0 0 0 0 0 0 0 0 0 0 0 0 0 0 0 0 0 0 0 0 0 0 0 0 0 0 0 0 0 0 0 0 0 0 0 0 0 0 0 0 0 0 0 0 0 0 0 0 0 0 0 0 0 0 0 0 0 0 0 0 0 0 0 0 0 0 0 0 0 0 0 0 0 0 0 0 0 0 0 0 0 0 0 0 0 0 0 0 0 0 0 0 0 0 0 0 0 0 0 0 0 0 0 0 0 0 0 0 0 0 0 0 0 0 0 0 0 0 0 0 0 0 0 0 0 0 0 0 0 0 0 0 0 0 0 0 0 0 0 0 0 0 0 0 0 0 0 0 0 0 0 0 0 0 0 0 0 0 0 0 0 0 0 0 0 0 0 0 0 0 0 0 0 0 0 0 0 0 0 0 0 0 0 0 0 0 0 0 0 0 0 0 0 0 0 0 0 0 0 0 0 0 0 0 0 0 0 0 0 0 0 0 0 0 0 0 0 0 0 0 0 0 0 0 0 0 0 0 0 0 0 0 0 0 0 0 0 0 0 0 0 0 0 0 0 0 0 0 0 0 0 0 0 0 0 0 0 0 0 0 0 0 0 0 0 0 0 0 0 0 0 0 0 0 0 0 0 0 0 0 0 0 0 0 0 0 0 0 0 0"/>
<parameter id="country.CameroontoGermany" value="0 0 0 0 0 0 0 0 0 0 0 0 0 0 0 0 0 0 0 0 0 0 0 0 0 0 0 0 0 0 0 0 0 0 0 0 0 0 0 1 0 0 0 0 0 0 0 0 0 0 0 0 0 0 0 0 0 0 0 0 0 0 0 0 0 0 0 0 0 0 0 0 0 0 0 0 0 0 0 0 0 0 0 0 0 0 0 0 0 0 0 0 0 0 0 0 0 0 0 0 0 0 0 0 0 0 0 0 0 0 0 0 0 0 0 0 0 0 0 0 0 0 0 0 0 0 0 0 0 0 0 0 0 0 0 0 0 0 0 0 0 0 0 0 0 0 0 0 0 0 0 0 0 0 0 0 0 0 0 0 0 0 0 0 0 0 0 0 0 0 0 0 0 0 0 0 0 0 0 0 0 0 0 0 0 0 0 0 0 0 0 0 0 0 0 0 0 0 0 0 0 0 0 0 0 0 0 0 0 0 0 0 0 0 0 0 0 0 0 0 0 0 0 0 0 0 0 0 0 0 0 0 0 0 0 0 0 0 0 0 0 0 0 0 0 0 0 0 0 0 0 0 0 0 0 0 0 0 0 0 0 0 0 0 0 0 0 0 0 0 0 0 0 0 0 0 0 0 0 0 0 0 0 0 0 0 0 0 0 0 0 0 0 0 0 0 0 0 0 0 0 0 0 0 0 0 0 0 0 0 0 0 0 0 0 0 0 0 0 0 0 0 0 0 0 0 0 0 0 0 0 0 0 0 0 0 0 0 0 0 0 0 0 0 0 0 0 0 0 0 0 0 0 0 0 0 0 0 0 0 0 0 0 0 0 0 0 0 0 0 0 0 0 0 0 0 0 0 0 0 0 0 0 0 0 0 0 0 0 0 0 0 0 0 0 0 0 0 0 0 0 0 0 0 0 0 0 0 0 0 0 0 0 0 0 0 0 0 0 0 0 0 0 0 0 0 0 0 0 0 0 0 0 0 0 0 0 0 0 0 0 0 0 0 0 0 0 0 0 0 0 0 0 0 0 0 0 0 0 0 0 0 0 0 0 0 0 0 0 0 0 0 0 0 0 0 0 0 0 0 0 0 0 0 0 0 0 0 0 0 0 0 0 0 0 0 0 0 0 0 0 0 0 0 0 0 0 0 0 0 0 0 0 0 0 0 0 0 0 0 0 0 0 0 0 0 0 0 0 0 0 0 0 0 0 0 0 0 0 0 0 0 0 0 0 0 0 0 0 0 0 0 0 0 0 0 0 0 0 0 0 0 0 0 0 0 0 0 0 0 0 0 0 0 0 0 0 0 0 0 0 0 0 0 0 0 0 0 0 0 0 0 0 0 0 0 0 0 0 0 0 0 0 0 0 0 0 0 0 0 0 0 0 0 0 0 0 0 0 0 0 0 0 0 0 0 0 0 0 0 0 0 0 0 0 0 0 0 0 0 0 0 0 0 0 0 0 0 0 0 0 0 0 0 0 0 0 0 0 0 0 0 0 0 0 0 0 0 0 0 0 0 0 0 0 0 0 0 0 0 0 0 0 0 0 0 0 0 0 0 0 0 0 0 0 0 0 0 0 0 0 0 0 0 0 0 0 0 0 0 0 0 0 0 0 0 0 0 0 0 0 0 0 0 0 0 0 0 0 0 0 0 0 0 0 0 0 0 0 0 0 0 0 0 0 0 0 0 0 0 0 0 0 0 0 0 0 0 0 0 0 0 0 0 0 0 0 0 0 0 0 0 0 0 0 0 0 0 0 0 0 0 0 0"/>
<parameter id="country.CameroontoGhana" value="0 0 0 0 0 0 0 0 0 0 0 0 0 0 0 0 0 0 0 0 0 0 0 0 0 0 0 0 0 0 0 0 0 0 0 0 0 0 0 0 1 0 0 0 0 0 0 0 0 0 0 0 0 0 0 0 0 0 0 0 0 0 0 0 0 0 0 0 0 0 0 0 0 0 0 0 0 0 0 0 0 0 0 0 0 0 0 0 0 0 0 0 0 0 0 0 0 0 0 0 0 0 0 0 0 0 0 0 0 0 0 0 0 0 0 0 0 0 0 0 0 0 0 0 0 0 0 0 0 0 0 0 0 0 0 0 0 0 0 0 0 0 0 0 0 0 0 0 0 0 0 0 0 0 0 0 0 0 0 0 0 0 0 0 0 0 0 0 0 0 0 0 0 0 0 0 0 0 0 0 0 0 0 0 0 0 0 0 0 0 0 0 0 0 0 0 0 0 0 0 0 0 0 0 0 0 0 0 0 0 0 0 0 0 0 0 0 0 0 0 0 0 0 0 0 0 0 0 0 0 0 0 0 0 0 0 0 0 0 0 0 0 0 0 0 0 0 0 0 0 0 0 0 0 0 0 0 0 0 0 0 0 0 0 0 0 0 0 0 0 0 0 0 0 0 0 0 0 0 0 0 0 0 0 0 0 0 0 0 0 0 0 0 0 0 0 0 0 0 0 0 0 0 0 0 0 0 0 0 0 0 0 0 0 0 0 0 0 0 0 0 0 0 0 0 0 0 0 0 0 0 0 0 0 0 0 0 0 0 0 0 0 0 0 0 0 0 0 0 0 0 0 0 0 0 0 0 0 0 0 0 0 0 0 0 0 0 0 0 0 0 0 0 0 0 0 0 0 0 0 0 0 0 0 0 0 0 0 0 0 0 0 0 0 0 0 0 0 0 0 0 0 0 0 0 0 0 0 0 0 0 0 0 0 0 0 0 0 0 0 0 0 0 0 0 0 0 0 0 0 0 0 0 0 0 0 0 0 0 0 0 0 0 0 0 0 0 0 0 0 0 0 0 0 0 0 0 0 0 0 0 0 0 0 0 0 0 0 0 0 0 0 0 0 0 0 0 0 0 0 0 0 0 0 0 0 0 0 0 0 0 0 0 0 0 0 0 0 0 0 0 0 0 0 0 0 0 0 0 0 0 0 0 0 0 0 0 0 0 0 0 0 0 0 0 0 0 0 0 0 0 0 0 0 0 0 0 0 0 0 0 0 0 0 0 0 0 0 0 0 0 0 0 0 0 0 0 0 0 0 0 0 0 0 0 0 0 0 0 0 0 0 0 0 0 0 0 0 0 0 0 0 0 0 0 0 0 0 0 0 0 0 0 0 0 0 0 0 0 0 0 0 0 0 0 0 0 0 0 0 0 0 0 0 0 0 0 0 0 0 0 0 0 0 0 0 0 0 0 0 0 0 0 0 0 0 0 0 0 0 0 0 0 0 0 0 0 0 0 0 0 0 0 0 0 0 0 0 0 0 0 0 0 0 0 0 0 0 0 0 0 0 0 0 0 0 0 0 0 0 0 0 0 0 0 0 0 0 0 0 0 0 0 0 0 0 0 0 0 0 0 0 0 0 0 0 0 0 0 0 0 0 0 0 0 0 0 0 0 0 0 0 0 0 0 0 0 0 0 0 0 0 0 0 0 0 0 0 0 0 0 0 0 0 0 0 0 0 0 0 0 0 0 0 0 0 0 0 0 0 0 0 0 0 0 0 0 0 0 0 0 0 0 0 0 0 0 0 0 0 0 0 0 0"/>
<parameter id="country.CameroontoHong_Kong" value="0 0 0 0 0 0 0 0 0 0 0 0 0 0 0 0 0 0 0 0 0 0 0 0 0 0 0 0 0 0 0 0 0 0 0 0 0 0 0 0 0 1 0 0 0 0 0 0 0 0 0 0 0 0 0 0 0 0 0 0 0 0 0 0 0 0 0 0 0 0 0 0 0 0 0 0 0 0 0 0 0 0 0 0 0 0 0 0 0 0 0 0 0 0 0 0 0 0 0 0 0 0 0 0 0 0 0 0 0 0 0 0 0 0 0 0 0 0 0 0 0 0 0 0 0 0 0 0 0 0 0 0 0 0 0 0 0 0 0 0 0 0 0 0 0 0 0 0 0 0 0 0 0 0 0 0 0 0 0 0 0 0 0 0 0 0 0 0 0 0 0 0 0 0 0 0 0 0 0 0 0 0 0 0 0 0 0 0 0 0 0 0 0 0 0 0 0 0 0 0 0 0 0 0 0 0 0 0 0 0 0 0 0 0 0 0 0 0 0 0 0 0 0 0 0 0 0 0 0 0 0 0 0 0 0 0 0 0 0 0 0 0 0 0 0 0 0 0 0 0 0 0 0 0 0 0 0 0 0 0 0 0 0 0 0 0 0 0 0 0 0 0 0 0 0 0 0 0 0 0 0 0 0 0 0 0 0 0 0 0 0 0 0 0 0 0 0 0 0 0 0 0 0 0 0 0 0 0 0 0 0 0 0 0 0 0 0 0 0 0 0 0 0 0 0 0 0 0 0 0 0 0 0 0 0 0 0 0 0 0 0 0 0 0 0 0 0 0 0 0 0 0 0 0 0 0 0 0 0 0 0 0 0 0 0 0 0 0 0 0 0 0 0 0 0 0 0 0 0 0 0 0 0 0 0 0 0 0 0 0 0 0 0 0 0 0 0 0 0 0 0 0 0 0 0 0 0 0 0 0 0 0 0 0 0 0 0 0 0 0 0 0 0 0 0 0 0 0 0 0 0 0 0 0 0 0 0 0 0 0 0 0 0 0 0 0 0 0 0 0 0 0 0 0 0 0 0 0 0 0 0 0 0 0 0 0 0 0 0 0 0 0 0 0 0 0 0 0 0 0 0 0 0 0 0 0 0 0 0 0 0 0 0 0 0 0 0 0 0 0 0 0 0 0 0 0 0 0 0 0 0 0 0 0 0 0 0 0 0 0 0 0 0 0 0 0 0 0 0 0 0 0 0 0 0 0 0 0 0 0 0 0 0 0 0 0 0 0 0 0 0 0 0 0 0 0 0 0 0 0 0 0 0 0 0 0 0 0 0 0 0 0 0 0 0 0 0 0 0 0 0 0 0 0 0 0 0 0 0 0 0 0 0 0 0 0 0 0 0 0 0 0 0 0 0 0 0 0 0 0 0 0 0 0 0 0 0 0 0 0 0 0 0 0 0 0 0 0 0 0 0 0 0 0 0 0 0 0 0 0 0 0 0 0 0 0 0 0 0 0 0 0 0 0 0 0 0 0 0 0 0 0 0 0 0 0 0 0 0 0 0 0 0 0 0 0 0 0 0 0 0 0 0 0 0 0 0 0 0 0 0 0 0 0 0 0 0 0 0 0 0 0 0 0 0 0 0 0 0 0 0 0 0 0 0 0 0 0 0 0 0 0 0 0 0 0 0 0 0 0 0 0 0 0 0 0 0 0 0 0 0 0 0 0 0 0 0 0 0 0 0 0 0 0 0 0 0 0 0 0 0 0 0 0 0 0 0 0 0 0 0 0 0 0 0 0 0 0 0 0 0 0 0 0"/>
<parameter id="country.CameroontoIreland" value="0 0 0 0 0 0 0 0 0 0 0 0 0 0 0 0 0 0 0 0 0 0 0 0 0 0 0 0 0 0 0 0 0 0 0 0 0 0 0 0 0 0 1 0 0 0 0 0 0 0 0 0 0 0 0 0 0 0 0 0 0 0 0 0 0 0 0 0 0 0 0 0 0 0 0 0 0 0 0 0 0 0 0 0 0 0 0 0 0 0 0 0 0 0 0 0 0 0 0 0 0 0 0 0 0 0 0 0 0 0 0 0 0 0 0 0 0 0 0 0 0 0 0 0 0 0 0 0 0 0 0 0 0 0 0 0 0 0 0 0 0 0 0 0 0 0 0 0 0 0 0 0 0 0 0 0 0 0 0 0 0 0 0 0 0 0 0 0 0 0 0 0 0 0 0 0 0 0 0 0 0 0 0 0 0 0 0 0 0 0 0 0 0 0 0 0 0 0 0 0 0 0 0 0 0 0 0 0 0 0 0 0 0 0 0 0 0 0 0 0 0 0 0 0 0 0 0 0 0 0 0 0 0 0 0 0 0 0 0 0 0 0 0 0 0 0 0 0 0 0 0 0 0 0 0 0 0 0 0 0 0 0 0 0 0 0 0 0 0 0 0 0 0 0 0 0 0 0 0 0 0 0 0 0 0 0 0 0 0 0 0 0 0 0 0 0 0 0 0 0 0 0 0 0 0 0 0 0 0 0 0 0 0 0 0 0 0 0 0 0 0 0 0 0 0 0 0 0 0 0 0 0 0 0 0 0 0 0 0 0 0 0 0 0 0 0 0 0 0 0 0 0 0 0 0 0 0 0 0 0 0 0 0 0 0 0 0 0 0 0 0 0 0 0 0 0 0 0 0 0 0 0 0 0 0 0 0 0 0 0 0 0 0 0 0 0 0 0 0 0 0 0 0 0 0 0 0 0 0 0 0 0 0 0 0 0 0 0 0 0 0 0 0 0 0 0 0 0 0 0 0 0 0 0 0 0 0 0 0 0 0 0 0 0 0 0 0 0 0 0 0 0 0 0 0 0 0 0 0 0 0 0 0 0 0 0 0 0 0 0 0 0 0 0 0 0 0 0 0 0 0 0 0 0 0 0 0 0 0 0 0 0 0 0 0 0 0 0 0 0 0 0 0 0 0 0 0 0 0 0 0 0 0 0 0 0 0 0 0 0 0 0 0 0 0 0 0 0 0 0 0 0 0 0 0 0 0 0 0 0 0 0 0 0 0 0 0 0 0 0 0 0 0 0 0 0 0 0 0 0 0 0 0 0 0 0 0 0 0 0 0 0 0 0 0 0 0 0 0 0 0 0 0 0 0 0 0 0 0 0 0 0 0 0 0 0 0 0 0 0 0 0 0 0 0 0 0 0 0 0 0 0 0 0 0 0 0 0 0 0 0 0 0 0 0 0 0 0 0 0 0 0 0 0 0 0 0 0 0 0 0 0 0 0 0 0 0 0 0 0 0 0 0 0 0 0 0 0 0 0 0 0 0 0 0 0 0 0 0 0 0 0 0 0 0 0 0 0 0 0 0 0 0 0 0 0 0 0 0 0 0 0 0 0 0 0 0 0 0 0 0 0 0 0 0 0 0 0 0 0 0 0 0 0 0 0 0 0 0 0 0 0 0 0 0 0 0 0 0 0 0 0 0 0 0 0 0 0 0 0 0 0 0 0 0 0 0 0 0 0 0 0 0 0 0 0 0 0 0 0 0 0 0 0 0 0 0 0 0 0 0 0 0 0 0 0 0 0 0 0 0 0 0 0"/>
<parameter id="country.CameroontoItaly" value="0 0 0 0 0 0 0 0 0 0 0 0 0 0 0 0 0 0 0 0 0 0 0 0 0 0 0 0 0 0 0 0 0 0 0 0 0 0 0 0 0 0 0 1 0 0 0 0 0 0 0 0 0 0 0 0 0 0 0 0 0 0 0 0 0 0 0 0 0 0 0 0 0 0 0 0 0 0 0 0 0 0 0 0 0 0 0 0 0 0 0 0 0 0 0 0 0 0 0 0 0 0 0 0 0 0 0 0 0 0 0 0 0 0 0 0 0 0 0 0 0 0 0 0 0 0 0 0 0 0 0 0 0 0 0 0 0 0 0 0 0 0 0 0 0 0 0 0 0 0 0 0 0 0 0 0 0 0 0 0 0 0 0 0 0 0 0 0 0 0 0 0 0 0 0 0 0 0 0 0 0 0 0 0 0 0 0 0 0 0 0 0 0 0 0 0 0 0 0 0 0 0 0 0 0 0 0 0 0 0 0 0 0 0 0 0 0 0 0 0 0 0 0 0 0 0 0 0 0 0 0 0 0 0 0 0 0 0 0 0 0 0 0 0 0 0 0 0 0 0 0 0 0 0 0 0 0 0 0 0 0 0 0 0 0 0 0 0 0 0 0 0 0 0 0 0 0 0 0 0 0 0 0 0 0 0 0 0 0 0 0 0 0 0 0 0 0 0 0 0 0 0 0 0 0 0 0 0 0 0 0 0 0 0 0 0 0 0 0 0 0 0 0 0 0 0 0 0 0 0 0 0 0 0 0 0 0 0 0 0 0 0 0 0 0 0 0 0 0 0 0 0 0 0 0 0 0 0 0 0 0 0 0 0 0 0 0 0 0 0 0 0 0 0 0 0 0 0 0 0 0 0 0 0 0 0 0 0 0 0 0 0 0 0 0 0 0 0 0 0 0 0 0 0 0 0 0 0 0 0 0 0 0 0 0 0 0 0 0 0 0 0 0 0 0 0 0 0 0 0 0 0 0 0 0 0 0 0 0 0 0 0 0 0 0 0 0 0 0 0 0 0 0 0 0 0 0 0 0 0 0 0 0 0 0 0 0 0 0 0 0 0 0 0 0 0 0 0 0 0 0 0 0 0 0 0 0 0 0 0 0 0 0 0 0 0 0 0 0 0 0 0 0 0 0 0 0 0 0 0 0 0 0 0 0 0 0 0 0 0 0 0 0 0 0 0 0 0 0 0 0 0 0 0 0 0 0 0 0 0 0 0 0 0 0 0 0 0 0 0 0 0 0 0 0 0 0 0 0 0 0 0 0 0 0 0 0 0 0 0 0 0 0 0 0 0 0 0 0 0 0 0 0 0 0 0 0 0 0 0 0 0 0 0 0 0 0 0 0 0 0 0 0 0 0 0 0 0 0 0 0 0 0 0 0 0 0 0 0 0 0 0 0 0 0 0 0 0 0 0 0 0 0 0 0 0 0 0 0 0 0 0 0 0 0 0 0 0 0 0 0 0 0 0 0 0 0 0 0 0 0 0 0 0 0 0 0 0 0 0 0 0 0 0 0 0 0 0 0 0 0 0 0 0 0 0 0 0 0 0 0 0 0 0 0 0 0 0 0 0 0 0 0 0 0 0 0 0 0 0 0 0 0 0 0 0 0 0 0 0 0 0 0 0 0 0 0 0 0 0 0 0 0 0 0 0 0 0 0 0 0 0 0 0 0 0 0 0 0 0 0 0 0 0 0 0 0 0 0 0 0 0 0 0 0 0 0 0 0 0 0 0 0 0 0 0 0 0 0 0 0 0 0 0"/>
<parameter id="country.CameroontoLithuania" value="0 0 0 0 0 0 0 0 0 0 0 0 0 0 0 0 0 0 0 0 0 0 0 0 0 0 0 0 0 0 0 0 0 0 0 0 0 0 0 0 0 0 0 0 1 0 0 0 0 0 0 0 0 0 0 0 0 0 0 0 0 0 0 0 0 0 0 0 0 0 0 0 0 0 0 0 0 0 0 0 0 0 0 0 0 0 0 0 0 0 0 0 0 0 0 0 0 0 0 0 0 0 0 0 0 0 0 0 0 0 0 0 0 0 0 0 0 0 0 0 0 0 0 0 0 0 0 0 0 0 0 0 0 0 0 0 0 0 0 0 0 0 0 0 0 0 0 0 0 0 0 0 0 0 0 0 0 0 0 0 0 0 0 0 0 0 0 0 0 0 0 0 0 0 0 0 0 0 0 0 0 0 0 0 0 0 0 0 0 0 0 0 0 0 0 0 0 0 0 0 0 0 0 0 0 0 0 0 0 0 0 0 0 0 0 0 0 0 0 0 0 0 0 0 0 0 0 0 0 0 0 0 0 0 0 0 0 0 0 0 0 0 0 0 0 0 0 0 0 0 0 0 0 0 0 0 0 0 0 0 0 0 0 0 0 0 0 0 0 0 0 0 0 0 0 0 0 0 0 0 0 0 0 0 0 0 0 0 0 0 0 0 0 0 0 0 0 0 0 0 0 0 0 0 0 0 0 0 0 0 0 0 0 0 0 0 0 0 0 0 0 0 0 0 0 0 0 0 0 0 0 0 0 0 0 0 0 0 0 0 0 0 0 0 0 0 0 0 0 0 0 0 0 0 0 0 0 0 0 0 0 0 0 0 0 0 0 0 0 0 0 0 0 0 0 0 0 0 0 0 0 0 0 0 0 0 0 0 0 0 0 0 0 0 0 0 0 0 0 0 0 0 0 0 0 0 0 0 0 0 0 0 0 0 0 0 0 0 0 0 0 0 0 0 0 0 0 0 0 0 0 0 0 0 0 0 0 0 0 0 0 0 0 0 0 0 0 0 0 0 0 0 0 0 0 0 0 0 0 0 0 0 0 0 0 0 0 0 0 0 0 0 0 0 0 0 0 0 0 0 0 0 0 0 0 0 0 0 0 0 0 0 0 0 0 0 0 0 0 0 0 0 0 0 0 0 0 0 0 0 0 0 0 0 0 0 0 0 0 0 0 0 0 0 0 0 0 0 0 0 0 0 0 0 0 0 0 0 0 0 0 0 0 0 0 0 0 0 0 0 0 0 0 0 0 0 0 0 0 0 0 0 0 0 0 0 0 0 0 0 0 0 0 0 0 0 0 0 0 0 0 0 0 0 0 0 0 0 0 0 0 0 0 0 0 0 0 0 0 0 0 0 0 0 0 0 0 0 0 0 0 0 0 0 0 0 0 0 0 0 0 0 0 0 0 0 0 0 0 0 0 0 0 0 0 0 0 0 0 0 0 0 0 0 0 0 0 0 0 0 0 0 0 0 0 0 0 0 0 0 0 0 0 0 0 0 0 0 0 0 0 0 0 0 0 0 0 0 0 0 0 0 0 0 0 0 0 0 0 0 0 0 0 0 0 0 0 0 0 0 0 0 0 0 0 0 0 0 0 0 0 0 0 0 0 0 0 0 0 0 0 0 0 0 0 0 0 0 0 0 0 0 0 0 0 0 0 0 0 0 0 0 0 0 0 0 0 0 0 0 0 0 0 0 0 0 0 0 0 0 0 0 0 0 0 0 0 0 0 0 0 0 0 0 0 0 0 0 0 0 0 0 0 0"/>
<parameter id="country.CameroontoMali" value="0 0 0 0 0 0 0 0 0 0 0 0 0 0 0 0 0 0 0 0 0 0 0 0 0 0 0 0 0 0 0 0 0 0 0 0 0 0 0 0 0 0 0 0 0 1 0 0 0 0 0 0 0 0 0 0 0 0 0 0 0 0 0 0 0 0 0 0 0 0 0 0 0 0 0 0 0 0 0 0 0 0 0 0 0 0 0 0 0 0 0 0 0 0 0 0 0 0 0 0 0 0 0 0 0 0 0 0 0 0 0 0 0 0 0 0 0 0 0 0 0 0 0 0 0 0 0 0 0 0 0 0 0 0 0 0 0 0 0 0 0 0 0 0 0 0 0 0 0 0 0 0 0 0 0 0 0 0 0 0 0 0 0 0 0 0 0 0 0 0 0 0 0 0 0 0 0 0 0 0 0 0 0 0 0 0 0 0 0 0 0 0 0 0 0 0 0 0 0 0 0 0 0 0 0 0 0 0 0 0 0 0 0 0 0 0 0 0 0 0 0 0 0 0 0 0 0 0 0 0 0 0 0 0 0 0 0 0 0 0 0 0 0 0 0 0 0 0 0 0 0 0 0 0 0 0 0 0 0 0 0 0 0 0 0 0 0 0 0 0 0 0 0 0 0 0 0 0 0 0 0 0 0 0 0 0 0 0 0 0 0 0 0 0 0 0 0 0 0 0 0 0 0 0 0 0 0 0 0 0 0 0 0 0 0 0 0 0 0 0 0 0 0 0 0 0 0 0 0 0 0 0 0 0 0 0 0 0 0 0 0 0 0 0 0 0 0 0 0 0 0 0 0 0 0 0 0 0 0 0 0 0 0 0 0 0 0 0 0 0 0 0 0 0 0 0 0 0 0 0 0 0 0 0 0 0 0 0 0 0 0 0 0 0 0 0 0 0 0 0 0 0 0 0 0 0 0 0 0 0 0 0 0 0 0 0 0 0 0 0 0 0 0 0 0 0 0 0 0 0 0 0 0 0 0 0 0 0 0 0 0 0 0 0 0 0 0 0 0 0 0 0 0 0 0 0 0 0 0 0 0 0 0 0 0 0 0 0 0 0 0 0 0 0 0 0 0 0 0 0 0 0 0 0 0 0 0 0 0 0 0 0 0 0 0 0 0 0 0 0 0 0 0 0 0 0 0 0 0 0 0 0 0 0 0 0 0 0 0 0 0 0 0 0 0 0 0 0 0 0 0 0 0 0 0 0 0 0 0 0 0 0 0 0 0 0 0 0 0 0 0 0 0 0 0 0 0 0 0 0 0 0 0 0 0 0 0 0 0 0 0 0 0 0 0 0 0 0 0 0 0 0 0 0 0 0 0 0 0 0 0 0 0 0 0 0 0 0 0 0 0 0 0 0 0 0 0 0 0 0 0 0 0 0 0 0 0 0 0 0 0 0 0 0 0 0 0 0 0 0 0 0 0 0 0 0 0 0 0 0 0 0 0 0 0 0 0 0 0 0 0 0 0 0 0 0 0 0 0 0 0 0 0 0 0 0 0 0 0 0 0 0 0 0 0 0 0 0 0 0 0 0 0 0 0 0 0 0 0 0 0 0 0 0 0 0 0 0 0 0 0 0 0 0 0 0 0 0 0 0 0 0 0 0 0 0 0 0 0 0 0 0 0 0 0 0 0 0 0 0 0 0 0 0 0 0 0 0 0 0 0 0 0 0 0 0 0 0 0 0 0 0 0 0 0 0 0 0 0 0 0 0 0 0 0 0 0 0 0 0 0 0 0 0 0 0 0 0 0 0 0 0 0 0"/>
<parameter id="country.CameroontoNigeria" value="0 0 0 0 0 0 0 0 0 0 0 0 0 0 0 0 0 0 0 0 0 0 0 0 0 0 0 0 0 0 0 0 0 0 0 0 0 0 0 0 0 0 0 0 0 0 1 0 0 0 0 0 0 0 0 0 0 0 0 0 0 0 0 0 0 0 0 0 0 0 0 0 0 0 0 0 0 0 0 0 0 0 0 0 0 0 0 0 0 0 0 0 0 0 0 0 0 0 0 0 0 0 0 0 0 0 0 0 0 0 0 0 0 0 0 0 0 0 0 0 0 0 0 0 0 0 0 0 0 0 0 0 0 0 0 0 0 0 0 0 0 0 0 0 0 0 0 0 0 0 0 0 0 0 0 0 0 0 0 0 0 0 0 0 0 0 0 0 0 0 0 0 0 0 0 0 0 0 0 0 0 0 0 0 0 0 0 0 0 0 0 0 0 0 0 0 0 0 0 0 0 0 0 0 0 0 0 0 0 0 0 0 0 0 0 0 0 0 0 0 0 0 0 0 0 0 0 0 0 0 0 0 0 0 0 0 0 0 0 0 0 0 0 0 0 0 0 0 0 0 0 0 0 0 0 0 0 0 0 0 0 0 0 0 0 0 0 0 0 0 0 0 0 0 0 0 0 0 0 0 0 0 0 0 0 0 0 0 0 0 0 0 0 0 0 0 0 0 0 0 0 0 0 0 0 0 0 0 0 0 0 0 0 0 0 0 0 0 0 0 0 0 0 0 0 0 0 0 0 0 0 0 0 0 0 0 0 0 0 0 0 0 0 0 0 0 0 0 0 0 0 0 0 0 0 0 0 0 0 0 0 0 0 0 0 0 0 0 0 0 0 0 0 0 0 0 0 0 0 0 0 0 0 0 0 0 0 0 0 0 0 0 0 0 0 0 0 0 0 0 0 0 0 0 0 0 0 0 0 0 0 0 0 0 0 0 0 0 0 0 0 0 0 0 0 0 0 0 0 0 0 0 0 0 0 0 0 0 0 0 0 0 0 0 0 0 0 0 0 0 0 0 0 0 0 0 0 0 0 0 0 0 0 0 0 0 0 0 0 0 0 0 0 0 0 0 0 0 0 0 0 0 0 0 0 0 0 0 0 0 0 0 0 0 0 0 0 0 0 0 0 0 0 0 0 0 0 0 0 0 0 0 0 0 0 0 0 0 0 0 0 0 0 0 0 0 0 0 0 0 0 0 0 0 0 0 0 0 0 0 0 0 0 0 0 0 0 0 0 0 0 0 0 0 0 0 0 0 0 0 0 0 0 0 0 0 0 0 0 0 0 0 0 0 0 0 0 0 0 0 0 0 0 0 0 0 0 0 0 0 0 0 0 0 0 0 0 0 0 0 0 0 0 0 0 0 0 0 0 0 0 0 0 0 0 0 0 0 0 0 0 0 0 0 0 0 0 0 0 0 0 0 0 0 0 0 0 0 0 0 0 0 0 0 0 0 0 0 0 0 0 0 0 0 0 0 0 0 0 0 0 0 0 0 0 0 0 0 0 0 0 0 0 0 0 0 0 0 0 0 0 0 0 0 0 0 0 0 0 0 0 0 0 0 0 0 0 0 0 0 0 0 0 0 0 0 0 0 0 0 0 0 0 0 0 0 0 0 0 0 0 0 0 0 0 0 0 0 0 0 0 0 0 0 0 0 0 0 0 0 0 0 0 0 0 0 0 0 0 0 0 0 0 0 0 0 0 0 0 0 0 0 0 0 0 0 0 0 0 0 0 0 0 0 0 0 0 0 0 0 0 0 0 0"/>
<parameter id="country.CameroontoNorway" value="0 0 0 0 0 0 0 0 0 0 0 0 0 0 0 0 0 0 0 0 0 0 0 0 0 0 0 0 0 0 0 0 0 0 0 0 0 0 0 0 0 0 0 0 0 0 0 1 0 0 0 0 0 0 0 0 0 0 0 0 0 0 0 0 0 0 0 0 0 0 0 0 0 0 0 0 0 0 0 0 0 0 0 0 0 0 0 0 0 0 0 0 0 0 0 0 0 0 0 0 0 0 0 0 0 0 0 0 0 0 0 0 0 0 0 0 0 0 0 0 0 0 0 0 0 0 0 0 0 0 0 0 0 0 0 0 0 0 0 0 0 0 0 0 0 0 0 0 0 0 0 0 0 0 0 0 0 0 0 0 0 0 0 0 0 0 0 0 0 0 0 0 0 0 0 0 0 0 0 0 0 0 0 0 0 0 0 0 0 0 0 0 0 0 0 0 0 0 0 0 0 0 0 0 0 0 0 0 0 0 0 0 0 0 0 0 0 0 0 0 0 0 0 0 0 0 0 0 0 0 0 0 0 0 0 0 0 0 0 0 0 0 0 0 0 0 0 0 0 0 0 0 0 0 0 0 0 0 0 0 0 0 0 0 0 0 0 0 0 0 0 0 0 0 0 0 0 0 0 0 0 0 0 0 0 0 0 0 0 0 0 0 0 0 0 0 0 0 0 0 0 0 0 0 0 0 0 0 0 0 0 0 0 0 0 0 0 0 0 0 0 0 0 0 0 0 0 0 0 0 0 0 0 0 0 0 0 0 0 0 0 0 0 0 0 0 0 0 0 0 0 0 0 0 0 0 0 0 0 0 0 0 0 0 0 0 0 0 0 0 0 0 0 0 0 0 0 0 0 0 0 0 0 0 0 0 0 0 0 0 0 0 0 0 0 0 0 0 0 0 0 0 0 0 0 0 0 0 0 0 0 0 0 0 0 0 0 0 0 0 0 0 0 0 0 0 0 0 0 0 0 0 0 0 0 0 0 0 0 0 0 0 0 0 0 0 0 0 0 0 0 0 0 0 0 0 0 0 0 0 0 0 0 0 0 0 0 0 0 0 0 0 0 0 0 0 0 0 0 0 0 0 0 0 0 0 0 0 0 0 0 0 0 0 0 0 0 0 0 0 0 0 0 0 0 0 0 0 0 0 0 0 0 0 0 0 0 0 0 0 0 0 0 0 0 0 0 0 0 0 0 0 0 0 0 0 0 0 0 0 0 0 0 0 0 0 0 0 0 0 0 0 0 0 0 0 0 0 0 0 0 0 0 0 0 0 0 0 0 0 0 0 0 0 0 0 0 0 0 0 0 0 0 0 0 0 0 0 0 0 0 0 0 0 0 0 0 0 0 0 0 0 0 0 0 0 0 0 0 0 0 0 0 0 0 0 0 0 0 0 0 0 0 0 0 0 0 0 0 0 0 0 0 0 0 0 0 0 0 0 0 0 0 0 0 0 0 0 0 0 0 0 0 0 0 0 0 0 0 0 0 0 0 0 0 0 0 0 0 0 0 0 0 0 0 0 0 0 0 0 0 0 0 0 0 0 0 0 0 0 0 0 0 0 0 0 0 0 0 0 0 0 0 0 0 0 0 0 0 0 0 0 0 0 0 0 0 0 0 0 0 0 0 0 0 0 0 0 0 0 0 0 0 0 0 0 0 0 0 0 0 0 0 0 0 0 0 0 0 0 0 0 0 0 0 0 0 0 0 0 0 0 0 0 0 0 0 0 0 0 0 0 0 0 0 0 0 0 0 0 0 0 0 0"/>
<parameter id="country.CameroontoPhilippines" value="0 0 0 0 0 0 0 0 0 0 0 0 0 0 0 0 0 0 0 0 0 0 0 0 0 0 0 0 0 0 0 0 0 0 0 0 0 0 0 0 0 0 0 0 0 0 0 0 1 0 0 0 0 0 0 0 0 0 0 0 0 0 0 0 0 0 0 0 0 0 0 0 0 0 0 0 0 0 0 0 0 0 0 0 0 0 0 0 0 0 0 0 0 0 0 0 0 0 0 0 0 0 0 0 0 0 0 0 0 0 0 0 0 0 0 0 0 0 0 0 0 0 0 0 0 0 0 0 0 0 0 0 0 0 0 0 0 0 0 0 0 0 0 0 0 0 0 0 0 0 0 0 0 0 0 0 0 0 0 0 0 0 0 0 0 0 0 0 0 0 0 0 0 0 0 0 0 0 0 0 0 0 0 0 0 0 0 0 0 0 0 0 0 0 0 0 0 0 0 0 0 0 0 0 0 0 0 0 0 0 0 0 0 0 0 0 0 0 0 0 0 0 0 0 0 0 0 0 0 0 0 0 0 0 0 0 0 0 0 0 0 0 0 0 0 0 0 0 0 0 0 0 0 0 0 0 0 0 0 0 0 0 0 0 0 0 0 0 0 0 0 0 0 0 0 0 0 0 0 0 0 0 0 0 0 0 0 0 0 0 0 0 0 0 0 0 0 0 0 0 0 0 0 0 0 0 0 0 0 0 0 0 0 0 0 0 0 0 0 0 0 0 0 0 0 0 0 0 0 0 0 0 0 0 0 0 0 0 0 0 0 0 0 0 0 0 0 0 0 0 0 0 0 0 0 0 0 0 0 0 0 0 0 0 0 0 0 0 0 0 0 0 0 0 0 0 0 0 0 0 0 0 0 0 0 0 0 0 0 0 0 0 0 0 0 0 0 0 0 0 0 0 0 0 0 0 0 0 0 0 0 0 0 0 0 0 0 0 0 0 0 0 0 0 0 0 0 0 0 0 0 0 0 0 0 0 0 0 0 0 0 0 0 0 0 0 0 0 0 0 0 0 0 0 0 0 0 0 0 0 0 0 0 0 0 0 0 0 0 0 0 0 0 0 0 0 0 0 0 0 0 0 0 0 0 0 0 0 0 0 0 0 0 0 0 0 0 0 0 0 0 0 0 0 0 0 0 0 0 0 0 0 0 0 0 0 0 0 0 0 0 0 0 0 0 0 0 0 0 0 0 0 0 0 0 0 0 0 0 0 0 0 0 0 0 0 0 0 0 0 0 0 0 0 0 0 0 0 0 0 0 0 0 0 0 0 0 0 0 0 0 0 0 0 0 0 0 0 0 0 0 0 0 0 0 0 0 0 0 0 0 0 0 0 0 0 0 0 0 0 0 0 0 0 0 0 0 0 0 0 0 0 0 0 0 0 0 0 0 0 0 0 0 0 0 0 0 0 0 0 0 0 0 0 0 0 0 0 0 0 0 0 0 0 0 0 0 0 0 0 0 0 0 0 0 0 0 0 0 0 0 0 0 0 0 0 0 0 0 0 0 0 0 0 0 0 0 0 0 0 0 0 0 0 0 0 0 0 0 0 0 0 0 0 0 0 0 0 0 0 0 0 0 0 0 0 0 0 0 0 0 0 0 0 0 0 0 0 0 0 0 0 0 0 0 0 0 0 0 0 0 0 0 0 0 0 0 0 0 0 0 0 0 0 0 0 0 0 0 0 0 0 0 0 0 0 0 0 0 0 0 0 0 0 0 0 0 0 0 0 0 0 0 0 0 0 0 0 0 0 0 0 0 0"/>
<parameter id="country.CameroontoPortugal" value="0 0 0 0 0 0 0 0 0 0 0 0 0 0 0 0 0 0 0 0 0 0 0 0 0 0 0 0 0 0 0 0 0 0 0 0 0 0 0 0 0 0 0 0 0 0 0 0 0 1 0 0 0 0 0 0 0 0 0 0 0 0 0 0 0 0 0 0 0 0 0 0 0 0 0 0 0 0 0 0 0 0 0 0 0 0 0 0 0 0 0 0 0 0 0 0 0 0 0 0 0 0 0 0 0 0 0 0 0 0 0 0 0 0 0 0 0 0 0 0 0 0 0 0 0 0 0 0 0 0 0 0 0 0 0 0 0 0 0 0 0 0 0 0 0 0 0 0 0 0 0 0 0 0 0 0 0 0 0 0 0 0 0 0 0 0 0 0 0 0 0 0 0 0 0 0 0 0 0 0 0 0 0 0 0 0 0 0 0 0 0 0 0 0 0 0 0 0 0 0 0 0 0 0 0 0 0 0 0 0 0 0 0 0 0 0 0 0 0 0 0 0 0 0 0 0 0 0 0 0 0 0 0 0 0 0 0 0 0 0 0 0 0 0 0 0 0 0 0 0 0 0 0 0 0 0 0 0 0 0 0 0 0 0 0 0 0 0 0 0 0 0 0 0 0 0 0 0 0 0 0 0 0 0 0 0 0 0 0 0 0 0 0 0 0 0 0 0 0 0 0 0 0 0 0 0 0 0 0 0 0 0 0 0 0 0 0 0 0 0 0 0 0 0 0 0 0 0 0 0 0 0 0 0 0 0 0 0 0 0 0 0 0 0 0 0 0 0 0 0 0 0 0 0 0 0 0 0 0 0 0 0 0 0 0 0 0 0 0 0 0 0 0 0 0 0 0 0 0 0 0 0 0 0 0 0 0 0 0 0 0 0 0 0 0 0 0 0 0 0 0 0 0 0 0 0 0 0 0 0 0 0 0 0 0 0 0 0 0 0 0 0 0 0 0 0 0 0 0 0 0 0 0 0 0 0 0 0 0 0 0 0 0 0 0 0 0 0 0 0 0 0 0 0 0 0 0 0 0 0 0 0 0 0 0 0 0 0 0 0 0 0 0 0 0 0 0 0 0 0 0 0 0 0 0 0 0 0 0 0 0 0 0 0 0 0 0 0 0 0 0 0 0 0 0 0 0 0 0 0 0 0 0 0 0 0 0 0 0 0 0 0 0 0 0 0 0 0 0 0 0 0 0 0 0 0 0 0 0 0 0 0 0 0 0 0 0 0 0 0 0 0 0 0 0 0 0 0 0 0 0 0 0 0 0 0 0 0 0 0 0 0 0 0 0 0 0 0 0 0 0 0 0 0 0 0 0 0 0 0 0 0 0 0 0 0 0 0 0 0 0 0 0 0 0 0 0 0 0 0 0 0 0 0 0 0 0 0 0 0 0 0 0 0 0 0 0 0 0 0 0 0 0 0 0 0 0 0 0 0 0 0 0 0 0 0 0 0 0 0 0 0 0 0 0 0 0 0 0 0 0 0 0 0 0 0 0 0 0 0 0 0 0 0 0 0 0 0 0 0 0 0 0 0 0 0 0 0 0 0 0 0 0 0 0 0 0 0 0 0 0 0 0 0 0 0 0 0 0 0 0 0 0 0 0 0 0 0 0 0 0 0 0 0 0 0 0 0 0 0 0 0 0 0 0 0 0 0 0 0 0 0 0 0 0 0 0 0 0 0 0 0 0 0 0 0 0 0 0 0 0 0 0 0 0 0 0 0 0 0 0 0 0 0 0 0 0 0 0 0 0 0 0 0"/>
<parameter id="country.CameroontoSouth_Korea" value="0 0 0 0 0 0 0 0 0 0 0 0 0 0 0 0 0 0 0 0 0 0 0 0 0 0 0 0 0 0 0 0 0 0 0 0 0 0 0 0 0 0 0 0 0 0 0 0 0 0 1 0 0 0 0 0 0 0 0 0 0 0 0 0 0 0 0 0 0 0 0 0 0 0 0 0 0 0 0 0 0 0 0 0 0 0 0 0 0 0 0 0 0 0 0 0 0 0 0 0 0 0 0 0 0 0 0 0 0 0 0 0 0 0 0 0 0 0 0 0 0 0 0 0 0 0 0 0 0 0 0 0 0 0 0 0 0 0 0 0 0 0 0 0 0 0 0 0 0 0 0 0 0 0 0 0 0 0 0 0 0 0 0 0 0 0 0 0 0 0 0 0 0 0 0 0 0 0 0 0 0 0 0 0 0 0 0 0 0 0 0 0 0 0 0 0 0 0 0 0 0 0 0 0 0 0 0 0 0 0 0 0 0 0 0 0 0 0 0 0 0 0 0 0 0 0 0 0 0 0 0 0 0 0 0 0 0 0 0 0 0 0 0 0 0 0 0 0 0 0 0 0 0 0 0 0 0 0 0 0 0 0 0 0 0 0 0 0 0 0 0 0 0 0 0 0 0 0 0 0 0 0 0 0 0 0 0 0 0 0 0 0 0 0 0 0 0 0 0 0 0 0 0 0 0 0 0 0 0 0 0 0 0 0 0 0 0 0 0 0 0 0 0 0 0 0 0 0 0 0 0 0 0 0 0 0 0 0 0 0 0 0 0 0 0 0 0 0 0 0 0 0 0 0 0 0 0 0 0 0 0 0 0 0 0 0 0 0 0 0 0 0 0 0 0 0 0 0 0 0 0 0 0 0 0 0 0 0 0 0 0 0 0 0 0 0 0 0 0 0 0 0 0 0 0 0 0 0 0 0 0 0 0 0 0 0 0 0 0 0 0 0 0 0 0 0 0 0 0 0 0 0 0 0 0 0 0 0 0 0 0 0 0 0 0 0 0 0 0 0 0 0 0 0 0 0 0 0 0 0 0 0 0 0 0 0 0 0 0 0 0 0 0 0 0 0 0 0 0 0 0 0 0 0 0 0 0 0 0 0 0 0 0 0 0 0 0 0 0 0 0 0 0 0 0 0 0 0 0 0 0 0 0 0 0 0 0 0 0 0 0 0 0 0 0 0 0 0 0 0 0 0 0 0 0 0 0 0 0 0 0 0 0 0 0 0 0 0 0 0 0 0 0 0 0 0 0 0 0 0 0 0 0 0 0 0 0 0 0 0 0 0 0 0 0 0 0 0 0 0 0 0 0 0 0 0 0 0 0 0 0 0 0 0 0 0 0 0 0 0 0 0 0 0 0 0 0 0 0 0 0 0 0 0 0 0 0 0 0 0 0 0 0 0 0 0 0 0 0 0 0 0 0 0 0 0 0 0 0 0 0 0 0 0 0 0 0 0 0 0 0 0 0 0 0 0 0 0 0 0 0 0 0 0 0 0 0 0 0 0 0 0 0 0 0 0 0 0 0 0 0 0 0 0 0 0 0 0 0 0 0 0 0 0 0 0 0 0 0 0 0 0 0 0 0 0 0 0 0 0 0 0 0 0 0 0 0 0 0 0 0 0 0 0 0 0 0 0 0 0 0 0 0 0 0 0 0 0 0 0 0 0 0 0 0 0 0 0 0 0 0 0 0 0 0 0 0 0 0 0 0 0 0 0 0 0 0 0 0 0 0 0 0 0 0 0 0 0 0 0 0 0 0 0"/>
<parameter id="country.CameroontoSpain" value="0 0 0 0 0 0 0 0 0 0 0 0 0 0 0 0 0 0 0 0 0 0 0 0 0 0 0 0 0 0 0 0 0 0 0 0 0 0 0 0 0 0 0 0 0 0 0 0 0 0 0 1 0 0 0 0 0 0 0 0 0 0 0 0 0 0 0 0 0 0 0 0 0 0 0 0 0 0 0 0 0 0 0 0 0 0 0 0 0 0 0 0 0 0 0 0 0 0 0 0 0 0 0 0 0 0 0 0 0 0 0 0 0 0 0 0 0 0 0 0 0 0 0 0 0 0 0 0 0 0 0 0 0 0 0 0 0 0 0 0 0 0 0 0 0 0 0 0 0 0 0 0 0 0 0 0 0 0 0 0 0 0 0 0 0 0 0 0 0 0 0 0 0 0 0 0 0 0 0 0 0 0 0 0 0 0 0 0 0 0 0 0 0 0 0 0 0 0 0 0 0 0 0 0 0 0 0 0 0 0 0 0 0 0 0 0 0 0 0 0 0 0 0 0 0 0 0 0 0 0 0 0 0 0 0 0 0 0 0 0 0 0 0 0 0 0 0 0 0 0 0 0 0 0 0 0 0 0 0 0 0 0 0 0 0 0 0 0 0 0 0 0 0 0 0 0 0 0 0 0 0 0 0 0 0 0 0 0 0 0 0 0 0 0 0 0 0 0 0 0 0 0 0 0 0 0 0 0 0 0 0 0 0 0 0 0 0 0 0 0 0 0 0 0 0 0 0 0 0 0 0 0 0 0 0 0 0 0 0 0 0 0 0 0 0 0 0 0 0 0 0 0 0 0 0 0 0 0 0 0 0 0 0 0 0 0 0 0 0 0 0 0 0 0 0 0 0 0 0 0 0 0 0 0 0 0 0 0 0 0 0 0 0 0 0 0 0 0 0 0 0 0 0 0 0 0 0 0 0 0 0 0 0 0 0 0 0 0 0 0 0 0 0 0 0 0 0 0 0 0 0 0 0 0 0 0 0 0 0 0 0 0 0 0 0 0 0 0 0 0 0 0 0 0 0 0 0 0 0 0 0 0 0 0 0 0 0 0 0 0 0 0 0 0 0 0 0 0 0 0 0 0 0 0 0 0 0 0 0 0 0 0 0 0 0 0 0 0 0 0 0 0 0 0 0 0 0 0 0 0 0 0 0 0 0 0 0 0 0 0 0 0 0 0 0 0 0 0 0 0 0 0 0 0 0 0 0 0 0 0 0 0 0 0 0 0 0 0 0 0 0 0 0 0 0 0 0 0 0 0 0 0 0 0 0 0 0 0 0 0 0 0 0 0 0 0 0 0 0 0 0 0 0 0 0 0 0 0 0 0 0 0 0 0 0 0 0 0 0 0 0 0 0 0 0 0 0 0 0 0 0 0 0 0 0 0 0 0 0 0 0 0 0 0 0 0 0 0 0 0 0 0 0 0 0 0 0 0 0 0 0 0 0 0 0 0 0 0 0 0 0 0 0 0 0 0 0 0 0 0 0 0 0 0 0 0 0 0 0 0 0 0 0 0 0 0 0 0 0 0 0 0 0 0 0 0 0 0 0 0 0 0 0 0 0 0 0 0 0 0 0 0 0 0 0 0 0 0 0 0 0 0 0 0 0 0 0 0 0 0 0 0 0 0 0 0 0 0 0 0 0 0 0 0 0 0 0 0 0 0 0 0 0 0 0 0 0 0 0 0 0 0 0 0 0 0 0 0 0 0 0 0 0 0 0 0 0 0 0 0 0 0 0 0 0 0 0 0 0 0 0 0 0 0"/>
<parameter id="country.CameroontoSweden" value="0 0 0 0 0 0 0 0 0 0 0 0 0 0 0 0 0 0 0 0 0 0 0 0 0 0 0 0 0 0 0 0 0 0 0 0 0 0 0 0 0 0 0 0 0 0 0 0 0 0 0 0 1 0 0 0 0 0 0 0 0 0 0 0 0 0 0 0 0 0 0 0 0 0 0 0 0 0 0 0 0 0 0 0 0 0 0 0 0 0 0 0 0 0 0 0 0 0 0 0 0 0 0 0 0 0 0 0 0 0 0 0 0 0 0 0 0 0 0 0 0 0 0 0 0 0 0 0 0 0 0 0 0 0 0 0 0 0 0 0 0 0 0 0 0 0 0 0 0 0 0 0 0 0 0 0 0 0 0 0 0 0 0 0 0 0 0 0 0 0 0 0 0 0 0 0 0 0 0 0 0 0 0 0 0 0 0 0 0 0 0 0 0 0 0 0 0 0 0 0 0 0 0 0 0 0 0 0 0 0 0 0 0 0 0 0 0 0 0 0 0 0 0 0 0 0 0 0 0 0 0 0 0 0 0 0 0 0 0 0 0 0 0 0 0 0 0 0 0 0 0 0 0 0 0 0 0 0 0 0 0 0 0 0 0 0 0 0 0 0 0 0 0 0 0 0 0 0 0 0 0 0 0 0 0 0 0 0 0 0 0 0 0 0 0 0 0 0 0 0 0 0 0 0 0 0 0 0 0 0 0 0 0 0 0 0 0 0 0 0 0 0 0 0 0 0 0 0 0 0 0 0 0 0 0 0 0 0 0 0 0 0 0 0 0 0 0 0 0 0 0 0 0 0 0 0 0 0 0 0 0 0 0 0 0 0 0 0 0 0 0 0 0 0 0 0 0 0 0 0 0 0 0 0 0 0 0 0 0 0 0 0 0 0 0 0 0 0 0 0 0 0 0 0 0 0 0 0 0 0 0 0 0 0 0 0 0 0 0 0 0 0 0 0 0 0 0 0 0 0 0 0 0 0 0 0 0 0 0 0 0 0 0 0 0 0 0 0 0 0 0 0 0 0 0 0 0 0 0 0 0 0 0 0 0 0 0 0 0 0 0 0 0 0 0 0 0 0 0 0 0 0 0 0 0 0 0 0 0 0 0 0 0 0 0 0 0 0 0 0 0 0 0 0 0 0 0 0 0 0 0 0 0 0 0 0 0 0 0 0 0 0 0 0 0 0 0 0 0 0 0 0 0 0 0 0 0 0 0 0 0 0 0 0 0 0 0 0 0 0 0 0 0 0 0 0 0 0 0 0 0 0 0 0 0 0 0 0 0 0 0 0 0 0 0 0 0 0 0 0 0 0 0 0 0 0 0 0 0 0 0 0 0 0 0 0 0 0 0 0 0 0 0 0 0 0 0 0 0 0 0 0 0 0 0 0 0 0 0 0 0 0 0 0 0 0 0 0 0 0 0 0 0 0 0 0 0 0 0 0 0 0 0 0 0 0 0 0 0 0 0 0 0 0 0 0 0 0 0 0 0 0 0 0 0 0 0 0 0 0 0 0 0 0 0 0 0 0 0 0 0 0 0 0 0 0 0 0 0 0 0 0 0 0 0 0 0 0 0 0 0 0 0 0 0 0 0 0 0 0 0 0 0 0 0 0 0 0 0 0 0 0 0 0 0 0 0 0 0 0 0 0 0 0 0 0 0 0 0 0 0 0 0 0 0 0 0 0 0 0 0 0 0 0 0 0 0 0 0 0 0 0 0 0 0 0 0 0 0 0 0 0 0 0 0 0 0 0 0 0 0 0 0 0"/>
<parameter id="country.CameroontoSwitzerland" value="0 0 0 0 0 0 0 0 0 0 0 0 0 0 0 0 0 0 0 0 0 0 0 0 0 0 0 0 0 0 0 0 0 0 0 0 0 0 0 0 0 0 0 0 0 0 0 0 0 0 0 0 0 1 0 0 0 0 0 0 0 0 0 0 0 0 0 0 0 0 0 0 0 0 0 0 0 0 0 0 0 0 0 0 0 0 0 0 0 0 0 0 0 0 0 0 0 0 0 0 0 0 0 0 0 0 0 0 0 0 0 0 0 0 0 0 0 0 0 0 0 0 0 0 0 0 0 0 0 0 0 0 0 0 0 0 0 0 0 0 0 0 0 0 0 0 0 0 0 0 0 0 0 0 0 0 0 0 0 0 0 0 0 0 0 0 0 0 0 0 0 0 0 0 0 0 0 0 0 0 0 0 0 0 0 0 0 0 0 0 0 0 0 0 0 0 0 0 0 0 0 0 0 0 0 0 0 0 0 0 0 0 0 0 0 0 0 0 0 0 0 0 0 0 0 0 0 0 0 0 0 0 0 0 0 0 0 0 0 0 0 0 0 0 0 0 0 0 0 0 0 0 0 0 0 0 0 0 0 0 0 0 0 0 0 0 0 0 0 0 0 0 0 0 0 0 0 0 0 0 0 0 0 0 0 0 0 0 0 0 0 0 0 0 0 0 0 0 0 0 0 0 0 0 0 0 0 0 0 0 0 0 0 0 0 0 0 0 0 0 0 0 0 0 0 0 0 0 0 0 0 0 0 0 0 0 0 0 0 0 0 0 0 0 0 0 0 0 0 0 0 0 0 0 0 0 0 0 0 0 0 0 0 0 0 0 0 0 0 0 0 0 0 0 0 0 0 0 0 0 0 0 0 0 0 0 0 0 0 0 0 0 0 0 0 0 0 0 0 0 0 0 0 0 0 0 0 0 0 0 0 0 0 0 0 0 0 0 0 0 0 0 0 0 0 0 0 0 0 0 0 0 0 0 0 0 0 0 0 0 0 0 0 0 0 0 0 0 0 0 0 0 0 0 0 0 0 0 0 0 0 0 0 0 0 0 0 0 0 0 0 0 0 0 0 0 0 0 0 0 0 0 0 0 0 0 0 0 0 0 0 0 0 0 0 0 0 0 0 0 0 0 0 0 0 0 0 0 0 0 0 0 0 0 0 0 0 0 0 0 0 0 0 0 0 0 0 0 0 0 0 0 0 0 0 0 0 0 0 0 0 0 0 0 0 0 0 0 0 0 0 0 0 0 0 0 0 0 0 0 0 0 0 0 0 0 0 0 0 0 0 0 0 0 0 0 0 0 0 0 0 0 0 0 0 0 0 0 0 0 0 0 0 0 0 0 0 0 0 0 0 0 0 0 0 0 0 0 0 0 0 0 0 0 0 0 0 0 0 0 0 0 0 0 0 0 0 0 0 0 0 0 0 0 0 0 0 0 0 0 0 0 0 0 0 0 0 0 0 0 0 0 0 0 0 0 0 0 0 0 0 0 0 0 0 0 0 0 0 0 0 0 0 0 0 0 0 0 0 0 0 0 0 0 0 0 0 0 0 0 0 0 0 0 0 0 0 0 0 0 0 0 0 0 0 0 0 0 0 0 0 0 0 0 0 0 0 0 0 0 0 0 0 0 0 0 0 0 0 0 0 0 0 0 0 0 0 0 0 0 0 0 0 0 0 0 0 0 0 0 0 0 0 0 0 0 0 0 0 0 0 0 0 0 0 0 0 0 0 0 0 0 0 0 0 0 0 0 0 0 0 0 0 0"/>
[truncated: 1,166,754 more chars]
